# Supplementary material for: The Role of the Msh2 Mismatch Repair Gene in the Prdm9-Driven Hybrid Male Sterility in the House Mouse
Source: Genes (Basel). 2026 Jul 12;17(7):795. doi: 10.3390/genes17070795 (PMC13409646; doi:10.3390/genes17070795)
Supplement: Supplementary file 1 [file genes-17-00795-s001.zip]

Archive with 9 entries (9 files):
- figureS1-S5.pdf
- Methods_S1.pdf
- Statistics_S1.xlsx
- Table_S1.xlsx
- Table_S2.xlsx
- Table_S3.xlsx
- Table_S4.xlsx
- Table_S5.xlsx
- Table_S6.xlsx
