# Supplementary material for: The Role of the Msh2 Mismatch Repair Gene in the Prdm9-Driven Hybrid Male Sterility in the House Mouse
Source: Genes (Basel). 2026 Jul 12;17(7):795. doi: 10.3390/genes17070795 (PMC13409646; doi:10.3390/genes17070795)
Supplement: Supplementary file 1 [file genes-17-00795-s001.zip › Statistics_S1.xlsx]

## Sheet: README
Supplementary Statistics — Fusek et al.
Companion file for the manuscript on Msh2 in Prdm9-driven hybrid male sterility.
Cohorts and sample sizes
B6 (pure C57BL/6J background, B6-Msh2 line (CRISPR-induced 29 bp deletion on C57BL/6J background)) — n = 44 (18 wt, 13 KO/wt, 13 KO/KO)
BC1 [(B6.Msh2+/− × PWD) × B6.Msh2+/−] — n = 185, four Prdm9/Hstx2 haplotypes:
B/B (fertile control) n = 34; PB/B (Prdm9 het only) n = 38; B/P (Hstx2 PWD only) n = 28; PB/P (sterile combination) n = 85
F1 (PWD × B6.Msh2+/−) — n = 21 (7 per Msh2 genotype); all azoospermic
HORMAD2 cytology (BC1 PB/P only) — n = 16 mice, 1 182 pachytene cells (4 wt, 6 KO/wt, 6 KO/KO)
Statistical framework (non-parametric throughout)
Continuous endpoints reported as median [interquartile range]; mean ± SD additionally provided in descriptive sheets.
Kruskal–Wallis (KW): omnibus across the three Msh2 genotypes within each haplotype. Reported descriptively (no FDR correction).
Mann–Whitney U (MWU): two-sided pairwise; rank-biserial r as effect size.
Jonckheere–Terpstra (JT): trend test for monotonic change across wt → KO/wt → KO/KO. Two-sided p-values reported with z-direction.
Fisher exact: binary azoospermia (sc = 0) — PB/P only.
Spearman rank correlation: HORMAD2 panel B–C (asynapsis vs TW and SC).
Multiple-testing correction (Benjamini–Hochberg FDR)
B6 cohort: BH applied across 9 MWU tests (3 Msh2 pairs × 3 endpoints: TW, SC, rTW).
BC1 cohort:
JT trend — BH across 8 tests (2 endpoints sc+rTW × 4 haplotypes).
MWU pairwise — BH across 24 tests (3 pairs × 2 endpoints sc+rTW × 4 haplotypes).
TW pairwise (12 tests) — descriptive only, no BH (secondary endpoint, body-weight confounded).
Fisher exact — not BH-corrected (3 pairs reported descriptively).
F1 cohort: BH across 6 MWU tests (3 pairs × 2 endpoints TW+rTW). SC excluded (all males sc = 0).
JT trend — BH across 2 tests within F1 (TW+rTW).
HORMAD2 cohort: BH across 3 MWU pairs (single endpoint asynapsis_pct).
Sheet index
1 Descriptive_B6 — B6 medians [IQR], means ± SD, ranges
2 B6_MWU_pairwise — 9 BH-FDR tests
3 Descriptive_BC1 — per haplotype × Msh2
4 BC1_KW_omnibus — descriptive
5 BC1_JT_trend — 8 BH-FDR tests (sc + rTW × 4 haps)
6 BC1_MWU_pairwise — 24 BH-FDR tests + 12 TW descriptive
7 BC1_Fisher_azoospermia — PB/P only, sc = 0
8 Descriptive_F1 — F1 medians [IQR], means ± SD
9 F1_MWU_pairwise — 6 BH-FDR tests
10 F1_JT_trend — 2 tests (BH within F1)
11 Descriptive_HORMAD2_BC1 — per Msh2 (BC1 PB/P only)
12 HORMAD2_KW_omnibus
13 HORMAD2_MWU_pairwise — 3 BH-FDR pairs
14 HORMAD2_Spearman_correlations — asnp vs TW + SC, all and per Msh2
15 HORMAD2_per_mouse_raw — source data per mouse
Significance thresholds (used throughout)
ns : p ≥ 0.05 * : p < 0.05 ** : p < 0.01 *** : p < 0.001
Significance columns reflect the BH-adjusted p-value where BH was applied; Sig_raw shows uncorrected significance.
Citation in the manuscript
B6 cohort: Figure 1; Section 2.2 of Results.
BC1 cohort: Figures 3 and (E,F panels of) 3; Section 2.3 of Results.
BC1 HORMAD2: Figure 5 (moved from supplement to main text per Forejt revision); Section 2.3 / Discussion 4.x.
F1 cohort: Figure 6; Section 2.4 of Results.
Additional sheets (DMC1, MLH3, H1t — added in revision)
16 Descriptive_DMC1_BC1 — per-mouse means/medians DMC1 foci by stage (BC1 PB/P)
17 DMC1_LMM_BC1 — linear mixed model output, 6 prophase I stages, KO/wt and KO/KO vs wt
18 MLH3_LMM_BC1 — linear mixed model output for MLH3 foci at pachytene; bivalents without MLH3 focus
Rationale for LMM (DMC1 and MLH3 cytology)
Per-cell counts are nested within mice (multiple cells per individual), making per-cell observations non-independent. Linear mixed models (LMM) were used with mouse identity as a random intercept to account for this nesting and avoid pseudoreplication, following Jasin lab convention (Abreu et al., 2018, Nat Commun). LMM coefficients estimate the average Msh2 genotype effect on per-cell foci while…

## Sheet: Descriptive_B6
Descriptive B6
B6 cohort (B6.Msh2 congenic line, pure C57BL/6J background). n = 44. Median [Q25, Q75] alongside mean ± SD. Endpoints: TW (mg), SC (×10^6/ml), rTW (mg/g).
Msh2	TW_mg_n	TW_mg_median	TW_mg_Q25	TW_mg_Q75	TW_mg_mean	TW_mg_SD	TW_mg_min	TW_mg_max	SC_M_per_ml_n	SC_M_per_ml_median	SC_M_per_ml_Q25	SC_M_per_ml_Q75	SC_M_per_ml_mean	SC_M_per_ml_SD	SC_M_per_ml_min	SC_M_per_ml_max	rTW_mg_per_g_n	rTW_mg_per_g_median	rTW_mg_per_g_Q25	rTW_mg_per_g_Q75	rTW_mg_per_g_mean	rTW_mg_per_g_SD	rTW_mg_per_g_min	rTW_mg_per_g_max
wt	18	191	178.25	199.75	189.667	17.603	160	218	18	46.375	43	52.75	49.153	8.727	39.25	68	18	7.533	6.884	7.897	7.411	0.684	6.005	8.291
KO/wt	13	183	168	190	178.308	16.147	152	205	13	41.5	34.75	50.75	42.635	9.456	30.25	61.5	13	6.875	6.61	7.324	6.758	0.791	5.203	7.695
KO/KO	13	149	135	152	143.769	14.202	121	168	13	29.75	24.75	32.25	28.471	5.136	20.75	36.25	13	5.974	5.523	6.208	5.76	0.531	4.657	6.408

## Sheet: B6_MWU_pairwise
B6 MWU pairwise
Two-sided Mann–Whitney U pairwise tests within the B6 cohort. BH-FDR correction applied across all 9 tests (3 endpoints × 3 Msh2 pairs).
endpoint	group_A	group_B	n_A	n_B	median_A	median_B	U	p_raw	Sig_raw	p_BH_FDR	Sig_BH	rank_biserial_r
TW_mg	wt	KO/wt	18	13	191	183	158	0.1005	ns	0.1005	ns	-0.355
TW_mg	wt	KO/KO	18	13	191	149	231	<0.0001	***	<0.0001	***	-0.974
TW_mg	KO/wt	KO/KO	13	13	183	149	162	<0.0001	***	0.0002	***	-0.917
SC_M_per_ml	wt	KO/wt	18	13	46.375	41.5	171	0.0322	*	0.0414	*	-0.462
SC_M_per_ml	wt	KO/KO	18	13	46.375	29.75	234	<0.0001	***	<0.0001	***	-1
SC_M_per_ml	KO/wt	KO/KO	13	13	41.5	29.75	160	0.0001	***	0.0002	***	-0.893
rTW_mg_per_g	wt	KO/wt	18	13	7.533	6.875	169	0.0392	*	0.0441	*	-0.444
rTW_mg_per_g	wt	KO/KO	18	13	7.533	5.974	229	<0.0001	***	<0.0001	***	-0.957
rTW_mg_per_g	KO/wt	KO/KO	13	13	6.875	5.974	142	0.0035	**	0.0052	**	-0.68

## Sheet: Descriptive_BC1
Descriptive BC1
BC1 [(B6.Msh2+/− × PWD) × B6.Msh2+/−] cohort. n = 185 stratified by Prdm9/Hstx2 haplotype (B/B, B/P, PB/B, PB/P) and Msh2 genotype.
Haplotype	Msh2	TW_mg_n	TW_mg_median	TW_mg_Q25	TW_mg_Q75	TW_mg_mean	TW_mg_SD	TW_mg_min	TW_mg_max	SC_M_per_ml_n	SC_M_per_ml_median	SC_M_per_ml_Q25	SC_M_per_ml_Q75	SC_M_per_ml_mean	SC_M_per_ml_SD	SC_M_per_ml_min	SC_M_per_ml_max	rTW_mg_per_g_n	rTW_mg_per_g_median	rTW_mg_per_g_Q25	rTW_mg_per_g_Q75	rTW_mg_per_g_mean	rTW_mg_per_g_SD	rTW_mg_per_g_min	rTW_mg_per_g_max
PB/P	KO/KO	18	115.5	105	130	115.833	26.447	58	152	18	14.625	8.156	19.188	14.584	9.681	0	40	18	3.793	3.569	4.79	4.1	1.211	1.836	6.782
PB/P	KO/wt	41	96	81	120	109.537	41.169	71	286	41	0.73	0	9.375	5.804	8.04	0	25.5	41	3.378	2.844	4.056	3.679	1.279	2.021	8.504
PB/P	wt	26	98.5	84	122	105.115	32.358	60	190	26	0.755	0	8.981	5.408	8.006	0	31.75	26	3.196	2.697	3.709	3.285	0.717	2.281	5.04
PB/B	KO/KO	9	133	127	150	146.222	33.165	110	211	9	28.125	20	31.75	28.069	12.874	11.5	48	9	4.941	4.336	5.133	4.843	0.886	3.66	6.372
PB/B	KO/wt	14	184	166	220.5	189.857	39.219	128	262	14	35.875	31.5	58.375	42.732	15.122	24.25	64.25	14	5.9	5.324	6.633	6.005	1.126	4.186	8.583
PB/B	wt	15	179	167.5	203.5	182.267	32.292	119	239	15	42.25	33.125	50	40.833	14.218	15	63.5	15	5.536	5.299	7.082	5.968	1.147	4.422	7.829
B/P	KO/KO	9	164	157	171	163.333	13.528	139	187	9	31.25	29.75	35.25	33.611	7.095	26	47	9	5.161	4.882	6.419	5.517	0.878	4.666	6.974
B/P	KO/wt	14	200	162.5	230	193.571	41.779	119	253	14	40.5	27.188	54	40.759	17.55	17.625	76.5	14	6.463	5.618	7.244	6.467	1.153	4.446	8.704
B/P	wt	5	198	198	200	197.4	7.668	185	206	5	31.75	25.5	34.25	29.875	12.167	12.375	45.5	5	7.171	6.284	7.18	6.823	0.61	6.055	7.424
B/B	KO/KO	10	151.5	135.25	155	145.6	17.161	120	170	10	27.5	21.094	30.25	28.113	11.524	14.5	53.75	10	5.745	5.45	6.12	5.81	0.763	4.57	7.21
B/B	KO/wt	14	183.5	167.75	190.75	182.357	20.571	147	227	14	39.5	33.062	44.125	40.071	10.482	26.25	64.5	14	6.269	5.819	6.76	6.362	1.158	4.549	9.265
B/B	wt	10	221	200.75	237.75	215.6	31.377	157	252	10	45	41.438	52.562	46.6	10.879	25.5	65.75	10	6.632	6.395	7.071	6.76	0.583	5.971	7.87

## Sheet: BC1_KW_omnibus
BC1 KW omnibus
Kruskal–Wallis omnibus across the three Msh2 genotypes, computed per haplotype × endpoint. No multiple-testing correction (omnibus check).
Haplotype	endpoint	H	df	p_raw	Sig
B/B	TW_mg	20.339	2	<0.0001	***
B/B	SC_M_per_ml	11.297	2	0.0035	**
B/B	rTW_mg_per_g	7.2	2	0.0273	*
B/P	TW_mg	6.016	2	0.0494	*
B/P	SC_M_per_ml	1.505	2	0.4711	ns
B/P	rTW_mg_per_g	5.506	2	0.0637	ns
PB/B	TW_mg	7.376	2	0.0250	*
PB/B	SC_M_per_ml	5.878	2	0.0529	ns
PB/B	rTW_mg_per_g	6.94	2	0.0311	*
PB/P	TW_mg	2.71	2	0.2579	ns
PB/P	SC_M_per_ml	13.821	2	0.0010	***
PB/P	rTW_mg_per_g	6.651	2	0.0360	*

## Sheet: BC1_JT_trend
BC1 JT trend
Jonckheere–Terpstra trend test (two-sided z) for monotonic change across wt → KO/wt → KO/KO, per haplotype × endpoint. BH-FDR applied across 8 tests (sc + rTW × 4 haplotypes). PRIMARY trend test for the BC1 cohort.
Haplotype	endpoint	J	z	direction	p_raw	p_BH_FDR	Sig_BH
B/B	SC_M_per_ml	80	-3.494	decreasing	0.0005	0.0038	**
B/B	rTW_mg_per_g	107	-2.636	decreasing	0.0084	0.0224	*
B/P	SC_M_per_ml	126	0.239	increasing	0.8111	0.8111	ns
B/P	rTW_mg_per_g	70	-2.194	decreasing	0.0283	0.0452	*
PB/B	SC_M_per_ml	169	-1.795	decreasing	0.0727	0.0831	ns
PB/B	rTW_mg_per_g	163	-1.956	decreasing	0.0504	0.0672	ns
PB/P	SC_M_per_ml	1503	3.072	increasing	0.0021	0.0085	**
PB/P	rTW_mg_per_g	1434	2.459	increasing	0.0139	0.0278	*

## Sheet: BC1_MWU_pairwise
BC1 MWU pairwise
Two-sided Mann–Whitney U pairwise tests within each BC1 haplotype × endpoint. sc and rTW: BH-FDR across 24 tests (3 pairs × 2 endpoints × 4 haplotypes). TW (testes_weight): descriptive raw p only — body-weight-confounded secondary endpoint.
Haplotype	endpoint	group_A	group_B	n_A	n_B	median_A	median_B	U	p_raw	Sig_raw	p_BH_FDR	Sig_BH	rank_biserial_r
B/B	SC_M_per_ml	wt	KO/wt	10	14	45	39.5	97	0.1138	ns	0.1932	ns	-0.393
B/B	SC_M_per_ml	wt	KO/KO	10	10	45	27.5	87	0.0058	**	0.0335	*	-0.74
B/B	SC_M_per_ml	KO/wt	KO/KO	14	10	39.5	27.5	115	0.0084	**	0.0335	*	-0.65
B/B	rTW_mg_per_g	wt	KO/wt	10	14	6.632	6.269	97	0.1207	ns	0.1932	ns	-0.386
B/B	rTW_mg_per_g	wt	KO/KO	10	10	6.632	5.745	86	0.0073	**	0.0335	*	-0.72
B/B	rTW_mg_per_g	KO/wt	KO/KO	14	10	6.269	5.745	90	0.2535	ns	0.3579	ns	-0.286
B/P	SC_M_per_ml	wt	KO/wt	5	14	31.75	40.5	22	0.2470	ns	0.3579	ns	0.371
B/P	SC_M_per_ml	wt	KO/KO	5	9	31.75	31.25	19	0.6993	ns	0.8224	ns	0.156
B/P	SC_M_per_ml	KO/wt	KO/KO	14	9	40.5	31.25	74	0.5082	ns	0.6420	ns	-0.175
B/P	rTW_mg_per_g	wt	KO/wt	5	14	7.171	6.463	39	0.7539	ns	0.8224	ns	-0.114
B/P	rTW_mg_per_g	wt	KO/KO	5	9	7.171	5.161	39	0.0290	*	0.0760	ns	-0.733
B/P	rTW_mg_per_g	KO/wt	KO/KO	14	9	6.463	5.161	93	0.0631	ns	0.1262	ns	-0.476
PB/B	SC_M_per_ml	wt	KO/wt	15	14	42.25	35.875	101	0.8786	ns	0.8786	ns	0.038
PB/B	SC_M_per_ml	wt	KO/KO	15	9	42.25	28.125	104	0.0318	*	0.0760	ns	-0.541
PB/B	SC_M_per_ml	KO/wt	KO/KO	14	9	35.875	28.125	97	0.0348	*	0.0760	ns	-0.54
PB/B	rTW_mg_per_g	wt	KO/wt	15	14	5.536	5.9	101	0.8786	ns	0.8786	ns	0.038
PB/B	rTW_mg_per_g	wt	KO/KO	15	9	5.536	4.941	105	0.0274	*	0.0760	ns	-0.556
PB/B	rTW_mg_per_g	KO/wt	KO/KO	14	9	5.9	4.941	102	0.0153	*	0.0524	ns	-0.619
PB/P	SC_M_per_ml	wt	KO/wt	26	41	0.755	0.73	506	0.7278	ns	0.8224	ns	0.051
PB/P	SC_M_per_ml	wt	KO/KO	26	18	0.755	14.625	93	0.0007	***	0.0120	*	0.603
PB/P	SC_M_per_ml	KO/wt	KO/KO	41	18	0.73	14.625	170	0.0010	**	0.0120	*	0.539
PB/P	rTW_mg_per_g	wt	KO/wt	26	41	3.196	3.378	451	0.2944	ns	0.3925	ns	0.154
PB/P	rTW_mg_per_g	wt	KO/KO	26	18	3.196	3.793	122	0.0078	**	0.0335	*	0.479
PB/P	rTW_mg_per_g	KO/wt	KO/KO	41	18	3.378	3.793	265	0.0884	ns	0.1632	ns	0.282
B/B	TW_mg	wt	KO/wt	10	14	221	183.5	113	0.0128	*			-0.614
B/B	TW_mg	wt	KO/KO	10	10	221	151.5	98	0.0003	***			-0.96
B/B	TW_mg	KO/wt	KO/KO	14	10	183.5	151.5	130	0.0005	***			-0.857
B/P	TW_mg	wt	KO/wt	5	14	198	200	30	0.7097	ns			0.129
B/P	TW_mg	wt	KO/KO	5	9	198	164	44	0.0051	**			-0.956
B/P	TW_mg	KO/wt	KO/KO	14	9	200	164	91	0.0827	ns			-0.444
PB/B	TW_mg	wt	KO/wt	15	14	179	184	94	0.6466	ns			0.105
PB/B	TW_mg	wt	KO/KO	15	9	179	133	105	0.0253	*			-0.563
PB/B	TW_mg	KO/wt	KO/KO	14	9	184	133	103	0.0128	*			-0.635
PB/P	TW_mg	wt	KO/wt	26	41	98.5	96	522	0.8925	ns			0.021
PB/P	TW_mg	wt	KO/KO	26	18	98.5	115.5	172	0.1452	ns			0.263
PB/P	TW_mg	KO/wt	KO/KO	41	18	96	115.5	278	0.1361	ns			0.247

## Sheet: BC1_Fisher_azoospermia
BC1 Fisher azoospermia
Fisher exact test for azoospermia (sperm count = 0) in the BC1 PB/P cohort. Three pairwise comparisons; reported descriptively without BH-FDR.
Haplotype	test	group_A	group_B	azoo_A	azoo_B	odds_ratio	p_raw	Sig
PB/P	azoospermia (sc = 0)	wt	KO/wt	10/26 (38.5%)	13/41 (31.7%)	1.346	0.6058	ns
PB/P	azoospermia (sc = 0)	wt	KO/KO	10/26 (38.5%)	1/18 (5.6%)	10.625	0.0157	*
PB/P	azoospermia (sc = 0)	KO/wt	KO/KO	13/41 (31.7%)	1/18 (5.6%)	7.893	0.0444	*

## Sheet: Descriptive_F1
Descriptive F1
(PWD × B6.Msh2+/−) F1 hybrid cohort. n = 21 (7 per Msh2). All males azoospermic regardless of Msh2.
Msh2	TW_mg_n	TW_mg_median	TW_mg_Q25	TW_mg_Q75	TW_mg_mean	TW_mg_SD	TW_mg_min	TW_mg_max	SC_M_per_ml_n	SC_M_per_ml_median	SC_M_per_ml_Q25	SC_M_per_ml_Q75	SC_M_per_ml_mean	SC_M_per_ml_SD	SC_M_per_ml_min	SC_M_per_ml_max	rTW_mg_per_g_n	rTW_mg_per_g_median	rTW_mg_per_g_Q25	rTW_mg_per_g_Q75	rTW_mg_per_g_mean	rTW_mg_per_g_SD	rTW_mg_per_g_min	rTW_mg_per_g_max
wt	7	57	55.5	59	56.857	2.854	52	60	7	0	0	0	0	0	0	0	7	2.377	2.348	2.491	2.412	0.181	2.128	2.703
KO/wt	7	51	49.5	57	52.857	4.375	48	58	7	0	0	0	0	0	0	0	7	2.231	2.179	2.31	2.25	0.107	2.115	2.428
KO/KO	7	50	48	50.5	50.571	4.928	46	61	7	0	0	0	0	0	0	0	7	2.051	1.987	2.142	2.096	0.188	1.905	2.462

## Sheet: F1_MWU_pairwise
F1 MWU pairwise
Two-sided Mann–Whitney U pairwise tests within the F1 cohort. BH-FDR across 6 tests (TW + rTW × 3 pairs). SC excluded — all sc = 0.
endpoint	group_A	group_B	n_A	n_B	median_A	median_B	U	p_raw	Sig_raw	p_BH_FDR	Sig_BH	rank_biserial_r
TW_mg	wt	KO/wt	7	7	57	51	37	0.1071	ns	0.1285	ns	-0.531
TW_mg	wt	KO/KO	7	7	57	50	42	0.0295	*	0.0884	ns	-0.714
TW_mg	KO/wt	KO/KO	7	7	51	50	33	0.3029	ns	0.3029	ns	-0.347
rTW_mg_per_g	wt	KO/wt	7	7	2.377	2.231	39	0.0728	ns	0.1093	ns	-0.592
rTW_mg_per_g	wt	KO/KO	7	7	2.377	2.051	43	0.0175	*	0.0884	ns	-0.755
rTW_mg_per_g	KO/wt	KO/KO	7	7	2.231	2.051	39	0.0728	ns	0.1093	ns	-0.592

[truncated: 10 more sheets: F1_JT_trend, Descriptive_HORMAD2_BC1, HORMAD2_KW_omnibus, HORMAD2_JT_trend, HORMAD2_MWU_pairwise, HORMAD2_Spearman_corr, HORMAD2_per_mouse_raw, Descriptive_DMC1_BC1, DMC1_LMM_BC1, MLH3_LMM_BC1]
