# Supplementary material for: The Role of the Msh2 Mismatch Repair Gene in the Prdm9-Driven Hybrid Male Sterility in the House Mouse
Source: Genes (Basel). 2026 Jul 12;17(7):795. doi: 10.3390/genes17070795 (PMC13409646; doi:10.3390/genes17070795)
Supplement: Supplementary file 1 [file genes-17-00795-s001.zip › Table_S1.xlsx]

## Sheet: Primers
Genotyping primers
Primer pair name	Target	Forward sequence (5'→3')	Reverse sequence (5'→3')	Product size in wt (bp)	Reference / Source
Msh2 F2R2	Msh2 wild-type allele	TGAGGCAGAGTTTACAGGAGG	AGTAAAACGGGGTGAGGGAA	235	none
Msh2 F3R3	Msh2 knockout allele (neo cassette / deletion junction)	CTCAGTTGTCAAGCTCGGTG	ACAGGGAAGTAAAACGGGGT	373	none
M334	M334 SSLP marker (Prdm9 region, Chr 17)	GGCTTGGTATTTTCTCCTTAG	TGGTTACTGGTTATCATCCTC	B6=145/PWD=155	Mihola et al., 2009 [4] (Science 323:373–375)
SR51	SR51R SSLP marker (Hstx2 region, Chr X)	CAGGAGAAGATGGCACAATA	TAACCCTTTCACCATGTTTC	B6 = 150 / PWD = 140	Lustyk et al., 2019 [6] (Genetics 213:1047–1063)
Prdm9 Exon12-L1/R	Prdm9 zinc-finger array (Exon 12)	TGAGATCTGAGGAAAGTAAGAG	TGCTGTTGGCTTTCTCATTC	B6 ≈ 1143 bp; PWD allele-specific	Mukaj et al., 2020 [33] (Mol. Biol. Evol. 37:3423–3438)
