# Supplementary material for: The Role of the Msh2 Mismatch Repair Gene in the Prdm9-Driven Hybrid Male Sterility in the House Mouse
Source: Genes (Basel). 2026 Jul 12;17(7):795. doi: 10.3390/genes17070795 (PMC13409646; doi:10.3390/genes17070795)
Supplement: Supplementary file 1 [file genes-17-00795-s001.zip › Table_S2.xlsx]

## Sheet: README
Supplementary Table S2 — Antibodies
Description
Primary and secondary antibodies used for immunofluorescence microscopy on meiotic chromosome spreads.
• HORMAD2 + SYCP3 + CEN — autosomal asynapsis assessment (Figure 5, Supplementary Table S4)
• DMC1 + SYCP3 + H1t — DSB strand invasion across pachytene substages
• MLH3 + SYCP3 + CEN — class I crossover counts
• γH2AX + SYCP3 — asynapsis-associated silencing
Western blot
• MSH2+βactin

## Sheet: Antibodies
Antibodies
Type	Antigen	Host	Source	Cat. number	Dilution	Application	Used for
Primary	MSH2	rabbit	Abcam	ab212188	1:1000	WB	Detection of MSH2 protein (104 kDa), confirmation of MSH2 absence in KO testes
Primary	β-actin	mouse	Abcam	ab8226	1:5000	WB	Loading control (42 kDa)
Primary	SYCP3	mouse	Santa Cruz Biotechnology	sc-74569	1:100	IF	Synaptonemal complex (axial element)
Primary	SYCP1	rabbit	Abcam	ab15087	1:500	IF	Synaptonemal complex (transverse element)
Primary	HORMAD2	rabbit	Gift from Attila Toth, TU Dresden	n/a (custom)	1:500	IF	Marker of asynapsed chromatin (autosomal asynapsis)
Primary	HORMAD2 (alternate)	guinea pig	Gift from Attila Toth, TU Dresden	n/a (custom)	1:1000	IF	Marker of asynapsed chromatin (autosomal asynapsis)
Primary	DMC1	rabbit	Santa Cruz Biotechnology	sc-22768	1:200	IF	DSB repair / strand invasion intermediate
Primary	MLH1	mouse	Abcam	ab14206	1:30	IF	Class I crossover marker (mid-late pachytene)
Primary	MLH3	rabbit	Gift from Paula Cohen, Cornell University	n/a (custom)	1:500	IF	Class I crossover marker (alternative to MLH1)
Primary	Centromere (CREST)	human	Antibodies Incorporated	15-235	1:300	IF	Centromere marker
Primary	H1t (testis-specific H1)	guinea pig	Gift from Mary Ann Handel, The Jackson Laboratory	n/a (custom)	1:700	IF	Mid-late pachytene staging marker
Primary	γH2AX (Ser139)	rabbit	Abcam	ab2893	1:1000	IF	DSB-associated chromatin modification (asynapsis-associated silencing)
Secondary	anti-mouse IgG-AlexaFluor488	goat	Molecular Probes (Thermo Fisher)	A-11029	1:400	IF	Detection of mouse primary antibodies
Secondary	anti-rabbit IgG-AlexaFluor488	goat	Molecular Probes (Thermo Fisher)	A-11034	1:400	IF	Detection of rabbit primary antibodies
Secondary	anti-mouse IgG-AlexaFluor568	goat	Molecular Probes (Thermo Fisher)	A-11031	1:400	IF	Detection of mouse primary antibodies (red channel)
Secondary	anti-rabbit IgG-AlexaFluor568	goat	Molecular Probes (Thermo Fisher)	A-11036	1:400	IF	Detection of rabbit primary antibodies (red channel)
Secondary	anti-mouse IgG-AlexaFluor647	goat	Molecular Probes (Thermo Fisher)	A-21235	1:400	IF	Detection of mouse primary antibodies (far-red channel)
Secondary	anti-rabbit IgG-AlexaFluor647	goat	Molecular Probes (Thermo Fisher)	A-21245	1:400	IF	Detection of rabbit primary antibodies (far-red channel)
Secondary	anti-human IgG-AlexaFluor647	goat	Molecular Probes (Thermo Fisher)	A-21445	1:400	IF	Detection of CREST anti-centromere serum
Secondary	anti-guinea pig IgG-AlexaFluor647	goat	Molecular Probes (Thermo Fisher)	A-21450	1:400	IF	Detection of guinea pig primary antibodies (HORMAD2 alt, H1t)
Secondary	anti-guinea pig IgG-FITC	goat	Sigma-Aldrich	F6261	1:500	IF	Detection of guinea pig primary antibodies (green channel)
Secondary	anti-rabbit IgG-HRP	goat	Abcam	ab205718	1:20000	WB	Detection of rabbit primary antibodies (MSH2)
Secondary	anti-mouse IgG-HRP	goat	Abcam	ab205719	1:20000	WB	Detection of mouse primary antibodies (β-actin)
