# Supplementary material for: The Role of the Msh2 Mismatch Repair Gene in the Prdm9-Driven Hybrid Male Sterility in the House Mouse
Source: Genes (Basel). 2026 Jul 12;17(7):795. doi: 10.3390/genes17070795 (PMC13409646; doi:10.3390/genes17070795)
Supplement: Supplementary file 1 [file genes-17-00795-s001.zip › Table_S3.xlsx]

## Sheet: README
Supplementary Table S3 — Per-mouse fertility data
Description
Source data for all reproductive measurements: body weight, testis weight, sperm count, and relative testis weight, for every individual male in the three cohorts.
Cohorts
• B6 (B6.Msh2 congenic line, pure C57BL/6J background) — 44 males
• BC1 [(B6.Msh2+/− × PWD) × B6.Msh2+/−], stratified by Prdm9/Hstx2 haplotype — 185 males
• F1 (PWD × B6.Msh2+/−) — 21 males (all azoospermic regardless of Msh2)
• Total: 250 males
Format
one row per mouse, columns include cohort, mouse_id, Msh2 genotype, haplotype (BC1 only), age, BW, TW, SC, rTW.
Empty cells indicate measurement not available for that mouse.
Statistics
Inferential statistics (BH-FDR-adjusted MWU, JT trend, Fisher azoospermia) are reported in the separate Supplementary Statistics workbook.

## Sheet: Fertility
Per-mouse fertility data
All 250 males with raw reproductive measurements; B6 (green), BC1 (orange), F1 (pink). One row per mouse.
Cohort	mouse_id	Msh2	Haplotype	age_w	body_weight_g	testis_weight_mg	sperm_count_10^6	relative_testis_weight_mg_per_g
B6	21G-C1040	wt	B6 (pure)	12	25.22	178	47	7.06
B6	21G-C1864	wt	B6 (pure)	11	26.42	218	65.75	8.25
B6	21G-C2354	wt	B6 (pure)	12	27.17	201	42.75	7.4
B6	21G-C2599	wt	B6 (pure)	12	26.05	172	40	6.6
B6	21G-B7444	wt	B6 (pure)	10	28.56	196	48	6.86
B6	21G-B7450	wt	B6 (pure)	10	27.95	186	52.75	6.65
B6	21G-B7958	wt	B6 (pure)	10	25.01	196	47.25	7.84
B6	21G-A5486	wt	B6 (pure)	9	23.26	184	68	7.91
B6	21G-A5487	wt	B6 (pure)	9	25.56	196	58	7.67
B6	21G-A5488	wt	B6 (pure)	9	23.8	187	60.75	7.86
B6	21G-A0329	wt	B6 (pure)	10	27.1	179	52.75	6.61
B6	21G-A0495	wt	B6 (pure)	11	21.76	160	45.5	7.35
B6	21S-I2085	wt	B6 (pure)	10	24.04	167	43	6.95
B6	21S-I2086	wt	B6 (pure)	11	27.31	164	40.75	6.01
B6	21G-B5548	wt	B6 (pure)	11	24.94	195	39.25	7.82
B6	21G-B5549	wt	B6 (pure)	11	26.08	216	43	8.28
B6	21G-B5550	wt	B6 (pure)	11	25.62	205	44.5	8
B6	21G-B5551	wt	B6 (pure)	11	25.81	214	45.75	8.29
B6	21G-B7068	KO/wt	B6 (pure)	10	24.69	190	34	7.7
B6	21G-B7069	KO/wt	B6 (pure)	10	29.24	170	38.25	5.81
B6	21G-B7690	KO/wt	B6 (pure)	11	24.36	175	30.25	7.18
B6	21G-B7692	KO/wt	B6 (pure)	11	24.92	187	51	7.5
B6	21G-C0808	KO/wt	B6 (pure)	10	26.62	183	61.5	6.87
B6	21G-C0809	KO/wt	B6 (pure)	10	24.88	168	34.75	6.75
B6	21G-C1038	KO/wt	B6 (pure)	12	27.99	205	50.75	7.32
B6	21G-C1658	KO/wt	B6 (pure)	13	29.98	156	42.5	5.2
B6	21G-C1660	KO/wt	B6 (pure)	13	28.83	160	41.5	5.55
B6	21G-C2352	KO/wt	B6 (pure)	12	25.53	193	55.75	7.56
B6	21G-C2460	KO/wt	B6 (pure)	12	28.66	191	42	6.66
B6	21G-C2462	KO/wt	B6 (pure)	12	21.37	152	33.75	7.11
B6	21G-C2463	KO/wt	B6 (pure)	12	28.44	188	38.25	6.61
B6	21G-B7689	KO/KO	B6 (pure)	11	26.98	149	20.75	5.52
B6	21G-B7693	KO/KO	B6 (pure)	11	27.06	168	28	6.21
B6	21G-C0811	KO/KO	B6 (pure)	10	22.16	142	33.5	6.41
B6	21G-C0813	KO/KO	B6 (pure)	10	25.11	150	24.75	5.97
B6	21G-C1025	KO/KO	B6 (pure)	12	27.25	152	24.75	5.58
B6	21G-C1026	KO/KO	B6 (pure)	12	25.98	121	21.62	4.66
B6	21G-C1659	KO/KO	B6 (pure)	13	26.63	141	31	5.29
B6	21G-C1861	KO/KO	B6 (pure)	11	24.71	156	36.25	6.31
B6	21G-C1862	KO/KO	B6 (pure)	11	20.08	122	32.25	6.08
B6	21G-C2353	KO/KO	B6 (pure)	12	25.06	150	33.25	5.99
B6	21G-C2461	KO/KO	B6 (pure)	12	25.17	127	22.25	5.05
B6	21G-C2600	KO/KO	B6 (pure)	12	24.08	135	29.75	5.61
B6	21G-C2601	KO/KO	B6 (pure)	12	25.1	156	32	6.22
BC1	21G-B7427	KO/KO	PB/P	10	26.98	130	12	4.82
BC1	21G-B8134	KO/KO	PB/P	11	33.02	119	19.75	3.6
BC1	21G-B8239	KO/KO	PB/P	10	21.97	149	20.25	6.78
BC1	21G-B8456	KO/KO	PB/P	11	39.63	148	27.75	3.73
BC1	21G-B9122	KO/KO	PB/P	10	22.3	112	17.5	5.02
BC1	21G-B9837	KO/KO	PB/P	10	33.59	129	17.25	3.84
BC1	21G-B9839	KO/KO	PB/P	10	28.67	102	7.1	3.56
BC1	21G-C0266	KO/KO	PB/P	11	30.84	105	7.38	3.4
BC1	21G-C0451	KO/KO	PB/P	9	25.71	145	40	5.64
BC1	21G-C0867	KO/KO	PB/P	10	27.56	111	11.5	4.03
BC1	21G-C1680	KO/KO	PB/P	13	27.59	58	0	2.1
BC1	21G-C1681	KO/KO	PB/P	11	26.79	126	20	4.7
BC1	21G-C2117	KO/KO	PB/P	10	28.04	105	10.5	3.74
BC1	21G-C2271	KO/KO	PB/P	10	39.22	72	0.16	1.84
BC1	21G-C2319	KO/KO	PB/P	11	32.47	130	17.25	4
BC1	21G-C2794	KO/KO	PB/P	9	23.09	82	5.62	3.55
BC1	21G-C3291	KO/KO	PB/P	12	26.48	152	17.5	5.74
BC1	21G-C3302	KO/KO	PB/P	14	29.8	110	11	3.69
BC1	21G-B7430	KO/wt	PB/P	10	28.67	112	11.5	3.91
BC1	21G-B7860	KO/wt	PB/P	11	20.58	78	0.04	3.79
BC1	21G-B8391	KO/wt	PB/P	11	27.21	82	0	3.01
BC1	21G-B8753	KO/wt	PB/P	10	25.46	89	0.3	3.5
BC1	21G-B8763	KO/wt	PB/P	10	24.71	72	0	2.91
BC1	21G-B9064	KO/wt	PB/P	10	28.04	79	0	2.82
BC1	21G-B9119	KO/wt	PB/P	10	34.74	72	0	2.07
BC1	21G-B9121	KO/wt	PB/P	10	26.3	92	2.35	3.5
BC1	21G-B9123	KO/wt	PB/P	10	32.1	81	0	2.52
BC1	21G-B9126	KO/wt	PB/P	10	29.52	71	0	2.41
BC1	21G-B9221	KO/wt	PB/P	10	27.71	86	0	3.1
BC1	21G-B9245	KO/wt	PB/P	10	27.51	75	0	2.73
BC1	21G-B9562	KO/wt	PB/P	12	27.86	113	2.45	4.06
BC1	21G-B9649	KO/wt	PB/P	11	31.38	106	5	3.38
BC1	21G-B9840	KO/wt	PB/P	10	25.15	101	2.8	4.02
BC1	21G-C0508	KO/wt	PB/P	10	43.9	92	0.35	2.1
BC1	21G-C0626	KO/wt	PB/P	9	23.83	88	0.08	3.69
BC1	21G-C0628	KO/wt	PB/P	9	31.8	89	0	2.8
BC1	21G-C0630	KO/wt	PB/P	9	27	142	8.75	5.26
BC1	21G-C0631	KO/wt	PB/P	9	29.64	162	25.5	5.47
BC1	21G-C1683	KO/wt	PB/P	13	28.48	129	19	4.53
BC1	21G-C1685	KO/wt	PB/P	13	24.84	119	9.38	4.79
BC1	21G-C1926	KO/wt	PB/P	12	35.91	141	24	3.93
BC1	21G-C2140	KO/wt	PB/P	10	34.77	100	0.61	2.88
BC1	21G-C2266	KO/wt	PB/P	10	33.63	286	16	8.5
BC1	21G-C2270	KO/wt	PB/P	10	33.71	157	18	4.66
BC1	21G-C2006	KO/wt	PB/P	19	35.13	71	0	2.02
BC1	21G-C2013	KO/wt	PB/P	19	29.72	95	0	3.2
BC1	21G-C2016	KO/wt	PB/P	19	32.89	80	0	2.43
BC1	21G-C2267	KO/wt	PB/P	13	30.73	179	21.75	5.82
BC1	21G-C2269	KO/wt	PB/P	13	24.09	75	0.06	3.11
BC1	21G-C2385	KO/wt	PB/P	10	27.47	86	0.73	3.13
BC1	21G-C2582	KO/wt	PB/P	10	32.99	105	0.44	3.18
BC1	21G-C2668	KO/wt	PB/P	10	28.35	172	24	6.07
BC1	21G-C2672	KO/wt	PB/P	10	30.52	96	6.25	3.15
BC1	21G-C2674	KO/wt	PB/P	10	31.52	162	10.25	5.14
BC1	21G-C3098	KO/wt	PB/P	11	30.07	120	8.12	3.99
BC1	21G-C3187	KO/wt	PB/P	12	25.13	108	3.62	4.3
BC1	21G-C3192	KO/wt	PB/P	12	36.39	130	13.12	3.57
BC1	21G-C3301	KO/wt	PB/P	14	31.04	80	0	2.58
BC1	21G-C3430	KO/wt	PB/P	14	41.49	118	3.5	2.84
BC1	21G-B3224	wt	PB/P	16	29.34	88	0.26	3
BC1	21G-B7853	wt	PB/P	11	27	63	0	2.33
BC1	21G-B8228	wt	PB/P	10	35.51	133	22.25	3.75
BC1	21G-B8431	wt	PB/P	11	22.25	98	10.9	4.4
BC1	21G-B8455	wt	PB/P	11	36.82	84	0	2.28
BC1	21G-B8461	wt	PB/P	11	26.53	74	0	2.79
BC1	21G-B8752	wt	PB/P	10	27.41	88	0	3.21
BC1	21G-B8768	wt	PB/P	10	24.21	60	0	2.48
BC1	21G-B9651	wt	PB/P	10	33.82	106	9.1	3.13
BC1	21G-C0265	wt	PB/P	11	31.51	84	0	2.67
BC1	21G-C0449	wt	PB/P	9	25.47	76	0	2.98
BC1	21G-C0450	wt	PB/P	9	28.13	99	4.5	3.52
BC1	21G-C0627	wt	PB/P	9	30.49	79	0	2.59
BC1	21G-C0718	wt	PB/P	10	46.31	158	15.5	3.41
BC1	21G-C1761	wt	PB/P	15	37.7	190	31.75	5.04
BC1	21G-C1769	wt	PB/P	15	33.96	131	13	3.86
BC1	21G-C1888	wt	PB/P	13	27.74	67	0	2.42
BC1	21G-C2011	wt	PB/P	19	33	105	0.16	3.18
BC1	21G-C2209	wt	PB/P	16	40.85	147	3.62	3.6
BC1	21G-C2381	wt	PB/P	10	30.7	94	0	3.06
BC1	21G-C2382	wt	PB/P	10	30.66	119	0.19	3.88
BC1	21G-C2456	wt	PB/P	12	34.63	159	6.25	4.59
BC1	21G-C3204	wt	PB/P	13	37.76	95	4.12	2.52
BC1	21G-C3205	wt	PB/P	13	30.69	107	9.12	3.49
BC1	21G-C3292	wt	PB/P	12	26.97	106	1.25	3.93
BC1	21G-C3329	wt	PB/P	16	37.24	123	8.62	3.3
BC1	21G-B7428	KO/KO	PB/B	10	29.27	133	11.5	4.54
BC1	21G-B7429	KO/KO	PB/B	10	34.7	127	23	3.66
BC1	21G-B8458	KO/KO	PB/B	11	34.9	132	31.75	3.78
BC1	21G-B8465	KO/KO	PB/B	11	24.4	122	20	5
BC1	21G-B8466	KO/KO	PB/B	11	30.36	150	31	4.94
BC1	21G-B9678	KO/KO	PB/B	10	25.37	110	13.25	4.34
BC1	21G-C1673	KO/KO	PB/B	12	29.82	190	46	6.37
BC1	21G-C3203	KO/KO	PB/B	13	27.47	141	28.12	5.13
BC1	21G-C3426	KO/KO	PB/B	13	36.25	211	48	5.82
BC1	21G-B8237	KO/wt	PB/B	10	28.08	241	59.75	8.58
BC1	21G-B8958	KO/wt	PB/B	10	28.48	166	36	5.83
BC1	21G-B8960	KO/wt	PB/B	10	30.58	128	24.25	4.19
BC1	21G-B9065	KO/wt	PB/B	10	29.82	142	30.75	4.76
BC1	21G-B9222	KO/wt	PB/B	10	34.81	184	35.5	5.29
BC1	21G-B9246	KO/wt	PB/B	10	27.84	186	35.75	6.68
BC1	21G-C0629	KO/wt	PB/B	9	29.99	151	25.25	5.04
BC1	21G-C1674	KO/wt	PB/B	12	29.9	166	33.75	5.55
BC1	21G-C2002	KO/wt	PB/B	10	37.18	222	62.5	5.97
BC1	21G-C2004	KO/wt	PB/B	10	35.29	229	54.25	6.49
BC1	21G-C3174	KO/wt	PB/B	12	30.35	216	64.25	7.12
BC1	21G-C3330	KO/wt	PB/B	15	37.33	262	27.5	7.02
BC1	21G-C3432	KO/wt	PB/B	14	33.83	184	45	5.44
BC1	21G-C3434	KO/wt	PB/B	14	29.56	181	63.75	6.12
BC1	21G-B7858	wt	PB/B	11	30.78	239	49.5	7.76
BC1	21G-B8754	wt	PB/B	10	31.79	176	50.5	5.54
BC1	21G-B8956	wt	PB/B	10	28.1	220	63.5	7.83
BC1	21G-B8962	wt	PB/B	10	24.33	169	40.75	6.95
BC1	21G-B9051	wt	PB/B	10	31.15	172	42.25	5.52
BC1	21G-B9312	wt	PB/B	15	36.1	202	50.75	5.6
BC1	21G-B9838	wt	PB/B	10	31.29	150	38.5	4.79
BC1	21G-B9841	wt	PB/B	10	28.57	135	25	4.73
BC1	21G-C0868	wt	PB/B	10	26.46	191	34.75	7.22
BC1	21G-C1762	wt	PB/B	15	34.05	179	46.25	5.26
BC1	21G-C2139	wt	PB/B	10	26.91	119	15	4.42
BC1	21G-C2579	wt	PB/B	11	31.08	166	16.5	5.34
BC1	21G-C3173	wt	PB/B	12	27.46	204	49.5	7.43
BC1	21G-C3327	wt	PB/B	16	36.03	203	31.5	5.63
BC1	21G-C3328	wt	PB/B	16	38	209	58.25	5.5
BC1	21G-B8755	KO/KO	B/P	10	24.09	168	33.25	6.97
BC1	21G-B8961	KO/KO	B/P	10	28.47	139	26	4.88
BC1	21G-B8963	KO/KO	B/P	10	26.54	172	29.75	6.48
BC1	21G-B9053	KO/KO	B/P	10	24.46	157	35.25	6.42
BC1	21G-B9223	KO/KO	B/P	10	34.25	187	31.25	5.46
BC1	21G-B9224	KO/KO	B/P	10	33.26	164	26.5	4.93
BC1	21G-C1676	KO/KO	B/P	12	33.86	158	30.75	4.67
BC1	21G-C1684	KO/KO	B/P	13	29.84	154	42.75	5.16
BC1	21G-C3429	KO/KO	B/P	14	36.56	171	47	4.68
BC1	21G-B7854	KO/wt	B/P	11	24.23	154	28.5	6.36
BC1	21G-B8135	KO/wt	B/P	11	30.11	162	34.5	5.38
BC1	21G-B9052	KO/wt	B/P	10	30.44	200	52.5	6.57
BC1	21G-C0511	KO/wt	B/P	10	37.16	235	76.5	6.32
BC1	21G-C0869	KO/wt	B/P	10	33	200	23	6.06
BC1	21G-C1132	KO/wt	B/P	10	24.39	119	17.62	4.88
BC1	21G-C1675	KO/wt	B/P	12	27.37	200	55.5	7.31
BC1	21G-C2580	KO/wt	B/P	11	33.86	253	49.5	7.47
BC1	21G-C2581	KO/wt	B/P	11	29.24	130	20	4.45
BC1	21G-C3097	KO/wt	B/P	11	24.7	215	54.5	8.7
BC1	21G-C3172	KO/wt	B/P	12	28.5	205	56.75	7.19
BC1	21G-C3427	KO/wt	B/P	13	32.78	238	46.5	7.26
BC1	21G-C3428	KO/wt	B/P	13	33.04	235	28.5	7.11
BC1	21G-C3433	KO/wt	B/P	14	29.98	164	26.75	5.47
BC1	21G-B3221	wt	B/P	16	28.69	206	31.75	7.18
BC1	21G-B8227	wt	B/P	10	26.94	200	45.5	7.42
BC1	21G-B9124	wt	B/P	10	27.61	198	25.5	7.17
BC1	21G-C1763	wt	B/P	15	32.7	198	34.25	6.06
BC1	21G-C3300	wt	B/P	14	29.44	185	12.38	6.28
BC1	21G-B8240	KO/KO	B/B	10	21.81	135	14.5	6.19
BC1	21G-B8454	KO/KO	B/B	11	27.23	148	24	5.44
BC1	21G-B9125	KO/KO	B/B	10	28.21	155	26.25	5.49
BC1	21G-B9561	KO/KO	B/B	11	26.23	155	38.5	5.91
BC1	21G-B9391	KO/KO	B/B	14	23.1	155	28.75	6.71
BC1	21G-C0625	KO/KO	B/B	9	22.47	162	28.75	7.21
BC1	21G-C1133	KO/KO	B/B	10	23.36	136	20.12	5.82
BC1	21G-C1134	KO/KO	B/B	10	26.26	120	15.75	4.57
BC1	21G-C1677	KO/KO	B/B	12	23.58	120	30.75	5.09
BC1	21G-C1682	KO/KO	B/B	11	29.99	170	53.75	5.67
BC1	21G-B7431	KO/wt	B/B	10	29.1	185	33.25	6.36
BC1	21G-B7856	KO/wt	B/B	11	23.95	164	28.25	6.85
BC1	21G-B7857	KO/wt	B/B	11	25.13	161	33	6.41
BC1	21G-B7970	KO/wt	B/B	10	20.95	147	26.25	7.02
BC1	21G-B8136	KO/wt	B/B	11	32.53	190	44.25	5.84
BC1	21G-B8229	KO/wt	B/B	10	33.07	173	38.75	5.23
BC1	21G-B8238	KO/wt	B/B	10	22.49	175	34.75	7.78
BC1	21G-C0512	KO/wt	B/B	10	40.01	182	41	4.55
BC1	21G-C1135	KO/wt	B/B	10	26.86	166	40.25	6.18
BC1	21G-C2578	KO/wt	B/B	11	29.55	192	31	6.5
BC1	21G-C3175	KO/wt	B/B	12	24.5	227	64.5	9.27
BC1	21G-C3188	KO/wt	B/B	12	35.07	190	47.75	5.42
BC1	21G-C3190	KO/wt	B/B	12	32.56	191	54.25	5.87
BC1	21G-C3303	KO/wt	B/B	14	36.13	210	43.75	5.81
BC1	21G-B3401	wt	B/B	12	36.96	237	44	6.41
BC1	21G-B7855	wt	B/B	11	23.54	174	40.75	7.39
BC1	21G-B7861	wt	B/B	11	19.95	157	25.5	7.87
BC1	21G-B8230	wt	B/B	10	36.68	219	49.75	5.97
BC1	21G-B8457	wt	B/B	11	35.72	223	65.75	6.24
BC1	21G-B9120	wt	B/B	10	36.11	247	46	6.84
BC1	21G-C0268	wt	B/B	11	30.54	212	41	6.94
BC1	21G-C3191	wt	B/B	12	27.69	197	57	7.11
BC1	21G-C3331	wt	B/B	15	37.25	238	42.75	6.39
BC1	21G-C3431	wt	B/B	14	39.23	252	53.5	6.42
F1	21G-C2431	KO/KO	(PWD × B6)F1	13	25.72	49	0	1.91
F1	21G-C2434	KO/KO	(PWD × B6)F1	13	25.9	51	0	1.97
F1	21G-C2535	KO/KO	(PWD × B6)F1	10	24.38	50	0	2.05
F1	21G-C2752	KO/KO	(PWD × B6)F1	9	21.18	47	0	2.22
F1	21G-C3242	KO/KO	(PWD × B6)F1	12	24.78	61	0	2.46
F1	21G-C3243	KO/KO	(PWD × B6)F1	12	22.94	46	0	2.01
F1	21G-C3479	KO/KO	(PWD × B6)F1	14	24.22	50	0	2.06
F1	21G-C2433	KO/wt	(PWD × B6)F1	13	25.55	57	0	2.23
F1	21G-C2436	KO/wt	(PWD × B6)F1	13	24.9	57	0	2.29
F1	21G-C3480	KO/wt	(PWD × B6)F1	14	22.69	48	0	2.12
F1	21G-C3482	KO/wt	(PWD × B6)F1	14	20.6	48	0	2.33
F1	21G-C3483	KO/wt	(PWD × B6)F1	14	23.43	51	0	2.18
F1	21G-C3484	KO/wt	(PWD × B6)F1	14	23.89	58	0	2.43
F1	21G-C3485	KO/wt	(PWD × B6)F1	14	23.38	51	0	2.18
F1	21G-C2310	wt	(PWD × B6)F1	11	25.84	55	0	2.13
F1	21G-C2313	wt	(PWD × B6)F1	11	22.23	52	0	2.34
F1	21G-C2534	wt	(PWD × B6)F1	10	24.19	57	0	2.36
F1	21G-C3241	wt	(PWD × B6)F1	12	23.93	58	0	2.42
F1	21G-C3244	wt	(PWD × B6)F1	12	23.56	56	0	2.38
F1	21G-C3245	wt	(PWD × B6)F1	12	22.2	60	0	2.7
F1	21G-C3481	wt	(PWD × B6)F1	14	23.46	60	0	2.56
