# Supplementary material for: The Role of the Msh2 Mismatch Repair Gene in the Prdm9-Driven Hybrid Male Sterility in the House Mouse
Source: Genes (Basel). 2026 Jul 12;17(7):795. doi: 10.3390/genes17070795 (PMC13409646; doi:10.3390/genes17070795)
Supplement: Supplementary file 1 [file genes-17-00795-s001.zip › Table_S4.xlsx]

## Sheet: README
Supplementary Table S6 — B6.Msh2 control cytology
Manuscript
Fusek et al., 'The role of mismatch repair gene Msh2 in Prdm9-driven hybrid male sterility in the house mouse model'
Description
Per-cell cytology data for three B6.Msh2 males (pure C57BL/6J background, no PWD introgression) representing each Msh2 genotype: C2354 (wt), C2352 (KO/wt), C2353 (KO/KO).
Purpose
These animals serve as a control to assess whether Msh2 genotype affects meiotic markers on a non-hybrid genetic background. With n = 1 per genotype, the data are presented as descriptive observations only; no inferential statistics are performed.
Comparison context
The B6.Msh2 control cytology complements the main BC1 cytology dataset (Table S4), where Msh2 genotype is tested in a hybrid context (Prdm9^B6/PWD, Hstx2^PWD). Together, these data address whether any effect of Msh2 on meiotic markers is hybrid-context-specific or also present on a pure B6 background.
Sheets
1. README — this sheet
2. Cohort_overview — list of three males with body weight, testis weight, sperm count, and marker coverage
3. HORMAD2_per_cell — per-cell binary asynapsis flags and per-cell asynapsed chromosome counts
4. DMC1_per_cell — per-cell DMC1 foci counts by sub-stage (leptotene, zygotene, early pachytene, mid-late pachytene)
5. MLH3_per_cell — per-cell MLH3 foci counts (mid–late pachytene only)
Reporting in main text
Per-male medians are referenced in Results; full per-cell distributions are provided here for transparency. Inferential statistics are NOT applied due to n = 1 per genotype.

## Sheet: Cohort_overview
B6.Msh2 congenic cytology cohort
Three B6.Msh2 congenic males, one per Msh2 genotype, scored for HORMAD2 asynapsis, DMC1 foci dynamics and MLH3 crossover counts. n=1 per group; no inferential statistics. Pure B6 background, no PWD-derived autosomes.
Mouse ID	Msh2 genotype	Background	HORMAD2	DMC1	MLH3	Notes
C2354	wt	B6	✓	✓	✓	BW 27.2 g, TW 201 mg, SC 42.8, rTW 7.40
C2352	KO/wt	B6	✓	✓	✓	BW 25.5 g, TW 193 mg, SC 55.8, rTW 7.56
C2353	KO/KO	B6	✓	✓	✓	BW 25.1 g, TW 150 mg, SC 33.2, rTW 5.99

## Sheet: HORMAD2_per_cell
Table S6. HORMAD2 — autosomal asynapsis at pachytene (B6.Msh2 cohort)
Three B6.Msh2 congenic males, one per Msh2 genotype. Pure B6 background. One row per cell. Two endpoints reported.
(A) Per-cell binary flag: 1 = at least one asynapsed autosome, 0 = full synapsis
Mouse ID	C2354	C2352	C2353
Msh2	wt	KO/wt	KO/KO
	0	0	0
	0	0	0
	0	0	0
	0	0	0
	0	0	0
	0	0	0
	0	0	0
	0	0	0
	0	0	0
	0	0	0
	0	0	0
	0	0	0
	0	0	0
	0	0	0
	0	0	0
	0	0	0
	0	0	1
	0	0	0
	0	0	0
	1	0	0
	0	0	0
	0	0	0
	0	1	0
	0	0	0
	0	0	0
	0	0	0
	0	0	0
	0	0	0
	1	0	0
	0	0	0
	0	0	0
	0	0	0
	0	0	0
	0	0	0
	0	0	0
	0	0	0
	0	0	0
	0	0	0
	0	0	0
	0	0	0
	0	0	0
	0	0	0
	0	1	0
	0	0	0
	0	0	0
	0	0	0
	0	0	0
	0	0	0
	0	0	1
	0	0	0
	0	0	0
	0	0	0
	0	0	0
	0	0	0
	0	0	0
	0	0	0
	0	0	0
	0	0	0
	0	0	0
	0	0	1
	0	0	1
	0	0	0
	0	0	0
	0	0	0
	0	0	0
	0	0	0
	0	0	0
	0	0	0
	0	0	1
	0	0	0
	0	0	0
	0	0	0
	0	0	0
	0	0	0
	0	0	0
	0	0	0
	0	0
	0	0
	0	0
	0	0
	0	0
	0	0
	0	0
	0	0
	0	0
	0	0
	0	0
	0	0
	0	0
	0
	0
	0
	0
	0
	0
	0
	0
	0
	0
	0
	0
% asynapsis	2	2.2	6.6
n cells	101	89	76
(B) Per-cell count of asynapsed autosomes (Total_Asnp; range 0–19)
Mouse ID	C2354	C2352	C2353
Msh2	wt	KO/wt	KO/KO
	0	0	0
	0	0	0
	0	0	0
	0	0	0
	0	0	0
	0	0	0
	0	0	0
	0	0	0
	0	0	0
	0	0	0
	0	0	0
	0	0	0
	0	0	0
	0	0	0
	0	0	0
	0	0	0
	0	0	2
	0	0	0
	0	0	0
	1	0	0
	0	0	0
	0	1	0
	0	0	0
	0	0	1
	0	0	1
	0	0	0
	0	0	0
	0	0	0
	1	0	0
	0	0	0
	0	0	0
	0	0	0
	0	0	0
	0	0	0
	0	0	0
	0	0	0
	0	0	0
	0	0	0
	0	0	0
	0	0	0
	0	0	0
	0	1	0
	0	0	0
	0	0	0
	0	0	0
	0	0	0
	0	0	0
	0	0	0
	0	0	0
	0	0	0
	0	0	0
	0	0	0
	0	0	0
	0	0	0
	0	0	0
	0	0	0
	0	0	0
	0	0	0
	0	0	1
	0	0	1
	0	0	0
	0	0	0
	0	0	0
	0	0	0
	0	0	0
	0	0	0
	0	0	0
	0	0	1
	0	0	0
	0	0	0
	0	0	0
	0	0	0
	0	0	0
	0	0	0
	0	0	0
	0	0
	0	0
	0	0
	0	0
	0	0
	0	0
	0	0
	0	0
	0	0
	0	0
	0	0
	0	0
	0	0
	0
	0
	0
	0
	0
	0
	0
	0
	0
	0
	0
	0
	0
Median count	0	0	0
n cells	101	88	75
Mean	0.02	0.02	0.09
SD	0.14	0.15	0.34
IQR	0.00–0.00	0.00–0.00	0.00–0.00

## Sheet: DMC1_per_cell
Table S7. DMC1 foci counts per spermatocyte by meiotic stage (B6.Msh2 cohort)
Total DMC1 foci per cell across leptotene, zygotene, early pachytene and pachytene. Stages assigned by H1t staining and chromosome morphology. One row per cell.
Stage: leptotene
Mouse ID	C2354	C2352	C2353
Msh2	wt	KO/wt	KO/KO
	43	98	85
	104	108	91
	148	82	92
	151	117	65
	46	83	77
	42	165	56
	68	143	82
	45	135	55
	74	147	93
	39	119	33
	73	134	124
	51	89	68
	76	137	62
	90	154	121
	138		113
	98		112
	110		87
	96		71
	85		101
	159		77
	90		133
	125		89
	107		72
	107
	115
Median	90	126.5	85
n cells	25	14	23
Mean	91.2	122.2	85.2
SD	36	27	24.5
IQR	68.0–110.0	100.5–141.5	69.5–97.0
Stage: zygotene
Mouse ID	C2354	C2352	C2353
Msh2	wt	KO/wt	KO/KO
	191	208	128
	132	222	106
	184	245	100
	170	198	113
	145	192	107
	114	147	137
	123	219	126
	231	138	98
	237	114	31
	207	117	172
	252	161	91
	161	159	105
	161	207	98
	207	87	121
	154	90	132
	166	74	114
	201	137	30
	117	163	28
	130	188	68
	115	175	102
	132	115	138
	170	154	137
	126	198	91
	108	338	168
	172	331	142
	207	212	110
	202	215	179
	152	250	243
	161	184	119
	104	170	134
	122	92	209
	175	184	176
	148	231	203
	154	180	87
	180	205	186
	177	182	124
	235	192	116
	229	216	105
	99	214	97
	125	190	134
	217	117	124
	166	138	173
	171	132	124
	188	172	182
	174	142	117
	176	172	173
	246	147	83
	188	172	67
	232	198	77
	228	175	153
	195	157	161
	187	146
	124	190
	165	204
	191	177
	244	236
	165	188
	175	222
	201	164
	207	212
	237	152
	265	194
	255	194
	168	171
	181
	187
	189
Median	175	181	121
n cells	67	64	51
Mean	177.6	179.2	124.3
SD	41.2	48.2	44.4
IQR	153.0–204.5	150.8–205.5	99.0–147.5
Stage: early pachytene
Mouse ID	C2354	C2352	C2353
Msh2	wt	KO/wt	KO/KO
	63	74	12
	90	96	13
	42	81	16
		78	30
		51
		49
		49
		47
		60
Median	63	60	14.5
n cells	3	9	4
Mean	65	65	17.8
SD	24.1	17.8	8.3
IQR	52.5–76.5	49.0–78.0	12.8–19.5
Stage: pachytene
Mouse ID	C2354	C2352	C2353
Msh2	wt	KO/wt	KO/KO
	27	23	0
	31	37	0
	100	0	0
	59	34	0
	48	41	0
	41	25	0
	39	24	0
	38	24	0
	54	0	0
	56	33	0
	92	30	20
	34	16	0
	50	51	0
	39	23	14
	37	31	17
	50	16	0
	62	29
	42	20
	29	37
	68	47
	0	53
	20	57
	48
	41
	59
Median	42	29.5	0
n cells	25	22	16
Mean	46.6	29.6	3.2
SD	20.8	15	6.9
IQR	37.0–56.0	23.0–37.0	0.0–0.0

## Sheet: MLH3_per_cell
Table S8. MLH3 crossover counts per pachytene spermatocyte (B6.Msh2 cohort)
Number of MLH3 foci per pachytene cell. Pachytene staging by chromosome morphology.
Mouse ID	C2354	C2352	C2353
Msh2	wt	KO/wt	KO/KO
	20	25	24
	24	23	26
	28	26	28
	22	23	20
	21	19	24
	26	24	25
	25	26	25
	23	23	19
	23	25	26
	27	25	25
	19	26	25
	27	23	28
	24	22	22
	23	21	22
	25	23	23
	24	22	24
	27	25	24
	29	24	27
	24	21	23
	22	23	23
	27	26	24
	24	23	24
	31	24	20
	25	24	21
	25	25	23
	26	25	25
	22	21	27
	29	28	25
	24	25	27
	23	27	23
	22	26	26
	20	22	26
	22	21	21
	22	24	25
	22	27	24
	24	24	22
	26	23	23
	21	22	25
	26	21	26
	23	24	25
	23	23	23
	23	29	20
	24	21	27
	23	19	29
	23	24	25
	25	23	24
	27	28	25
	25	26	24
	28	23	23
	27	23	19
	23	29	24
	22	22	23
	25	27	24
	29	22	27
	24	24	24
	21	23	24
	27	24	21
	21	25	24
	20	23	23
	21	25	22
	24	24	23
	23	27	24
	26	25	29
	23	26	26
	25	29	26
	24	22	23
	21	24	22
	26	23	20
	23	23	29
		24	25
Median	24	24	24
n cells	69	70	70
Mean	24.1	24	24.1
SD	2.5	2.2	2.3
IQR	22.0–26.0	23.0–25.0	23.0–25.0
