# Supplementary material for: The Role of the Msh2 Mismatch Repair Gene in the Prdm9-Driven Hybrid Male Sterility in the House Mouse
Source: Genes (Basel). 2026 Jul 12;17(7):795. doi: 10.3390/genes17070795 (PMC13409646; doi:10.3390/genes17070795)
Supplement: Supplementary file 1 [file genes-17-00795-s001.zip › Table_S5.xlsx]

## Sheet: README
Supplementary Table S4 — Per-mouse and per-cell cytology data
Manuscript
Fusek et al., 'The role of mismatch repair gene Msh2 in Prdm9-driven hybrid male sterility in the house mouse model'
Description
Source data for all cytology analyses in the BC1 cohort. The workbook provides two levels of granularity:
• Per-mouse aggregate sheets (HORMAD2_per_mouse, DMC1_per_mouse, MLH3_per_mouse) — one row per analysed male.
• Per-cell raw sheets (HORMAD2_per_cell, DMC1_per_cell, MLH3_per_cell) — individual nucleus-level scoring used to derive the aggregates.
Per-mouse medians are the primary statistical unit (avoids pseudoreplication); see Methods S1 and Statistics S1.
Markers
• HORMAD2 / SYCP3 / CEN — autosomal asynapsis (% asynapsed pachytene cells; mean and median asynapsed chromosomes per nucleus).
• DMC1 / SYCP3 / H1t — DSB strand invasion intermediates (total DMC1 foci per spermatocyte across leptotene/zygotene/early–mid pachytene).
• MLH3 / SYCP3 / CEN — class I crossover counts per mid–late pachytene nucleus (H1t-positive).
Cohort
All males analysed here are from the BC1 cohort carrying the sterile allelic combination (Prdm9^B6/PWD, Hstx2^PWD; haplotype 'PB/P'). Control cytology on the B6.Msh2 congenic cohort is reported separately in Table S6.
Sheets
1. README — this sheet
2. Cohort_overview — list of analysed males with marker coverage
3. HORMAD2_per_mouse — per-mouse aggregates
4. HORMAD2_per_cell — per-cell binary asynapsis flags and per-cell asynapsed chromosome counts
5. DMC1_per_mouse — per-mouse aggregates
6. DMC1_per_cell — per-cell DMC1 foci counts by sub-stage
7. MLH3_per_mouse — per-mouse aggregates
8. MLH3_per_cell — per-cell MLH3 foci counts (mid–late pachytene)
Abbreviations
DSB = double-strand break; SC = synaptonemal complex; CEN = centromere (CREST); H1t = testis-specific histone H1; PB/P = Prdm9^B6/PWD, Hstx2^PWD.

## Sheet: Cohort_overview
Cytology cohort overview
Per-mouse coverage of cytological markers. Two raw-count supplementary tables are provided in this workbook: Table S3 (DMC1 foci by stage) and Table S4 (MLH3 crossover counts). HORMAD2 asynapsis raw data are maintained separately and will be added as Table S5 in the final supplementary package.
Mouse ID	Msh2	Haplotype	Testes weight (mg)	SC (×10⁶ ml⁻¹)	HORMAD2	DMC1	MLH3
B8134	KO/KO	PB/P	119	19.75	✓	—	—
B8239	KO/KO	PB/P	149	20.25	✓	—	—
B8456	KO/KO	PB/P	148	27.75	✓	—	—
C0266	KO/KO	PB/P	105	7.38	✓	—	—
C2117	KO/KO	PB/P	105	10.5	✓	✓	✓
C2271	KO/KO	PB/P	72	0.17	✓	✓	✓
B8753	KO/wt	PB/P	89	0.29	✓	—	—
B8763	KO/wt	PB/P	72	0	✓	—	—
C1926	KO/wt	PB/P	141	24	✓	✓	✓
C2140	KO/wt	PB/P	100	0.61	✓	✓	✓
C2266	KO/wt	PB/P	286	16	✓	✓	✓
C2270	KO/wt	PB/P	157	18	✓	—	✓
B8752	wt	PB/P	88	0	✓	—	—
C0449	wt	PB/P	76	0	✓	—	—
C1761	wt	PB/P	190	31.75	✓	✓	✓
C1769	wt	PB/P	131	13	✓	✓	✓
C2002	KO/wt	PB/B	222	62.5	—	✓	✓
C2004	KO/wt	PB/B	229	54.25	—	✓	✓
C1762	wt	PB/B	179	46.25	—	—	✓
C2139	wt	PB/B	119	15	—	✓	✓
C1763	wt	B/P	198	34.25	—	✓	✓

## Sheet: HORMAD2_per_mouse
HORMAD2 — autosomal asynapsis
Per-mouse aggregates: % pachytene cells with at least one HORMAD2-positive asynapsed autosome; mean and median total number of asynapsed chromosomes per cell.
cohort	marker	mouse	Msh2	n_pachytene_cells	n_asynapsed_cells	asynapsis_pct	mean_total_asnp_chrom	median_total_asnp_chrom
BC1 PB/P	HORMAD2 / SYCP3	B8752	wt	110	70	63.64	1.08	1
BC1 PB/P	HORMAD2 / SYCP3	C0449	wt	51	34	66.67	1.02	1
BC1 PB/P	HORMAD2 / SYCP3	C1761	wt	69	20	28.99	0.72	0
BC1 PB/P	HORMAD2 / SYCP3	C1769	wt	69	14	20.29	0.23	0
BC1 PB/P	HORMAD2 / SYCP3	B8753	KO/wt	54	8	14.81	0.22	0
BC1 PB/P	HORMAD2 / SYCP3	B8763	KO/wt	50	21	42	0.6	0
BC1 PB/P	HORMAD2 / SYCP3	C1926	KO/wt	71	38	53.52	0.98	0
BC1 PB/P	HORMAD2 / SYCP3	C2140	KO/wt	90	28	31.11	0.36	0
BC1 PB/P	HORMAD2 / SYCP3	C2266	KO/wt	96	13	13.54	0.14	0
BC1 PB/P	HORMAD2 / SYCP3	C2270	KO/wt	83	20	24.1	0.3	0
BC1 PB/P	HORMAD2 / SYCP3	B8134	KO/KO	59	12	20.34	0.24	0
BC1 PB/P	HORMAD2 / SYCP3	B8239	KO/KO	72	8	11.11	0.11	0
BC1 PB/P	HORMAD2 / SYCP3	B8456	KO/KO	63	10	15.87	0.19	0
BC1 PB/P	HORMAD2 / SYCP3	C0266	KO/KO	55	8	14.55	0.18	0
BC1 PB/P	HORMAD2 / SYCP3	C2117	KO/KO	100	28	28	0.28	0
BC1 PB/P	HORMAD2 / SYCP3	C2271	KO/KO	90	28	31.11	0.51	0

## Sheet: HORMAD2_per_cell
Table S5. HORMAD2 — autosomal asynapsis at pachytene
BC1 PB/P haplotype (Prdm9 B6/PWD; Hstx2 PWD). One row per cell. Two complementary endpoints are reported per cell.
(A) Per-cell binary flag: 1 = at least one asynapsed autosome, 0 = full synapsis
	PB/P KO/KO						PB/P KO/wt						PB/P wt
Mouse ID	B8134	B8239	B8456	C0266	C2117	C2271	B8753	B8763	C1926	C2140	C2266	C2270	B8752	C0449	C1761	C1769
Msh2	KO/KO	KO/KO	KO/KO	KO/KO	KO/KO	KO/KO	KO/wt	KO/wt	KO/wt	KO/wt	KO/wt	KO/wt	wt	wt	wt	wt
	0	0	1	0	0	0	0	1	0	0	1	0	1	1	0	0
	0	0	1	0	0	0	1	0	1	1	0	0	0	1	0	0
	0	0	0	0	0	1	0	0	0	1	0	0	1	1	1	0
	1	0	0	0	1	1	0	0	1	0	0	0	1	0	0	1
	0	0	0	1	1	0	0	0	0	0	0	0	0	0	0	0
	0	0	0	1	0	0	0	0	0	0	1	0	1	1	0	0
	0	0	0	0	1	0	0	0	0	1	0	0	0	0	0	0
	0	0	1	0	0	0	0	1	0	1	0	0	0	1	0	0
	0	0	0	0	0	0	0	1	0	1	1	0	1	0	0	0
	0	1	0	0	0	0	0	0	0	0	0	0	0	0	0	0
	0	0	1	1	1	0	0	0	0	1	0	1	0	1	0	0
	1	1	1	0	0	0	0	1	0	0	0	0	1	0	0	1
	0	0	0	0	0	1	0	0	0	0	0	0	0	1	0	0
	0	0	0	1	1	0	1	0	0	1	0	1	0	1	0	0
	0	0	0	0	0	0	0	1	1	0	0	1	1	0	0	0
	1	0	0	0	1	0	0	0	1	1	0	1	1	0	1	0
	0	0	0	0	1	1	0	1	0	0	1	0	1	1	0	0
	0	0	0	0	0	0	0	1	0	0	0	0	1	0	0	1
	0	0	1	0	0	0	1	0	0	1	1	0	0	1	0	0
	1	1	0	0	0	0	0	0	1	1	0	0	1	1	1	0
	0	0	0	0	1	0	0	0	1	0	0	0	0	1	0	1
	0	1	0	0	0	1	0	0	1	1	0	0	0	1	0	1
	0	0	0	0	1	0	0	1	1	0	0	0	1	1	0	1
	0	0	0	0	0	0	0	1	1	0	0	0	1	0	1	0
	0	0	0	0	0	0	0	0	1	0	0	1	1	1	0	0
	0	0	0	1	1	0	0	0	0	0	0	0	0	1	1	0
	0	0	0	0	0	0	0	0	0	0	0	0	1	0	1	0
	0	0	0	1	0	1	0	1	0	0	0	0	0	1	1	0
	1	0	1	0	0	0	1	0	0	0	1	0	0	0	1	0
	0	0	0	0	0	0	0	0	0	0	0	1	1	0	0	1
	0	0	0	0	0	1	0	0	1	0	0	1	0	0	0	1
	0	0	1	0	0	1	0	1	1	1	0	0	0	0	0	0
	0	1	0	0	1	0	0	0	1	0	0	0	1	1	0	1
	1	1	1	0	0	0	0	0	1	0	0	1	1	1	1	0
	1	0	0	0	0	0	1	0	0	0	0	1	1	1	1	0
	0	0	0	1	0	1	0	0	0	0	0	1	0	1	0	0
	0	0	0	0	1	1	0	1	1	1	0	1	0	1	0	0
	1	0	0	0	1	1	1	1	0	1	1	0	0	1	0	0
	0	0	0	0	1	0	0	1	0	0	0	1	1	1	1	0
	1	0	0	0	0	1	0	1	1	1	0	0	0	1	1	0
	0	0	0	0	0	1	0	1	1	0	0	0	1	0	0	0
	0	0	0	0	0	0	0	1	1	0	0	0	0	1	0	0
	0	0	0	0	0	1	0	0	0	0	0	1	1	0	0	0
	0	0	0	1	0	0	0	1	1	0	0	1	1	1	0	0
	1	0	0	0	0	0	0	0	1	0	0	0	0	1	0	1
	1	0	0	0	0	0	0	1	0	1	0	0	1	1	0	0
	0	0	1	0	1	1	1	1	0	1	1	1	1	1	0	0
	0	0	0	0	0	0	0	0	1	0	0	0	1	1	0	0
	1	0	0	0	0	0	0	0	1	0	0	0	1	1	0	1
	0	0	0	0	1	0	0	0	0	1	0	0	1	1	0	0
	0	0	0	0	0	1	1	1	1	0	0	0	1	1	0	1
	0	0	0	0	0	0	0		1	0	0	0	1		1	0
	0	0	0	0	0	0	0		1	0	1	0	1		0	0
	0	0	0	0	0	0	0		0	0	0	0	1		1	0
	0	0	0	0	0	0			0	0	0	0	1		1	0
	0	0	0		0	0			0	1	0	0	0		0	0
	0	0	0		0	1			1	1	0	0	1		0	0
	0	0	0		0	1			1	1	0	1	1		0	0
	0	0	0		1	0			1	0	0	0	1		0	0
		1	0		0	0			1	0	0	0	0		0	0
		0	0		1	0			1	0	0	0	1		1	0
		0	0		0	0			1	0	0	0	0		1	0
		0	0		0	1			1	0	0	1	1		0	0
		0			1	0			0	1	0	0	1		0	0
		0			0	0			1	0	0	0	0		0	0
		0			0	1			0	0	0	0	0		0	1
		0			0	0			1	1	0	1	1		1	0
		0			0	0			1	1	0	0	1		1	0
		0			0	0			1	0	0	0	1		1	1
		0			0	0			1	0	0	0	1
		0			0	1			1	0	0	0	1
		0			0	0				0	0	1	0
		0			1	1				0	0	1	1
		0			0	1				1	0	0	1
		1			0	0				0	1	0	1
					0	0				0	0	0	0
					0	0				0	0	0	1
					1	1				0	0	0	1
					1	1				1	0	0	1
					0	0				1	0	0	0
					0	0				0	1	0	1
					0	1				0	1	0	1
					0	1				0	0	0	1
					1	1				0	0		1
					0	0				0	0		0
					1	0				0	0		1
					1	0				0	0		1
					1	0				1	0		1
					0	0				0	0		0
					0	0				0	0		1
					0						0		1
					0						0		0
					0						1		0
					1						0		1
					0						0		1
					1						0		0
					0								1
					0								0
					0								0
					0								1
													1
													1
													0
													0
													0
													1
													1
													1
													1
													1
% asynapsis	20.3	10.7	15.9	14.5	28	31.1	14.8	41.2	53.5	31.1	13.5	24.1	63.6	66.7	29	20.3
n cells	59	75	63	55	100	90	54	51	71	90	96	83	110	51	69	69
(B) Per-cell count of asynapsed autosomes (Total_Asnp; range 0–19)
	PB/P KO/KO						PB/P KO/wt						PB/P wt
Mouse ID	B8134	B8239	B8456	C0266	C2117	C2271	B8753	B8763	C1926	C2140	C2266	C2270	B8752	C0449	C1761	C1769
Msh2	KO/KO	KO/KO	KO/KO	KO/KO	KO/KO	KO/KO	KO/wt	KO/wt	KO/wt	KO/wt	KO/wt	KO/wt	wt	wt	wt	wt
	0	0	1	0	0	0	0	2	0	0	1	0	2	2	0	0
	0	0	1	0	0	0	2	0	1	1	0	0	0	2	0	0
	0	0	0	0	0	1	0	0	0	1	0	0	1	1	3	0
	1	0	0	0	1	1	0	0	3	0	0	0	0	0	0	3
	0	0	0	1	0	0	0	0	0	0	0	0	0	0	0	0
	0	0	0	2	1	0	0	0	0	0	0	0	3	1	0	0
	0	0	0	0	0	0	0	2	0	3	0	0	0	0	0	0
	0	0	1	0	0	0	0	1	0	1	1	0	0	2	0	0
	0	0	0	0	0	0	0	2	0	1	0	0	2	0	0	0
	0	1	0	0	1	0	0	0	1	0	0	0	0	0	0	0
	0	0	1	1	0	0	0	0	1	1	0	1	0	0	0	0
	1	1	2	0	0	0	0	1	0	0	0	0	2	1	0	0
	0	0	0	0	1	4	0	0	0	0	0	0	0	1	0	0
	0	0	0	1	0	0	1	0	0	1	0	1	0	0	0	0
	0	0	0	0	1	0	0	1	1	0	0	1	2	0	0	0
	2	0	0	0	1	0	0	0	1	1	1	0	2	1	1	0
	0	0	0	0	0	1	0	2	0	0	0	0	1	0	0	3
	0	0	0	0	0	0	0	1	0	0	1	0	0	2	0	0
	0	0	2	0	0	0	1	0	0	1	0	0	1	2	0	0
	1	1	0	0	1	0	0	0	1	1	0	0	0	1	2	1
	0	0	0	0	0	0	0	0	7	0	0	0	0	1	0	2
	0	1	0	0	1	0	0	0	1	1	0	0	3	0	0	1
	0	0	0	0	0	0	0	2	1	0	0	1	2	1	0	0
	0	0	0	0	0	0	0	1	0	0	0	1	1	1	4	0
	0	0	0	0	1	0	0	0	0	0	0	0	0	0	0	0
	0	0	0	1	0	0	0	0	0	0	0	0	1	3	1	0
	0	0	0	0	0	1	0	0	0	0	0	0	0	0	2	0
	0	0	0	2	0	0	0	2	0	0	2	0	0	0	0	0
	1	0	1	0	0	0	3	0	1	0	0	1	1	0	5	0
	0	0	0	0	0	4	0	0	3	0	0	4	0	0	0	0
	0	0	0	0	0	1	0	0	4	0	0	0	0	2	0	0
	0	0	1	0	1	0	0	2	6	1	0	0	1	1	0	0
	0	1	0	0	0	0	0	0	0	0	2	1	2	3	0	0
	1	1	1	0	0	0	0	0	0	0	0	1	0	1	1	0
	1	0	0	0	0	1	1	0	1	0	0	1	0	3	1	0
	0	0	0	1	1	2	0	0	0	0	0	2	0	0	0	0
	0	0	0	0	1	0	0	1	0	1	0	0	0	3	0	0
	1	0	0	0	0	2	2	1	1	1	0	1	0	0	0	0
	0	0	0	0	0	2	0	1	1	0	0	0	2	1	3	0
	1	0	0	0	0	0	0	1	2	1	0	0	6	1	2	0
	0	0	0	0	0	1	0	2	0	0	0	0	0	3	0	0
	0	0	0	0	0	0	0	1	1	0	0	1	2	2	0	1
	0	0	0	0	0	0	0	0	1	0	0	1	2	2	0	0
	0	0	0	1	0	0	0	1	0	0	0	0	1	1	0	0
	1	0	0	0	1	1	0	0	0	0	0	0	2		0	0
	2	0	0	0	0	0	0	1	1	1	0	1	1		0	1
	0	0	1	0	0	0	1	1	9	0	0	0	1		0	0
	0	0	0	0	1	0	0	0	0	0	0	0	0		0	0
	1	0	0	0	0	1	0	0	1	1	0	0	1		5	0
	0	0	0	0	0	0	0	0	1	0	0	0	3		0	0
	0	0	0	0	0	0	1	1	0	0	0	0	2		0	0
	0	0	0	0	0	0	0		0	0	0	0	0		1	0
	0	0	0	0	0	0	0		0	0	0	0	2		0	0
	0	0	0	0	0	0	0		1	0	0	0	0		2	0
	0	0	0	0	0	1			3	1	0	0	1		9	0
	0	0	0		0	1			0	0	0	0	2		0	0
	0	0	0		1	0			1	0	0	1	0		0	0
	0	0	0		0	0			0	0	0	0	0		0	0
	0	0	0		1	0			1	0	0	0	5		2	0
		1	0		0	0			1	0	0	0	0		0	0
		0	0		0	0			2	4	0	0	2		1	0
		0	0		1	0				0	0	1	6		0	0
		0	0		0	1				0	0	0	3		0	1
		0			0	0				1	0	0	0		0	0
		0			0	0				2	0	0	0		0	0
		0			0	0				0	0	1	5		1	2
		0			0	0				0	0	0	2		2
		0			0	2				0	0	0	0		1
		0			0	0				0	0	1	2
		0			0	1				0	0	0	1
		0			1	1				1	0	1	2
		0			0	0				0	0	1	0
		0			0	0				0	0	0	1
		0			0	0				0	0	0	4
		1			0	1				0	0	0	0
					1	0				1	2	0	0
					1	0				1	1	0	0
					0	1				0	0	0	1
					0	10				0	0	0	0
					0	1				0	0	0	0
					0	0				0	0	0	1
					2	0				0	0	0	2
					0	0				0	0		1
					1	0				0	0		0
					1					1	0		0
					1					0	0		0
					0					0	0		1
					0						2
					0						0
					0						0
					0						0
					1
					0
					1
					0
					0
					0
					0
Median count	0	0	0	0	0	0	0	0	0	0	0	0	1	1	0	0
n cells	59	75	63	55	98	84	54	51	61	87	91	82	87	44	68	66

## Sheet: DMC1_per_mouse
DMC1 — DSB strand invasion
Per-mouse aggregates: total DMC1 foci (autosomal + XY) per cell across all meiotic stages. Stage classification by H1t co-staining.
cohort	marker	mouse	Msh2	n_cells	median_DMC1	mean_DMC1	SD_DMC1	min_DMC1	max_DMC1
BC1 PB/P	DMC1 / SYCP3 / H1t	C1761	wt	104	67.5	103.6	72.5	20	258
BC1 PB/P	DMC1 / SYCP3 / H1t	C1763	wt	103	54	94.3	71.1	18	296
BC1 PB/P	DMC1 / SYCP3 / H1t	C1769	wt	97	57	88.5	65.5	13	258
BC1 PB/P	DMC1 / SYCP3 / H1t	C1926	KO/wt	104	80.5	107.6	70.3	15	320
BC1 PB/P	DMC1 / SYCP3 / H1t	C2002	KO/wt	110	57	94.6	69.5	19	270
BC1 PB/P	DMC1 / SYCP3 / H1t	C2004	KO/wt	95	61	84.1	65.1	0	286
BC1 PB/P	DMC1 / SYCP3 / H1t	C2117	KO/KO	120	79	105	66.4	25	291
BC1 PB/P	DMC1 / SYCP3 / H1t	C2139	wt	97	66	82.4	51.9	6	245
BC1 PB/P	DMC1 / SYCP3 / H1t	C2140	KO/wt	108	62	89.2	63.3	17	249
BC1 PB/P	DMC1 / SYCP3 / H1t	C2266	KO/wt	98	125.5	122.9	81.6	0	284
BC1 PB/P	DMC1 / SYCP3 / H1t	C2271	KO/KO	97	111	119.5	65.2	20	328

## Sheet: DMC1_per_cell
Table S3. DMC1 foci counts per spermatocyte by meiotic stage
Total DMC1 foci per cell, scored across leptotene, zygotene, early pachytene and pachytene stages. Stages assigned by H1t staining and chromosome morphology. One row per cell.
Stage: leptotene
	PB/P KO/KO		PB/P KO/wt			PB/P wt		PB/B KO/wt		PB/B wt	B/P wt
Mouse ID	C2117	C2271	C1926	C2140	C2266	C1761	C1769	C2002	C2004	C2139	C1763
Msh2	KO/KO	KO/KO	KO/wt	KO/wt	KO/wt	wt	wt	KO/wt	KO/wt	wt	wt
	115	52	64	66	171	123	76	82	54	82	86
	140	55	70	68	85	87	118	61	44	70	59
	110	83	61	74	189	59	90	99	47	66	43
	79	94	133	98	168	69	82	129	46	39	40
	106	159	149	65	132	32	86	97	82	45
	36	109	145	39	149	28	60	98	91	45
	46	105			130	45	71	93	36	66
	128	138			109	23		79	97	65
	136	101			80			96	78	73
	88	83			84				46	97
	76	141			101				74
	78	95			62
	109	111
	117	81
	122	82
		124
		85
Median	109	95	101.5	67	119.5	52	82	96	54	66	51
n cells	15	17	6	6	12	8	7	9	11	10	4
Stage: zygotene
	PB/P KO/KO		PB/P KO/wt			PB/P wt		PB/B KO/wt		PB/B wt	B/P wt
Mouse ID	C2117	C2271	C1926	C2140	C2266	C1761	C1769	C2002	C2004	C2139	C1763
Msh2	KO/KO	KO/KO	KO/wt	KO/wt	KO/wt	wt	wt	KO/wt	KO/wt	wt	wt
	186	176	109	172	254	245	207	196	191	213	126
	223	101	115	186	163	199	223	91	153	245	194
	262	121	220	223	194	258	232	224	188	210	123
	224	82	157	208	215	242	164	222	104	93	174
	203	91	257	206	182	247	234	212	228	76	259
	196	328	189	164	188	229	202	204	286	132	243
	214	203	195	238	255	156	204	261	119	146	218
	161	279	228	154	244	124	185	197	145	153	296
	134	195	216	133	274	126	154	240	219	99	209
	159	142	191	94	232	112	112	169	147	119	177
	208	172	190	225	160	131	173	126	246	80	129
	176	173	210	204	284	114	115	270	232	56	222
	165	148	192	190	203	195	223	196	182	92	141
	245	245	213	249	144	157	247	174	219	100	165
	276	211	200	200	71	208	204	218	130	55	276
	266	172	170	169	195	115	210	138	226	48	214
	249	154	112	179	186	173	218	138	145	113	108
	291	284	205	189	167	147	140	138	148	91	173
	286	164	202	169	232	245	185	202	78	200	218
	173	155	108	164	191	201	258	144	106	160	214
	132	135	99	188	168	211	113	207	82	157	217
	247	177	109	151	217	191	136	175	63	150	231
	105	170	85	202	224	213	181	210	186	176	152
	123	147	172	201	276	163	187	158	61	114	117
	286	188	167	208	175	240	106	159	91	89	122
	102	180	166	237	170	197	163	188	147	97	88
	110	278	207	196	146	196		202	78	163	195
	106	301	320		246	186		206	125	140	120
	151	190	262		233	152		227	110	127	173
	84	171	215		139	145		234	164	74	149
	222	147	222		207	151		214	145	102	182
	250	131	212		211	161		189	200	102	185
		162	232		208	187			167	180	195
		174	212		189	203				148	183
		113	122		148	206				194	168
		126	180		121	170				147
		146	218		230	173				157
		133	181		193	159				108
		160			254	231				131
		149			161	239
		173			139
		147			91
		160			111
		88			195
		123			167
		118			152
					115
					248
Median	199.5	161	193.5	190	192	189	186	199.5	147	127	182
n cells	32	46	38	27	48	40	26	32	33	39	35
Stage: early pachytene
	PB/P KO/KO		PB/P KO/wt			PB/P wt		PB/B KO/wt		PB/B wt	B/P wt
Mouse ID	C2117	C2271	C1926	C2140	C2266	C1761	C1769	C2002	C2004	C2139	C1763
Msh2	KO/KO	KO/KO	KO/wt	KO/wt	KO/wt	wt	wt	KO/wt	KO/wt	wt	wt
	90	83	75	55		150	105	96	121	78	90
	120	94	92	83		115	58	62	91	100	96
	104	142	84	82		90	79	48	83	40	101
	120	105	102	78		106	83	83	87	71	126
	105	86	94	109		104	103	86	88	62	85
	101	100	52	94		88	101	91	71	66	95
	119	93	112	91		115	72	107	87	84	101
	76	117	92	82			99	77		80	26
	93	81		75			93	132		64
	103			112			115	97		61
	101			76			101	106		59
	96			63			68			48
				58			69			83
				108			79			61
				123
Median	102	94	92	82		106	88	91	87	65	95.5
n cells	12	9	8	15	0	7	14	11	7	14	8
Stage: pachytene
	PB/P KO/KO		PB/P KO/wt			PB/P wt		PB/B KO/wt		PB/B wt	B/P wt
Mouse ID	C2117	C2271	C1926	C2140	C2266	C1761	C1769	C2002	C2004	C2139	C1763
Msh2	KO/KO	KO/KO	KO/wt	KO/wt	KO/wt	wt	wt	KO/wt	KO/wt	wt	wt
	58	34	18	32	0	35	40	28	44	103	54
	58	56	50	30	0	47	31	30	41	50	36
	61	27	51	49	32	38	37	23	26	53	61
	62	44	48	34	37	31	44	31	30	14	43
	96	41	66	59	41	42	36	26	0	21	44
	66	50	30	36	38	57	47	39	19	20	23
	55	33	36	44	23	39	45	34	56	62	30
	82	51	94	31	57	52	52	28	73	62	33
	80	47	81	41	41	25	47	19	45	25	32
	62	39	64	39	44	61	35	40	45	43	37
	64	20	39	26	23	44	38	38	26	19	36
	71	76	55	55	43	36	49	23	39	14	39
	58	41	99	70	41	47	52	37	69	8	48
	66	38	94	77	61	41	57	30	57	57	48
	56	41	42	43	17	29	22	44	49	43	39
	66	25	51	35	59	43	25	50	40	68	53
	69	41	58	34	47	20	35	44	30	17	54
	74	78	62	29	49	30	35	25	24	17	25
	41	64	53	76	30	40	54	56	21	42	53
	48	72	67	59	0	30	28	42	61	45	47
	89	79	65	69	75	47	27	42	20	65	55
	44	67	54	61	37	36	25	98	29	6	31
	34	44	23	46	36	35	35	34	53	17	55
	46	54	57	51	29	46	41	48	20	14	48
	54	49	49	46	67	31	52	71	15	39	56
	32		31	50	0	29	41	40	53	63	26
	66		39	37	39	37	37	45	45	35	34
	79		55	46	51	59	13	54	10	55	51
	74		15	53	49	48	32	55	21	38	45
	77		72	50	31	68	42	49	20	37	26
	82		46	75	14	43	41	57	38	35	38
	60		38	88	55	47	50	39	65	51	40
	49		36	78	41	41	35	45	34	54	18
	69		28	35	27	45	43	45	55	61	43
	55		52	44	41	35	46	40	33		47
	51		40	57	36	38	41	57	29		32
	69		66	44	51	41	46	32	42		77
	52		67	21	55	48	35	54	34		43
	76		54	35		41	38	63	32		54
	46		46	49		59	51	45	18		52
	46		64	27		52	43	32	39		43
	62		80	33		52	63	49	10		49
	59		56	44		69	43	35	11		42
	56		69	51		67	29	31	35		38
	48		63	54		57	33	47			55
	59		46	48		61	46	56			72
	65		39	32		31	50	48			47
	72		39	17		45	34	36			33
	68		59	32		48	40	50			43
	67		92	51			36	37			33
	25		43	53				45			35
	61		65	42				33			50
	46			33				54			32
	45			75				55			35
	38			50				25			47
	48			72				53			54
	50			57				36
	49			43				40
	80			34
	58			49
	66
Median	60	44	53.5	46	40	43	40.5	41	34	40.5	43
n cells	61	25	52	60	38	49	50	58	44	34	56

## Sheet: MLH3_per_mouse
MLH3 — class I crossover counts
Per-mouse aggregates: number of MLH3 foci per mid-late pachytene cell.
cohort	marker	mouse	Msh2	n_cells	median_MLH3	mean_MLH3	SD_MLH3	min_MLH3	max_MLH3
BC1 PB/P	MLH3 / SYCP3 / CEN	C1761	wt	59	22	22.4	2	19	27
BC1 PB/P	MLH3 / SYCP3 / CEN	C1762	wt	66	26	25.8	2.7	19	33
BC1 PB/P	MLH3 / SYCP3 / CEN	C1763	wt	71	21	20.6	1.7	17	25
BC1 PB/P	MLH3 / SYCP3 / CEN	C1769	wt	56	20	20.5	1.8	17	26
BC1 PB/P	MLH3 / SYCP3 / CEN	C1926	KO/wt	69	24	23.7	2.5	19	29
BC1 PB/P	MLH3 / SYCP3 / CEN	C2002	KO/wt	67	28	27.2	2.5	22	33
BC1 PB/P	MLH3 / SYCP3 / CEN	C2004	KO/wt	66	22	21.8	2	16	26
BC1 PB/P	MLH3 / SYCP3 / CEN	C2117	KO/KO	65	23	23	2	18	28
BC1 PB/P	MLH3 / SYCP3 / CEN	C2139	wt	66	26	25.8	4.2	0	32
BC1 PB/P	MLH3 / SYCP3 / CEN	C2140	KO/wt	63	23	22.7	2.6	17	28
BC1 PB/P	MLH3 / SYCP3 / CEN	C2266	KO/wt	75	23	23.2	2.4	20	29
BC1 PB/P	MLH3 / SYCP3 / CEN	C2270	KO/wt	67	24	23.5	1.9	20	28
BC1 PB/P	MLH3 / SYCP3 / CEN	C2271	KO/KO	71	23	23.8	2.9	18	31

## Sheet: MLH3_per_cell
Table S4. MLH3 crossover counts per pachytene spermatocyte
Number of MLH3 foci per pachytene cell. Pachytene staging by chromosome morphology. One row per cell.
	PB/P KO/KO		PB/P KO/wt				PB/P wt		PB/B KO/wt		PB/B wt		B/P wt
Mouse ID	C2117	C2271	C1926	C2140	C2266	C2270	C1761	C1769	C2002	C2004	C1762	C2139	C1763
Msh2	KO/KO	KO/KO	KO/wt	KO/wt	KO/wt	KO/wt	wt	wt	KO/wt	KO/wt	wt	wt	wt
	22	29	24	25	26	23	22	21	27	20	25	26	20
	23	24	23	25	26	23	24	22	27	21	25	21	21
	22	23	22	26	23	26	19	19	23	23	27	25	24
	21	29	29	20	20	21	23	22	30	22	26	28	21
	23	23	20	25	24	24	23	21	28	22	22	20	22
	22	23	26	26	21	27	25	20	32	20	28	29	22
	20	23	22	19	20	25	24	21	28	22	24	25	22
	26	21	21	25	20	26	24	21	32	20	25	26	21
	24	28	25	21	20	26	20	19	28	23	29	27	22
	23	26	23	24	24	20	22	21	27	21	27	27	21
	22	27	26	20	25	23	21	22	30	23	27	25	20
	21	23	24	28	25	24	23	21	29	17	31	26	20
	25	24	24	20	22	22	22	19	25	19	33	24	20
	25	24	24	19	22	22	22	19	28	21	26	30	22
	22	21	21	20	22	24	26	20	27	21	25	23	20
	25	24	25	20	23	21	27	19	29	25	21	26	20
	24	27	27	21	25	26	22	22	25	16	29	21	21
	22	23	25	17	21	24	21	20	28	23	26	24	20
	22	22	24	25	20	24	20	18	23	25	27	27	18
	19	21	25	24	20	22	21	17	27	21	27	25	21
	25	22	28	22	22	22	20	18	26	24	29	19	20
	26	22	28	24	25	21	24	20	29	22	24	31	18
	24	23	22	18	22	28	25	19	29	22	28	24	21
	22	23	24	25	27	22	24	24	29	26	27	25	19
	25	22	23	25	23	26	25	21	29	21	28	0	18
	23	28	19	28	22	27	21	20	26	23	20	26	21
	25	29	22	21	22	25	23	19	33	23	23	30	19
	24	26	22	25	24	23	20	19	25	23	26	29	20
	23	27	25	20	24	20	20	19	30	25	27	26	19
	23	26	20	24	23	24	22	22	25	24	22	24	19
	22	24	27	20	22	24	21	19	28	23	27	27	17
	24	29	24	18	25	23	23	21	22	23	25	25	21
	20	20	25	24	27	23	23	19	26	24	24	32	23
	23	22	26	21	22	20	25	21	27	22	24	25	20
	23	24	28	22	20	24	25	20	27	22	25	29	22
	23	24	21	22	24	25	21	22	29	23	28	25	19
	21	26	22	28	28	22	21	23	30	24	28	25	18
	25	31	23	26	23	24	23	20	25	19	25	28	18
	24	24	21	19	27	23	25	24	26	21	24	31	19
	23	26	28	26	24	22	20	20	26	21	25	23	25
	22	23	19	26	29	25	24	21	23	24	23	28	18
	26	23	24	25	24	25	22	22	29	21	22	28	18
	22	20	25	22	21	22	21	18	28	21	21	31	21
	28	20	23	23	20	26	22	19	30	24	25	27	21
	20	26	24	22	20	25	22	23	29	20	28	27	20
	22	21	26	21	25	23	23	19	26	24	19	28	20
	25	22	22	22	25	24	19	21	25	23	25	26	23
	22	24	26	24	27	20	19	22	24	25	25	26	20
	18	23	29	22	20	25	22	20	29	23	25	28	21
	27	22	27	18	26	22	24	20	23	23	31	24	18
	22	22	22	26	24	24	26	21	24	23	28	28	19
	24	22	29	22	21	20	21	26	25	20	25	26	20
	24	23	22	23	25	23	20	23	28	23	29	27	19
	24	26	21	20	20	24	23	22	24	21	25	27	22
	21	21	22	23	26	22	26	20	27	20	26	24	23
	21	22	20	21	23	23	20	17	23	22	27	22	21
	22	22	20	23	24	25	22		29	20	26	27	23
	20	18	24	22	23	25	23		30	23	26	30	22
	22	23	25	24	21	24	21		29	20	29	29	21
	22	23	23	23	26	22			28	18	23	26	21
	27	21	23	23	27	22			30	19	30	24	21
	23	22	23	21	27	25			24	20	27	25	22
	23	23	22	24	22	21			23	19	24	24	21
	21	27	24		20	24			28	23	22	28	23
	26	19	21		25	21			29	20	24	27	22
		31	22		22	23			30	21	27	24	23
		22	23		21	26			28				20
		24	22		23								21
		28	24		23								24
		25			26								20
		18			25								21
					20
					20
					22
					21
Median	23	23	24	23	23	24	22	20	28	22	26	26	21
n cells	65	71	69	63	75	67	59	56	67	66	66	66	71

## Sheet: LMM_statistics
Linear Mixed Model statistics for DMC1, MLH3, and bivalent analyses
Model: response ~ Msh2_genotype (fixed) + (1|mouse_id) (random intercept)
Reference group: Msh2 wt. Follows Jansa et al. 2025 (PNAS 122:e2510229122).
DMC1 foci (autosomal + XY) — LMM per meiotic stage
Stage	n mice	n cells	wt mean (SD)	KO/wt mean (SD)	KO/KO mean (SD)	Intercept (wt)	KO/wt coef	KO/wt p	KO/KO coef	KO/KO p	Mouse var	Residual var
Leptotene	7	71	69.9 (29.9)	103.8 (42.2)	99.5 (29.4)	70.5	29.1	0.125276	29	0.1432	289.4	1043.6
Early zygotene	7	49	169.6 (29.6)	168.6 (34.7)	141.5 (35.9)	168.9	0.5	0.975943	-27.7	0.152056	219	1036.6
Zygotene	7	119	208.9 (30.2)	217.5 (32.7)	243.5 (46.6)	209.1	8.3	0.320766	34.5	0.000352782	10.9	1240
Late zygotene	7	89	135.1 (22.6)	157.4 (42.8)	152.9 (34.3)	134.5	25.8	0.158375	22.4	0.249687	266	1195.8
Early pachytene	6	65	94.9 (20.9)	86.6 (19.2)	101.4 (15.7)	97	-10.2	0.252094	4.3	0.633603	46.2	328.9
Pachytene	7	335	41.8 (10.6)	47.0 (18.5)	56.7 (15.7)	41.8	4.4	0.505593	12.7	0.0816104	47.8	225.4
MLH3 foci (pachytene) — LMM
	Coefficient	Std.Err.	z	p-value
Intercept (wt)	21.458	0.52	41.3	0
KO/wt vs wt	1.797	0.633	2.84	0.00456109
KO/KO vs wt	1.939	0.73	2.66	0.00789107
Random effects:
Mouse (intercept)	0.448
Residual	5.286
