# Supplementary material for: The Role of the Msh2 Mismatch Repair Gene in the Prdm9-Driven Hybrid Male Sterility in the House Mouse
Source: Genes (Basel). 2026 Jul 12;17(7):795. doi: 10.3390/genes17070795 (PMC13409646; doi:10.3390/genes17070795)
Supplement: Supplementary file 1 [file genes-17-00795-s001.zip › Table_S6.xlsx]

## Sheet: README
Supplementary Table S5 — MiniMUGA genotyped samples
Description
List of mice that were ACTUALLY genotyped on the MiniMUGA SNP array (Neogen Corporation), built from the genotype call files (muga_2024 + muga_2023). Includes BC1 analysis subjects, F1 reference controls, B6 reference controls, and parental controls.
Cohort breakdown
• BC1 analysis subjects (PB/P stratum): 29 mice
• F1 reference controls (B6.Msh2 × PWD): 4 mice
• B6-Msh2 +/- male parental - reference controls: 1 mouse
• B6 wt reference controls: 1 mouse
• PWD wt reference controls: 1 mouse
Marker filtering
On the included samples, a five-step quality filter was applied to the 11,125 raw markers: parental controls, F1 reference controls, B6.Msh2 controls, X-chromosome hemizygosity check, and BC1 singletons. The filter removed 346 markers, leaving 3,270 informative markers used in downstream analyses (per-mouse autosomal PB fraction, Hstx3 segregation).
Per-marker call data
Per-marker subspecific genotype calls (B/B, B/PWD, PWD/PWD) for all markers × samples are available in the underlying call files (muga_2023 and muga_2024 sheet) on request from the corresponding author. Not included in this sheet due to file size.
Linked Results
• Genome painting figure (Section 2.3, Supplementary Figure)
• Statistic used for Figures are in muga_statistic sheet
• Hstx3 segregation analysis (Section 2.3)
• Per-chromosome genomic composition (mean ± SD) is provided in the genome_composition sheet

## Sheet: muga_statistic
Analysis	Test	Variables	Statistic	n	p-value	Interpretation
Autosomal PWD content across Msh2 groups	Kruskal–Wallis	PB fraction (%) ~ Msh2 genotype	H = 0.20	29	0.91	Groups balanced; no confound
Total autosomal PWD content vs sperm count	Spearman rank	PB fraction (%) vs SC	ρ = −0.42	29	0.022	Consistent with chromosomal model
Total autosomal PWD content vs rTW	Spearman rank	PB fraction (%) vs rTW	ρ = −0.45	29	0.015	Consistent with chromosomal model
Per-chromosome PWD fraction vs SC (19 autosomes + X)	Spearman rank × 21, BH-corrected	Chr-specific PB (%) vs SC	best: Chr 3, ρ = −0.31	29	all p(BH) > 0.50	No individual chromosome significant
Per-chromosome PWD fraction vs rTW (19 autosomes + X)	Spearman rank × 21, BH-corrected	Chr-specific PB (%) vs rTW	best: Chr 12, ρ = −0.38	29	all p(BH) > 0.40	No individual chromosome significant
Hstx3 allele distribution across Msh2 groups	χ² test (3×2)	Hstx3 (P/B) × Msh2 (wt/het/KO)	χ² = 3.98	29	0.14	Not significant; linkage with Hstx2
Hstx3 allele effect on sperm count	Mann–Whitney U	SC: Hstx3=P vs Hstx3=B6	median 4.1 vs 16.0	22 vs 7	0.12	Direction consistent with Fotopulosova; confounded with Msh2
Hstx3 allele effect on rTW	Mann–Whitney U	rTW: Hstx3=P vs Hstx3=B6	median 3.7 vs 4.7	22 vs 7	0.22	Not significant

## Sheet: genome_composition
Per-chromosome subspecific genomic composition in PB/P BC1 males (n = 29)
Heterozygous (B6/PWD) marker fraction per chromosome, computed per male on the 3,270 informative markers retained after the five-step quality filter, then averaged across the 29 PB/P BC1 males. Autosomal PWD genome content = PB fraction / 2 (each heterozygous segment carries one PWD allele). The X chromosome is hemizygous in males; the PWD-allele fraction reflects the maternally inherited segment…
Chromosome	Informative markers	PB fraction mean (%)	PB fraction SD (%)	PB fraction median (%)	Range (%)	PWD content mean (%)	PWD content SD (%)
1	210	62.4	38.1	75.2	0–100	31.2	19
2	195	35.4	32.7	36.4	0–94	17.7	16.4
3	178	62.7	38.5	73	0–100	31.4	19.2
4	153	54.6	39.5	71.9	0–100	27.3	19.7
5	180	57.4	39.5	67.2	0–100	28.7	19.7
6	149	43.7	38.7	36.9	0–100	21.9	19.3
7	285	52.3	37.6	54.7	0–100	26.2	18.8
8	146	39.6	37.2	36.3	0–100	19.8	18.6
9	100	49.5	37.7	49	0–100	24.7	18.9
10	232	53.1	43.9	61.6	0–100	26.6	22
11	151	56.4	33.3	57	0–100	28.2	16.6
12	131	39	40.5	19.1	0–100	19.5	20.3
13	130	53.6	39.7	68.5	0–100	26.8	19.8
14	115	60.5	33.6	67	0–100	30.3	16.8
15	129	38.8	37.1	38.8	0–100	19.4	18.6
16	108	45.7	41.6	38	0–100	22.8	20.8
17	123	71.4	33.9	98.4	14–100	35.7	17
18	142	46.4	41.3	55.6	0–100	23.2	20.6
19	121	52.1	40.9	61.2	0–100	26	20.5
X	271	—	—	—	—	79.7	22.6
Genome-wide autosomal summary
Autosomal PB (heterozygous) fraction		51.5% ± 7.8% (mean ± SD)
Autosomal PB fraction median (range)		52.0% (38–67%)
Autosomal PWD genome content		25.8% ± 3.9% (expected 25%)
Autosomal B6 genome content		74.2% (expected 75%)
Informative markers (autosomal + X)		3,270
Markers removed by five-step filter		346
Footnote: For autosomes, columns 'PWD content' give PB fraction / 2. For the X chromosome (hemizygous), 'PWD content' columns report the PWD-allele (P) fraction across called X markers, not PB/2.

## Sheet: MUGA_samples
MiniMUGA samples
All mice present in MUGA call files. Color code: BC1 analysis subjects (green), F1 controls females (pink), B6 controls males (blue),
mouse_id	muga_batch	Msh2	haplotype	cohort	cross_design	testis_weight_mg	sperm_count_M_per_ml	rTW_mg_per_g	role
B9837	2024	KO/KO	PB/P	BC1 (analysed)	(B6.Msh2 × PWD) × B6.Msh2	129	17.25	3.84043	BC1 analysis subject (PB/P stratum)
B9839	2024	KO/KO	PB/P	BC1 (analysed)	(B6.Msh2 × PWD) × B6.Msh2	102	7.1	3.55773	BC1 analysis subject (PB/P stratum)
B9840	2024	KO/wt	PB/P	BC1 (analysed)	(B6.Msh2 × PWD) × B6.Msh2	101	2.8	4.0159	BC1 analysis subject (PB/P stratum)
C0266	2024	KO/KO	PB/P	BC1 (analysed)	(B6.Msh2 × PWD) × B6.Msh2	105	7.375	3.40467	BC1 analysis subject (PB/P stratum)
C0450	2024	wt	PB/P	BC1 (analysed)	(B6.Msh2 × PWD) × B6.Msh2	99	4.5	3.51937	BC1 analysis subject (PB/P stratum)
C0451	2024	KO/KO	PB/P	BC1 (analysed)	(B6.Msh2 × PWD) × B6.Msh2	145	40	5.63983	BC1 analysis subject (PB/P stratum)
C0630	2024	KO/wt	PB/P	BC1 (analysed)	(B6.Msh2 × PWD) × B6.Msh2	142	8.75	5.25926	BC1 analysis subject (PB/P stratum)
C0631	2024	KO/wt	PB/P	BC1 (analysed)	(B6.Msh2 × PWD) × B6.Msh2	162	25.5	5.46559	BC1 analysis subject (PB/P stratum)
C0718	2024	wt	PB/P	BC1 (analysed)	(B6.Msh2 × PWD) × B6.Msh2	158	15.5	3.41179	BC1 analysis subject (PB/P stratum)
C0867	2024	KO/KO	PB/P	BC1 (analysed)	(B6.Msh2 × PWD) × B6.Msh2	111	11.5	4.02758	BC1 analysis subject (PB/P stratum)
C1680	2024	KO/KO	PB/P	BC1 (analysed)	(B6.Msh2 × PWD) × B6.Msh2	58	0	2.10221	BC1 analysis subject (PB/P stratum)
C1681	2024	KO/KO	PB/P	BC1 (analysed)	(B6.Msh2 × PWD) × B6.Msh2	126	20	4.70325	BC1 analysis subject (PB/P stratum)
C1761	2024	wt	PB/P	BC1 (analysed)	(B6.Msh2 × PWD) × B6.Msh2	190	31.75	5.03979	BC1 analysis subject (PB/P stratum)
C1769	2024	wt	PB/P	BC1 (analysed)	(B6.Msh2 × PWD) × B6.Msh2	131	13	3.85748	BC1 analysis subject (PB/P stratum)
C2006	2024	KO/wt	PB/P	BC1 (analysed)	(B6.Msh2 × PWD) × B6.Msh2	71	0	2.02106	BC1 analysis subject (PB/P stratum)
C2011	2024	wt	PB/P	BC1 (analysed)	(B6.Msh2 × PWD) × B6.Msh2	105	0.16	3.18182	BC1 analysis subject (PB/P stratum)
C2013	2024	KO/wt	PB/P	BC1 (analysed)	(B6.Msh2 × PWD) × B6.Msh2	95	0	3.1965	BC1 analysis subject (PB/P stratum)
C2016	2024	KO/wt	PB/P	BC1 (analysed)	(B6.Msh2 × PWD) × B6.Msh2	80	0	2.43235	BC1 analysis subject (PB/P stratum)
C2117	2024	KO/KO	PB/P	BC1 (analysed)	(B6.Msh2 × PWD) × B6.Msh2	105	10.5	3.74465	BC1 analysis subject (PB/P stratum)
C2209	2024	wt	PB/P	BC1 (analysed)	(B6.Msh2 × PWD) × B6.Msh2	147	3.625	3.59853	BC1 analysis subject (PB/P stratum)
C2266	2024	KO/wt	PB/P	BC1 (analysed)	(B6.Msh2 × PWD) × B6.Msh2	286	16	8.50431	BC1 analysis subject (PB/P stratum)
C2267	2024	KO/wt	PB/P	BC1 (analysed)	(B6.Msh2 × PWD) × B6.Msh2	179	21.75	5.82493	BC1 analysis subject (PB/P stratum)
C2269	2024	KO/wt	PB/P	BC1 (analysed)	(B6.Msh2 × PWD) × B6.Msh2	75	0.065	3.11333	BC1 analysis subject (PB/P stratum)
C2270	2024	KO/wt	PB/P	BC1 (analysed)	(B6.Msh2 × PWD) × B6.Msh2	157	18	4.65737	BC1 analysis subject (PB/P stratum)
C2271	2024	KO/KO	PB/P	BC1 (analysed)	(B6.Msh2 × PWD) × B6.Msh2	72	0.165	1.8358	BC1 analysis subject (PB/P stratum)
C2319	2024	KO/KO	PB/P	BC1 (analysed)	(B6.Msh2 × PWD) × B6.Msh2	130	17.25	4.0037	BC1 analysis subject (PB/P stratum)
C2381	2024	wt	PB/P	BC1 (analysed)	(B6.Msh2 × PWD) × B6.Msh2	94	0	3.06189	BC1 analysis subject (PB/P stratum)
C2382	2024	wt	PB/P	BC1 (analysed)	(B6.Msh2 × PWD) × B6.Msh2	119	0.19	3.88128	BC1 analysis subject (PB/P stratum)
C2385	2024	KO/wt	PB/P	BC1 (analysed)	(B6.Msh2 × PWD) × B6.Msh2	86	0.73	3.13069	BC1 analysis subject (PB/P stratum)
C0894	2024	wt (parental)	—	F1 control	B6.Msh2 x PWD				F1 reference control
C0896	2024	wt (parental)	—	F1 control	B6.Msh2 x PWD				F1 reference control
C1044	2024	wt (parental)	—	F1 control	B6.Msh2 x PWD				F1 reference control
C1045	2024	wt (parental)	—	F1 control	B6.Msh2 x PWD				F1 reference control
C1027	2024	KO/wt (parental)	—	B6 control	B6.Msh2				B6-Msh2 control
PWD-parent	2023	wt	—	PWD control	PWD wt				PWD control
B6-parent	2023	wt	—	B6 control	B6 wt				B6 control

## Sheet: muga_2024
marker	PWD	C57BL	chr	bp_mm10	bp_grcm39	cM_cox	B9837	B9839	B9840	C0266	C0450	C0451	C0630	C0631	C0718	C0867	C0894	C0896	C1027	C1044	C1045	C1680	C1681	C1761	C1769	C2006	C2011	C2013	C2016	C2117	C2209	C2266	C2267	C2269	C2270	C2271	C2319	C2381	C2382	C2385
SAH010136363	A	C	1	3409090	3479313	0.191232	PB	PB	PB	PB	B	B	PB	B	PB	PB	PB	PB	B	PB	PB	B	B	PB	PB	B	B	B	B	PB	PB	B	B	B	B	PB	PB	PB	B	PB
S2H010137098	G	A	1	3427467	3497690	0.191418	PB	PB	PB	PB	B	B	PB	B	PB	PB	PB	PB	B	PB	PB	B	B	PB	PB	B	B	B	B	PB	PB	B	B	B	B	PB	PB	PB	B	PB
mUNC010515443	A	G	1	3668628	3738851	0.193857	PB	PB	PB	PB	B	B	PB	B	PB	PB	PB	PB	B	PB	PB	B	B	PB	PB	B	B	B	B	PB	PB	B	B	B	B	PB	PB	PB	B	PB
SAJ010205966	T	G	1	5149169	5219392	0.428822	PB	PB	PB	PB	B	B	PB	B	PB	PB	PB	PB	B	PB	PB	B	B	PB	PB	B	B	B	B	PB	PB	B	B	B	B	PB	PB	PB	B	PB
gUNC30322	C	A	1	6063698	6133922	0.455555	PB	PB	PB	PB	B	B	PB	B	PB	PB	PB	PB	B	PB	PB	B	B	PB	PB	B	B	B	B	PB	PB	B	B	B	B	PB	PB	PB	B	PB
gUNCHS000043	C	T	1	6669269	6739493	0.475745	P	P	P	P	P	P	P	P	P	P	P	P	P	P	P	P	P	P	P	P	P	P	P	P	P	P	P	P	P	P	P	P	P	P
mUNC010010509	A	G	1	8277576	8347800	0.66211	PB	PB	PB	PB	B	B	PB	B	PB	PB	PB	PB	B	PB	PB	B	B	PB	PB	B	B	B	B	PB	PB	B	B	B	B	PB	PB	PB	B	PB
S6J010381992	C	T	1	9549819	9620044	0.674973	PB	PB	PB	PB	B	B	PB	B	P	P	PB	PB	P	PB	PB	PB	PB	PB	P	PB	PB	B	B	P	P	PB	PB	PB	PB	P	P	P	PB	P
mbackupJAX00000484	G	A	1	9553973	9624198	0.675015	PB	PB	PB	PB	B	B	PB	B	PB	PB	PB	PB	B	PB	PB	B	B	PB	PB	B	B	B	B	PB	PB	B	B	B	B	PB	PB	PB	B	PB
gUNC83675	T	C	1	9843988	9914213	0.720446	PB	PB	PB	PB	B	B	PB	B	PB	PB	PB	PB	B	PB	PB	B	B	PB	PB	B	B	B	B	PB	PB	B	B	B	B	PB	PB	PB	B	PB
gUNC98241	A	C	1	11068783	11139007	1.1691	PB	PB	PB	PB	B	B	PB	B	PB	PB	PB	PB	B	PB	PB	B	B	PB	PB	B	B	B	B	PB	PB	B	B	B	B	PB	PB	PB	B	PB
gUNC114802	G	A	1	11954630	12024854	1.23919	PB	PB	PB	PB	B	B	PB	B	PB	PB	PB	PB	B	PB	PB	B	B	PB	PB	B	B	B	B	PB	PB	B	B	B	B	PB	PB	PB	B	PB
gUNC137674	T	C	1	13738223	13808447	2.90534	B	B	B	B	B	B	B	B	B	B	B	B	B	B	B	B	B	B	B	B	B	B	B	B	B	B	B	B	B	B	B	B	B	B
gUNC149968	C	T	1	14622203	14692427	3.04775	PB	PB	PB	PB	B	B	PB	B	PB	PB	PB	PB	B	PB	PB	B	B	PB	PB	B	B	B	B	PB	PB	B	B	B	B	PB	PB	PB	B	PB
gUNC164396	C	T	1	15558147	15628371	3.47721	PB	PB	PB	PB	B	B	PB	B	PB	PB	PB	PB	B	PB	PB	B	B	PB	PB	B	B	B	B	PB	PB	B	B	B	B	PB	PB	PB	B	PB
mJAX00243111	C	A	1	17316310	17386534	3.92601	PB	PB	PB	PB	B	B	PB	B	PB	PB	PB	PB	B	PB	PB	B	B	PB	PB	B	B	B	B	PB	PB	B	B	B	B	PB	PB	PB	B	PB
gJAX00001099	T	C	1	17753014	17823238	3.95348	PB	PB	PB	PB	B	B	PB	B	PB	PB	PB	PB	B	PB	PB	B	B	PB	PB	B	B	B	B	PB	PB	B	B	B	B	PB	PB	PB	B	PB
gUNC207853	A	G	1	18616479	18686703	4.31882	PB	PB	PB	PB	B	B	PB	B	PB	PB	PB	PB	B	PB	PB	B	B	PB	PB	B	B	B	B	PB	PB	B	B	B	B	PB	PB	PB	B	PB
SSH010754626	T	C	1	18865665	18935889	4.4748	PB	PB	PB	PB	B	B	PB	B	PB	PB	PB	PB	B	PB	PB	B	B	PB	PB	B	B	B	B	PB	PB	B	B	B	B	PB	PB	PB	B	PB
gUNC235488	A	G	1	20640694	20710918	4.99816	PB	PB	PB	PB	B	B	PB	B	PB	PB	PB	PB	B	PB	PB	B	B	PB	PB	B	B	B	B	PB	PB	B	B	B	B	PB	PB	PB	B	PB
ST2010841024	G	A	1	21025609	21095833	5.12179	PB	PB	PB	PB	B	B	PB	B	PB	PB	PB	PB	B	PB	PB	B	B	PB	PB	B	B	B	B	PB	PB	B	B	B	B	PB	PB	PB	B	PB
B10010021636	G	A	1	21636124	21706348	6.23208	PB	PB	PB	PB	B	B	PB	B	PB	PB	PB	PB	B	PB	PB	B	B	PB	PB	B	B	B	B	PB	PB	B	B	B	B	PB	PB	PB	B	PB
gUNC258775	G	A	1	22050242	22120466	6.78736	PB	PB	PB	PB	B	B	PB	B	PB	PB	PB	PB	B	PB	PB	B	B	PB	PB	B	B	B	B	PB	PB	B	B	B	B	PB	PB	PB	B	PB
gUNCHS000248	C	T	1	23112999	23152080	7.97211	PB	PB	PB	PB	B	PB	PB	B	PB	PB	PB	PB	B	PB	PB	B	B	PB	PB	B	B	B	B	PB	PB	B	B	B	B	PB	PB	PB	B	PB
mJAX00001692	G	A	1	25697943	25737024	9.26329	PB	PB	PB	PB	B	PB	PB	B	PB	PB	PB	PB	B	PB	PB	B	B	PB	PB	B	B	B	B	PB	PB	B	B	B	B	PB	PB	PB	B	PB
mJAX00001960	G	A	1	29263597	29302678	9.93042	PB	PB	PB	PB	B	PB	PB	B	PB	PB	PB	PB	B	PB	PB	B	B	PB	PB	B	B	B	B	PB	PB	B	B	B	B	PB	PB	PB	B	PB
gUNC365663	C	T	1	30009620	30048701	9.97051	PB	PB	PB	PB	B	PB	PB	B	PB	PB	PB	PB	B	PB	PB	B	B	PB	PB	B	B	B	B	PB	PB	B	B	B	B	PB	PB	PB	B	PB
S3C011232625	T	C	1	30815639	30854720	10.0801	PB	PB	PB	PB	B	PB	PB	B	PB	PB	PB	PB	B	PB	PB	B	B	PB	PB	B	B	B	B	PB	PB	B	B	B	B	PB	PB	PB	B	PB
gUNC383274	G	A	1	31857418	31896499	10.3934	PB	PB	PB	PB	B	PB	PB	B	PB	PB	PB	PB	B	PB	PB	B	B	PB	PB	B	B	B	B	PB	PB	B	B	B	B	PB	PB	PB	B	PB
gUNC401821	A	G	1	33371703	33410784	11.3003	PB	PB	PB	PB	B	PB	PB	B	PB	PB	PB	PB	B	PB	PB	B	B	PB	PB	B	B	B	B	PB	PB	B	B	B	B	PB	PB	PB	B	PB
gUNC440036	G	A	1	35612876	35651957	13.0677	PB	PB	PB	PB	B	PB	PB	B	PB	PB	PB	PB	B	PB	PB	B	B	PB	PB	B	B	B	B	PB	B	B	B	B	B	PB	PB	PB	B	PB
gUNCHS000455	C	T	1	36576417	36615498	13.939	PB	PB	PB	PB	B	PB	PB	B	PB	PB	PB	PB	B	PB	PB	B	B	PB	PB	B	B	B	B	PB	B	B	B	B	B	PB	PB	PB	B	PB
gUNC472065	G	A	1	37907046	37946127	14.8023	PB	PB	PB	PB	B	PB	PB	B	PB	PB	PB	PB	B	PB	PB	B	B	PB	PB	B	B	B	B	PB	B	B	B	B	B	PB	PB	PB	B	PB
gUNC484960	G	A	1	38890061	38929142	15.8567	PB	PB	PB	PB	B	PB	PB	B	PB	PB	PB	PB	B	PB	PB	B	B	PB	PB	B	B	B	B	PB	B	B	B	PB	B	PB	PB	PB	B	PB
S6J011558924	G	A	1	38973121	39012202	15.9357	PB	PB	PB	PB	B	PB	PB	B	P	P	PB	PB	P	PB	PB	PB	PB	PB	P	PB	PB	B	B	P	PB	PB	PB	P	PB	P	P	P	PB	P
SBR011564753	T	C	1	39118826	39157907	16.3299	PB	PB	PB	PB	B	PB	PB	B	PB	PB	PB	PB	B	PB	PB	B	B	PB	PB	B	B	B	B	PB	B	B	B	PB	B	PB	PB	PB	B	PB
SAJ011566142	G	A	1	39153574	39192655	16.4355	PB	PB	PB	PB	B	PB	PB	B	PB	PB	PB	PB	B	PB	PB	B	B	PB	PB	B	B	B	B	PB	B	B	B	PB	B	PB	PB	PB	B	PB
gUNC496797	C	T	1	39633126	39672294	16.9596	PB	PB	PB	PB	B	PB	PB	B	PB	PB	PB	PB	B	PB	PB	B	B	PB	PB	B	B	B	B	PB	B	B	B	PB	B	PB	PB	PB	B	PB
S3R011633104	G	A	1	40827603	40866763	18.6231	PB	PB	PB	PB	B	PB	PB	B	PB	PB	PB	PB	B	PB	PB	B	B	PB	PB	B	B	B	B	PB	B	B	B	PB	B	PB	PB	PB	B	PB
gUNC523256	T	C	1	41289098	41328258	18.6911	P	P	P	P	P	P	P	P	P	P	P	P	P	P	P	P	P	P	P	P	P	P	P	P	P	P	P	P	P	P	P	P	P	P
gUNC525766	G	A	1	41477940	41517100	18.693	PB	PB	PB	PB	B	PB	PB	B	PB	PB	PB	PB	B	PB	PB	B	B	PB	PB	B	B	B	B	PB	B	B	B	PB	B	PB	PB	PB	B	PB
gUNC548541	G	A	1	43131417	43170577	20.8858	PB	PB	PB	PB	B	PB	PB	B	PB	PB	PB	PB	B	PB	PB	B	B	PB	PB	B	B	B	B	PB	B	B	B	PB	B	PB	PB	PB	B	PB
mJAX00249118	A	G	1	44106513	44145673	22.061	PB	PB	PB	PB	B	PB	PB	B	PB	PB	PB	PB	B	PB	PB	B	PB	PB	PB	B	B	B	B	PB	B	B	B	PB	B	PB	PB	PB	B	PB
gUNC591481	G	A	1	46020928	46060088	22.4878	PB	PB	PB	PB	B	PB	PB	B	PB	PB	PB	PB	B	PB	PB	B	PB	PB	PB	B	B	B	B	PB	B	B	B	PB	B	PB	PB	PB	B	PB
gUNC601980	A	G	1	47270468	47309627	24.2079	PB	PB	PB	PB	B	PB	PB	B	PB	PB	PB	PB	B	PB	PB	B	PB	PB	PB	B	B	B	B	PB	B	B	B	PB	B	PB	PB	PB	B	PB
gJAX00003475	T	C	1	49480654	49519813	24.3684	PB	PB	PB	PB	B	PB	PB	B	PB	PB	PB	PB	B	PB	PB	B	PB	PB	PB	B	B	B	B	PB	B	B	B	PB	B	PB	PB	PB	B	PB
S3N012018541	G	T	1	50463537	50502696	24.4278	PB	PB	PB	PB	B	PB	PB	B	PB	PB	PB	PB	B	PB	PB	B	PB	PB	PB	B	B	B	B	PB	B	B	B	PB	B	PB	PB	PB	B	PB
gUNC667964	G	A	1	52186689	52225848	25.4232	PB	PB	PB	PB	B	PB	PB	B	PB	PB	PB	PB	B	PB	PB	B	PB	PB	PB	B	B	B	B	PB	B	B	B	PB	B	PB	PB	PB	B	PB
mUNC671488	G	T	1	52470794	52509953	25.5246	PB	PB	PB	PB	B	PB	PB	B	PB	PB	PB	PB	B	PB	PB	B	PB	PB	PB	B	B	B	B	PB	B	B	B	PB	B	PB	PB	PB	B	PB
mUNC684769	A	G	1	53633499	53672658	25.5364	PB	PB	PB	PB	B	PB	PB	B	PB	PB	PB	PB	B	PB	PB	B	PB	PB	PB	B	B	B	B	PB	B	B	B	PB	B	PB	PB	PB	B	PB
mbackupJAX00251301	C	A	1	54855699	54894858	26.513	PB	PB	PB	PB	B	PB	PB	B	PB	PB	PB	PB	B	PB	PB	B	PB	PB	PB	B	B	B	B	PB	B	B	B	PB	B	PB	PB	B	B	PB
gUNC715622	T	G	1	56042782	56081941	27.0651	PB	PB	PB	PB	B	PB	PB	B	PB	PB	PB	PB	B	PB	PB	B	PB	PB	PB	B	B	B	B	PB	B	B	B	PB	B	PB	PB	B	B	PB
SBT012244057	G	A	1	56101442	56140601	27.0967	PB	PB	PB	PB	B	PB	PB	B	PB	PB	PB	PB	B	PB	PB	B	PB	PB	PB	B	B	B	B	PB	B	B	B	PB	B	PB	PB	B	B	PB
gUNC721751	C	T	1	56576620	56615779	27.2556	PB	PB	PB	PB	B	PB	PB	B	PB	PB	PB	PB	B	PB	PB	B	PB	PB	PB	B	B	B	B	PB	B	B	B	PB	B	PB	PB	B	B	PB
mUNC010731340	A	G	1	57358576	57397735	27.3274	PB	PB	PB	PB	B	PB	PB	B	PB	PB	PB	PB	B	PB	PB	B	PB	PB	PB	B	B	B	B	PB	B	B	B	PB	B	PB	PB	B	B	PB
gJAX00252106	G	A	1	58184930	58224089	27.5212	PB	PB	PB	PB	B	PB	PB	B	PB	PB	PB	PB	B	PB	PB	B	PB	PB	PB	B	B	B	B	PB	B	B	B	PB	B	PB	PB	B	B	PB
mbackupJAX00252178	C	T	1	58523233	58562392	27.6661	PB	PB	PB	PB	B	PB	PB	B	PB	PB	PB	PB	B	PB	PB	B	PB	PB	PB	B	B	B	B	PB	B	B	B	PB	B	PB	PB	B	B	PB
mJAX00004261	C	A	1	59995627	60034786	28.9857	PB	PB	PB	PB	B	PB	PB	B	PB	PB	PB	PB	B	PB	PB	B	PB	PB	PB	PB	B	B	B	PB	B	B	PB	PB	B	PB	PB	B	B	PB
gUNC794531	C	T	1	63003989	63043148	30.5299	PB	PB	PB	PB	B	PB	PB	B	PB	PB	PB	PB	B	PB	PB	B	PB	PB	PB	PB	B	B	B	PB	B	B	PB	PB	B	PB	PB	B	B	PB
gUNC821869	C	T	1	65504911	65544070	31.8403	PB	PB	PB	PB	B	PB	PB	B	PB	PB	PB	PB	B	PB	PB	B	PB	PB	PB	PB	B	B	B	PB	B	B	PB	PB	B	PB	PB	B	B	PB
S6Y012629524	G	A	1	65738101	65777260	31.8498	PB	PB	PB	PB	B	PB	PB	B	PB	PB	PB	PB	B	PB	PB	B	PB	PB	PB	PB	B	B	B	PB	B	B	PB	PB	B	PB	PB	B	B	PB
S6Y012759490	A	G	1	68987254	69026413	33.202	PB	PB	PB	PB	B	PB	PB	B	PB	PB	PB	PB	B	PB	PB	B	PB	PB	PB	PB	B	B	PB	PB	B	B	PB	PB	B	PB	PB	B	B	PB
S6H012772559	T	C	1	69313994	69353153	33.3403	PB	PB	PB	PB	B	PB	PB	B	PB	PB	PB	PB	B	PB	PB	B	PB	PB	PB	PB	B	B	PB	PB	B	B	PB	PB	B	PB	PB	B	B	PB
UNC878465	G	T	1	69575211	69614370	33.4636	PB	PB	PB	PB	B	PB	PB	B	PB	PB	PB	PB	B	PB	PB	B	PB	PB	PB	PB	B	B	PB	PB	B	B	PB	PB	B	PB	PB	B	B	PB
gUNC890096	G	A	1	70463623	70502782	33.8827	B	B	B	B	B	B	B	B	B	B	B	B	B	B	B	B	B	B	B	B	B	B	B	B	B	B	B	B	B	B	B	B	B	B
mUNC898891	C	T	1	71165438	71204597	34.3067	PB	PB	PB	PB	B	PB	PB	B	PB	PB	PB	PB	B	PB	PB	B	PB	PB	PB	PB	B	B	PB	PB	B	B	PB	PB	B	PB	PB	B	B	PB
gUNC910607	T	C	1	71974016	72013175	34.8728	PB	PB	PB	PB	B	PB	PB	B	PB	PB	PB	PB	B	PB	PB	B	PB	PB	PB	PB	B	B	PB	PB	B	B	PB	PB	B	PB	PB	B	B	PB
B6_01-074963079-S	C	T	1	74916505	74955664	37.0698	PB	PB	PB	PB	B	PB	PB	B	P	P	PB	P	PB	P	PB	P	P	PB	P	PB	PB	B	PB	PB	P	P	PB	P	PB	PB	P	PB	PB	PB
S6J013019470	A	G	1	75486756	75463400	37.6827	PB	PB	PB	PB	B	PB	PB	B	P	P	PB	P	PB	P	PB	P	P	PB	P	PB	PB	B	PB	PB	P	P	PB	P	PB	PB	P	PB	PB	PB
S3N013040016	T	C	1	76000421	75977058	37.6878	PB	PB	PB	PB	B	PB	PB	B	PB	PB	PB	PB	B	PB	PB	B	PB	PB	PB	PB	B	B	PB	PB	B	B	PB	PB	B	PB	PB	B	B	PB
mUNC964922	T	C	1	76148253	76124890	37.6893	PB	PB	PB	PB	B	PB	PB	B	PB	PB	PB	PB	B	PB	PB	B	PB	PB	PB	PB	B	B	PB	PB	B	B	PB	PB	B	PB	PB	B	B	PB
gbackupJAX00005508	G	A	1	76703258	76679895	37.7463	PB	PB	PB	PB	B	PB	PB	B	PB	PB	PB	PB	B	PB	PB	B	PB	PB	PB	PB	B	B	PB	PB	B	B	PB	PB	B	PB	PB	B	B	PB
SSR013088151	T	C	1	77203778	77180415	38.0421	PB	PB	PB	PB	B	PB	PB	B	PB	PB	PB	PB	B	PB	PB	B	PB	PB	PB	PB	B	B	PB	PB	B	B	PB	PB	B	PB	PB	B	B	PB
S3N013089544	T	C	1	77238600	77215237	38.0425	PB	PB	PB	PB	B	PB	PB	B	PB	PB	PB	PB	B	PB	PB	B	PB	PB	PB	PB	B	B	PB	PB	B	B	PB	PB	B	PB	PB	B	B	PB
gUNC988578	T	C	1	78083320	78059957	38.3211	PB	PB	PB	PB	B	PB	PB	B	PB	PB	PB	PB	B	PB	PB	B	PB	PB	PB	PB	B	B	PB	PB	B	B	PB	PB	B	PB	PB	B	B	PB
S6J013139471	C	T	1	78486797	78463434	39.0691	PB	PB	PB	PB	B	PB	PB	B	P	P	PB	P	PB	P	PB	P	P	PB	P	PB	PB	B	PB	PB	P	P	P	P	PB	PB	P	PB	PB	PB
S6T013141533	G	A	1	78538341	78514978	39.1565	PB	PB	PB	PB	B	PB	PB	B	PB	PB	PB	PB	B	PB	PB	B	PB	PB	PB	PB	B	B	PB	PB	B	B	PB	PB	B	PB	PB	B	B	PB
gUNC1004197	G	T	1	79223560	79201277	39.4171	PB	PB	PB	PB	B	PB	PB	B	PB	PB	PB	PB	B	PB	PB	B	PB	PB	PB	PB	B	B	PB	PB	B	B	PB	PB	B	PB	PB	B	B	PB
S6J013178782	G	A	1	79469566	79447283	39.4257	PB	PB	PB	PB	B	PB	PB	B	P	P	PB	P	PB	P	PB	P	P	PB	P	PB	PB	B	PB	PB	P	P	P	P	PB	PB	P	PB	PB	PB
S1H013204417	G	A	1	80110429	80088146	39.6518	PB	PB	PB	PB	B	PB	PB	B	PB	PB	PB	PB	B	PB	PB	B	PB	PB	PB	PB	B	B	PB	PB	B	B	PB	PB	B	PB	PB	B	B	PB
SFT013210000	T	C	1	80250007	80227724	39.7527	PB	PB	PB	PB	B	PB	PB	B	PB	PB	PB	PB	B	PB	PB	B	PB	PB	PB	PB	B	B	PB	PB	B	B	PB	PB	B	PB	PB	B	B	PB
mbackupUNC010158882	T	G	1	81388723	81366438	40.3375	PB	PB	PB	PB	B	PB	PB	B	PB	PB	PB	PB	B	PB	PB	B	PB	PB	PB	PB	B	B	PB	PB	B	B	PB	PB	B	PB	PB	B	B	PB
gUNC1047748	G	A	1	82629781	82607502	40.8914	PB	PB	PB	PB	B	PB	PB	B	PB	PB	PB	PB	B	PB	PB	B	PB	PB	PB	PB	B	B	PB	PB	B	B	PB	PB	B	PB	PB	B	B	PB
gUNC1071271	T	G	1	84468139	84445860	41.9469	PB	PB	PB	PB	B	PB	PB	B	PB	PB	PB	PB	B	PB	PB	B	PB	PB	PB	PB	B	B	PB	PB	B	B	PB	PB	B	PB	PB	B	B	PB
gJAX00006124	T	C	1	84908968	84886689	42.021	PB	PB	PB	PB	B	PB	PB	B	PB	PB	PB	PB	B	PB	PB	B	PB	PB	PB	PB	B	B	PB	PB	B	B	PB	PB	B	PB	PB	B	B	PB
gUNC1102206	C	T	1	88655763	88583485	43.3645	PB	PB	PB	PB	B	PB	PB	B	PB	PB	PB	PB	B	PB	PB	B	PB	PB	PB	PB	B	B	PB	PB	B	B	PB	PB	B	PB	PB	B	B	PB
gUNCHS001601	A	G	1	89691128	89618850	43.6034	PB	PB	PB	PB	B	PB	PB	B	PB	PB	PB	PB	B	PB	PB	B	PB	PB	PB	PB	B	B	PB	PB	B	B	PB	PB	B	PB	PB	B	B	PB
S2H013602293	C	A	1	90057344	89985066	43.6494	PB	PB	PB	PB	B	PB	PB	B	PB	PB	PB	PB	B	PB	PB	B	PB	PB	PB	PB	B	B	PB	PB	B	B	PB	PB	B	PB	PB	B	B	PB
mUNC1126248	G	A	1	90398581	90326303	44.0573	PB	PB	PB	PB	B	PB	PB	B	PB	PB	PB	PB	B	PB	PB	B	PB	PB	PB	PB	B	B	PB	PB	B	B	PB	PB	B	PB	PB	B	B	PB
SAH013616907	C	T	1	90422690	90350412	44.0706	PB	PB	PB	PB	B	PB	PB	B	PB	PB	PB	PB	B	PB	PB	B	PB	PB	PB	PB	B	B	PB	PB	B	B	PB	PB	B	PB	PB	B	B	PB
gUNC1142250	C	T	1	91383704	91311426	44.6526	PB	PB	PB	PB	B	PB	PB	B	PB	PB	PB	PB	B	PB	PB	B	PB	PB	PB	PB	B	B	PB	PB	B	B	PB	PB	B	PB	PB	B	B	PB
gUNC1153431	G	A	1	92373273	92300995	44.9019	PB	PB	PB	PB	B	PB	PB	B	PB	PB	PB	PB	B	PB	PB	B	PB	PB	PB	PB	B	B	PB	PB	B	B	PB	PB	B	PB	PB	B	B	PB
gUNC1210515	T	C	1	97626757	97554482	46.3363	PB	PB	PB	PB	B	PB	PB	B	PB	PB	PB	PB	B	PB	PB	B	PB	PB	PB	PB	B	B	PB	PB	B	B	PB	PB	B	PB	PB	B	B	PB
gUNC1214415	G	A	1	97954725	97882450	46.3396	PB	PB	PB	PB	B	PB	PB	B	PB	PB	PB	PB	B	PB	PB	B	PB	PB	PB	PB	B	B	PB	PB	B	B	PB	PB	B	PB	PB	B	B	PB
gUNC1225138	C	T	1	98864978	98792703	46.3488	PB	PB	PB	PB	B	PB	PB	B	PB	PB	PB	PB	B	PB	PB	B	PB	PB	PB	PB	B	B	PB	PB	B	B	PB	PB	B	PB	PB	B	B	PB
mUNC1238531	A	G	1	99488488	99416213	46.3551	PB	PB	PB	PB	B	PB	PB	B	PB	PB	PB	PB	B	PB	PB	B	PB	PB	PB	PB	B	B	PB	PB	B	B	PB	PB	B	PB	PB	B	B	PB
mUNC010191507	C	T	1	99897065	99824790	47.0357	PB	PB	PB	PB	B	PB	PB	PB	PB	PB	PB	PB	B	PB	PB	B	PB	PB	PB	PB	B	B	PB	PB	B	B	PB	PB	B	PB	PB	B	B	PB
gUNCHS001812	C	A	1	100264323	100192048	47.3918	PB	PB	PB	PB	B	PB	PB	PB	PB	PB	PB	PB	B	PB	PB	B	PB	PB	PB	PB	B	B	PB	PB	B	B	PB	PB	B	PB	PB	B	B	PB
gUNC1276993	G	T	1	102042988	101970713	47.8447	PB	PB	PB	PB	B	PB	PB	PB	PB	PB	PB	PB	B	PB	PB	B	PB	PB	PB	PB	B	B	PB	PB	B	B	PB	PB	B	PB	PB	B	B	PB
gUNC1296431	T	C	1	103143123	103070848	47.8559	PB	PB	PB	PB	B	PB	PB	PB	PB	PB	PB	PB	B	PB	PB	B	PB	PB	PB	PB	B	B	PB	PB	B	B	PB	PB	B	PB	PB	B	B	PB
gUNC1307235	C	T	1	103673765	103601490	47.8612	PB	PB	PB	PB	B	PB	PB	PB	PB	PB	PB	PB	B	PB	PB	B	PB	PB	PB	PB	B	B	PB	PB	B	B	PB	PB	B	PB	PB	B	B	PB
S6H014218009	G	A	1	105450239	105377964	48.1853	PB	PB	PB	PB	B	PB	PB	PB	PB	PB	PB	PB	B	PB	PB	B	PB	PB	PB	PB	B	B	PB	B	B	B	PB	PB	B	PB	PB	B	B	PB
gUNC1330856	C	T	1	105481812	105409537	48.2202	P	P	P	P	P	P	P	P	P	P	P	P	P	P	P	P	P	P	P	P	P	P	P	P	P	P	P	P	P	P	P	P	P	P
gUNC1335696	G	A	1	105911284	105839014	48.3713	PB	PB	PB	PB	B	PB	PB	PB	PB	PB	PB	PB	B	PB	PB	B	PB	PB	PB	PB	B	B	PB	B	B	B	PB	PB	B	PB	PB	B	B	PB
gUNCHS001933	T	C	1	107972961	107900691	48.9689	PB	PB	PB	PB	B	PB	PB	PB	PB	PB	PB	PB	B	PB	PB	B	PB	PB	PB	PB	B	B	PB	B	B	B	PB	PB	B	PB	PB	B	B	PB
mUNC1367316	C	T	1	108457079	108384809	49.0192	PB	PB	PB	PB	B	PB	PB	PB	PB	PB	PB	PB	B	PB	PB	B	PB	PB	PB	PB	B	B	PB	B	B	B	PB	PB	B	PB	PB	B	B	PB
gUNC1391068	T	C	1	110079486	110007216	49.3685	PB	PB	PB	PB	B	PB	PB	PB	PB	PB	PB	PB	B	PB	PB	B	PB	PB	PB	PB	B	B	PB	B	B	B	PB	PB	B	PB	PB	B	B	PB
gUNC1425647	G	A	1	112486389	112414119	49.5002	PB	PB	PB	PB	B	PB	PB	PB	PB	PB	PB	PB	B	PB	PB	B	PB	PB	PB	PB	B	B	PB	B	B	B	PB	PB	B	PB	PB	B	B	PB
gUNC1438333	T	C	1	113219068	113146798	49.5076	PB	PB	PB	PB	B	PB	PB	PB	PB	PB	PB	PB	B	PB	PB	B	PB	PB	PB	PB	B	B	PB	B	B	B	PB	PB	B	PB	PB	B	B	PB
gJAX00008269	C	T	1	113834083	113761813	49.5138	PB	PB	PB	PB	B	PB	PB	PB	PB	PB	PB	PB	B	PB	PB	B	PB	PB	PB	PB	B	B	PB	B	B	B	PB	PB	B	PB	PB	B	B	PB
gJAX00263321	G	A	1	114455470	114383200	49.6594	PB	PB	PB	PB	B	PB	PB	PB	PB	PB	PB	PB	B	PB	PB	B	PB	PB	PB	PB	B	B	PB	B	B	B	PB	PB	B	PB	PB	B	B	PB
mUNC010227990	T	C	1	115285872	115213602	50.1782	PB	PB	PB	PB	B	PB	PB	PB	PB	PB	PB	PB	B	PB	PB	B	PB	PB	PB	PB	B	B	PB	B	B	B	PB	PB	B	PB	PB	B	B	PB
gUNC1486466	G	T	1	116183610	116111340	50.5324	PB	PB	PB	PB	B	PB	PB	PB	PB	PB	PB	PB	B	PB	PB	B	PB	PB	PB	PB	B	B	PB	B	B	B	PB	PB	B	PB	PB	B	B	PB
UNCHS002030	C	T	1	116240354	116168084	50.5366	PB	PB	PB	PB	B	PB	PB	PB	PB	PB	PB	PB	B	PB	PB	B	PB	PB	PB	PB	B	B	PB	B	B	B	PB	PB	B	PB	PB	B	B	PB
gUNC1499687	T	C	1	116932003	116859733	50.8213	PB	PB	PB	PB	PB	PB	PB	PB	PB	PB	PB	PB	PB	PB	PB	PB	PB	PB	PB	PB	PB	PB	PB	PB	PB	PB	PB	PB	PB	PB	PB	PB	PB	PB
mbackupUNC010236642	G	A	1	118715542	118643272	50.8402	PB	PB	PB	PB	B	PB	PB	PB	PB	PB	PB	PB	B	PB	PB	B	PB	PB	PB	PB	B	B	PB	B	B	B	PB	PB	B	PB	PB	B	B	PB
gUNCHS002088	T	G	1	119681797	119609527	51.108	PB	PB	PB	PB	B	PB	PB	PB	PB	PB	PB	PB	B	PB	PB	B	PB	PB	PB	PB	B	B	PB	B	B	B	PB	PB	B	PB	PB	B	B	PB
gUNC1545055	G	A	1	121063201	120990930	51.5116	PB	PB	PB	PB	B	PB	PB	PB	PB	PB	PB	PB	B	PB	PB	B	PB	PB	PB	PB	B	B	PB	B	B	B	PB	PB	B	PB	PB	B	B	PB
gUNC1547605	T	C	1	121248927	121176656	51.5957	PB	PB	PB	PB	B	PB	PB	PB	PB	PB	PB	PB	B	PB	PB	B	PB	PB	PB	PB	B	B	PB	B	B	B	PB	PB	B	PB	PB	B	B	PB
SFT014982180	C	T	1	124554513	124482250	53.4056	PB	PB	PB	PB	B	PB	PB	PB	PB	PB	PB	PB	B	PB	PB	B	PB	PB	PB	PB	B	B	PB	B	B	B	PB	PB	B	PB	PB	B	B	PB
gUNC1605568	A	G	1	125334698	125262435	53.4135	B	B	B	B	B	B	B	B	B	B	B	B	B	B	B	B	B	B	B	B	B	B	B	B	B	B	B	B	B	B	B	B	B	B
S6R015034070	G	A	1	125851763	125779500	53.4187	PB	PB	PB	PB	B	PB	PB	PB	PB	PB	PB	PB	B	PB	PB	B	PB	PB	PB	PB	B	B	PB	B	B	B	PB	PB	B	B	PB	B	B	PB
gUNC1620550	T	C	1	126353960	126281697	53.4238	PB	PB	PB	PB	B	PB	PB	PB	PB	PB	PB	PB	B	PB	PB	B	PB	PB	PB	PB	B	B	PB	B	B	B	PB	PB	B	B	PB	B	B	PB
mUNC010261606	G	A	1	127006951	126934688	54.352	PB	PB	PB	PB	B	PB	PB	PB	PB	PB	PB	PB	B	PB	PB	B	PB	PB	PB	PB	B	B	PB	B	B	B	PB	PB	B	B	PB	B	B	PB
gUNC1635382	G	A	1	127477857	127405594	54.4793	PB	PB	PB	PB	B	PB	PB	PB	PB	PB	PB	PB	B	PB	PB	B	PB	PB	PB	PB	B	B	PB	B	B	B	PB	PB	B	B	PB	B	B	PB
gUNC1648713	G	A	1	128627956	128555693	55.1463	PB	PB	PB	PB	B	PB	PB	PB	PB	PB	PB	PB	B	PB	PB	B	PB	PB	PB	PB	B	B	PB	B	B	B	PB	PB	B	B	PB	B	B	PB
mJAX00266494	C	T	1	129134427	129062164	55.2016	PB	PB	PB	PB	B	PB	PB	PB	PB	PB	PB	PB	B	PB	PB	B	PB	PB	PB	PB	B	B	PB	B	B	PB	PB	PB	B	B	PB	B	B	PB
mbackupJAX00266606	T	G	1	129809947	129737684	55.539	PB	PB	PB	PB	B	PB	PB	PB	PB	PB	PB	PB	B	PB	PB	B	PB	PB	PB	PB	B	B	PB	B	B	PB	PB	PB	B	B	PB	B	B	PB
S2C015197728	T	C	1	129943219	129870956	55.6055	PB	PB	PB	PB	B	PB	PB	PB	PB	PB	PB	PB	B	PB	PB	B	PB	PB	PB	PB	B	B	PB	B	B	PB	PB	PB	B	B	PB	B	B	PB
mbackupUNC010803792	T	C	1	130593230	130520967	55.6131	PB	PB	PB	PB	B	PB	PB	PB	PB	PB	PB	PB	B	PB	PB	B	PB	PB	PB	PB	B	B	PB	B	B	PB	PB	PB	B	B	PB	B	B	PB
D1H015333995	T	C	1	133349896	133277634	56.6405	PB	PB	PB	PB	B	PB	PB	PB	PB	PB	PB	PB	B	PB	PB	B	PB	PB	PB	PB	B	B	PB	B	B	PB	PB	PB	B	B	PB	B	B	PB
gUNCHS002460	G	T	1	134859002	134786740	56.9823	PB	PB	PB	PB	B	PB	PB	PB	PB	PB	PB	PB	B	PB	PB	B	PB	PB	PB	PB	B	B	PB	B	B	PB	PB	PB	B	B	PB	B	B	PB
S6J015452108	C	T	1	136302702	136230440	58.3399	PB	PB	PB	PB	B	PB	PB	PB	P	PB	PB	PB	B	PB	PB	B	PB	PB	PB	PB	B	B	PB	B	B	PB	PB	PB	B	B	PB	B	B	PB
gUNC1761545	G	A	1	137336720	137264458	58.7625	PB	PB	PB	PB	B	PB	PB	PB	PB	PB	PB	PB	B	PB	PB	B	PB	PB	PB	PB	B	B	PB	B	B	PB	PB	PB	B	B	PB	B	B	PB
gUNC1770327	G	A	1	138006890	137934628	59.4225	PB	PB	PB	PB	B	PB	PB	PB	PB	PB	PB	PB	B	PB	PB	B	PB	PB	PB	PB	B	B	PB	B	B	PB	PB	PB	B	B	PB	B	B	PB
SFH015526372	G	A	1	138159305	138087043	59.514	PB	PB	PB	PB	B	PB	PB	PB	PB	PB	PB	PB	B	PB	PB	B	PB	PB	PB	PB	B	B	PB	B	B	PB	PB	PB	B	B	PB	B	B	PB
S2H015556503	C	T	1	138912597	138840335	59.5569	PB	PB	PB	PB	B	PB	PB	PB	PB	PB	PB	PB	B	PB	PB	B	PB	PB	PB	PB	B	B	PB	B	B	PB	PB	PB	B	B	PB	B	B	PB
gbackupJAX00269153	C	T	1	139478830	139406568	60.2286	PB	PB	PB	PB	B	PB	PB	PB	PB	PB	PB	PB	B	PB	PB	B	PB	PB	PB	PB	B	B	PB	B	B	PB	PB	PB	B	B	PB	B	B	PB
SSH015583893	A	G	1	139597340	139525078	60.3364	PB	PB	PB	PB	B	PB	PB	PB	PB	PB	PB	PB	B	PB	PB	B	PB	PB	PB	PB	B	B	PB	B	B	PB	PB	PB	B	B	PB	B	B	PB
mUNC010292027	A	C	1	140294459	140222197	60.3434	PB	PB	PB	PB	B	PB	PB	PB	PB	PB	PB	PB	B	PB	PB	B	PB	PB	PB	PB	B	B	PB	B	B	PB	PB	PB	B	B	PB	B	B	PB
gUNC1825459	T	C	1	142266250	142193988	61.1	PB	PB	PB	PB	B	PB	PB	PB	PB	PB	PB	PB	B	PB	PB	B	PB	PB	PB	PB	B	B	PB	B	B	PB	PB	PB	B	B	PB	B	B	PB
SFT015716951	A	G	1	142923794	142851532	61.1735	PB	PB	PB	PB	B	PB	PB	PB	PB	PB	PB	PB	B	PB	PB	B	PB	PB	PB	PB	B	B	PB	B	B	PB	PB	PB	B	B	PB	B	B	PB
mUNC010463165	C	A	1	144549292	144425030	61.4527	PB	PB	PB	PB	B	PB	PB	PB	PB	PB	PB	PB	B	PB	PB	B	PB	PB	PB	PB	B	B	PB	B	B	PB	PB	PB	B	B	PB	B	B	PB
gUNC1872920	A	G	1	146189462	146065200	61.9971	PB	PB	PB	PB	B	PB	PB	PB	PB	PB	PB	PB	B	PB	PB	B	PB	PB	PB	PB	B	B	PB	B	B	PB	PB	PB	B	B	PB	B	B	PB
S2H015862651	T	C	1	146566292	146442030	62.0009	PB	PB	PB	PB	B	PB	PB	PB	PB	PB	PB	PB	B	PB	PB	B	PB	PB	PB	PB	B	B	PB	B	B	PB	PB	PB	B	B	PB	B	B	PB
gJAX00270549	C	T	1	147699660	147575398	62.0873	PB	PB	PB	PB	B	PB	PB	PB	PB	PB	PB	PB	B	PB	PB	B	PB	PB	PB	PB	B	B	PB	B	B	PB	PB	PB	B	B	PB	B	B	PB
gUNCHS002697	G	A	1	148717254	148592996	62.1312	PB	PB	PB	PB	B	PB	PB	PB	PB	PB	PB	PB	B	PB	PB	B	PB	PB	PB	PB	B	B	PB	B	B	PB	PB	PB	B	B	PB	B	B	PB
gUNCHS002702	G	A	1	149037613	148913355	62.1954	PB	PB	PB	PB	B	PB	PB	PB	PB	PB	PB	PB	B	PB	PB	B	PB	PB	PB	PB	B	B	PB	B	B	PB	PB	PB	B	B	PB	B	B	PB
gUNCHS002717	G	A	1	150285042	150160793	62.6207	P	P	P	P	P	P	P	P	P	P	P	P	P	P	P	P	P	P	P	P	P	P	P	P	P	P	P	P	P	P	P	P	P	P
backupUNC010628673	C	A	1	151111612	150987363	62.6828	PB	PB	PB	PB	B	PB	PB	PB	PB	PB	PB	PB	B	PB	PB	B	PB	PB	PB	PB	B	B	PB	B	B	PB	PB	PB	B	B	PB	B	B	PB
gUNC1940721	C	T	1	151155081	151030832	62.6899	PB	PB	PB	PB	B	PB	PB	PB	PB	PB	PB	PB	B	PB	PB	B	PB	PB	PB	PB	B	B	PB	B	B	PB	PB	PB	B	B	PB	B	B	PB
SFC016133146	C	T	1	153328652	153204398	64.1139	PB	PB	PB	PB	B	PB	PB	PB	PB	PB	PB	PB	B	PB	PB	B	PB	PB	PB	PB	B	B	PB	B	B	PB	PB	PB	B	B	PB	B	B	B
SFT016154602	G	T	1	153865066	153740812	64.2197	PB	PB	PB	PB	B	PB	PB	PB	PB	PB	PB	PB	B	PB	PB	B	PB	PB	PB	PB	B	B	PB	B	B	PB	PB	PB	B	B	PB	B	B	B
gJAX00272462	G	A	1	155985673	155861419	66.44	PB	PB	PB	PB	B	PB	PB	PB	PB	PB	PB	PB	B	PB	PB	B	PB	PB	PB	PB	B	B	PB	B	B	PB	PB	PB	B	B	PB	B	B	B
S2R016319640	G	A	1	157991005	157818575	66.8568	PB	PB	PB	PB	B	PB	PB	PB	PB	PB	PB	PB	B	PB	PB	PB	PB	PB	PB	PB	B	B	PB	B	B	PB	PB	PB	B	B	PB	B	B	B
S1H016331722	G	A	1	158293068	158120638	67.0762	PB	PB	PB	PB	B	PB	PB	PB	PB	PB	PB	PB	B	PB	PB	PB	PB	PB	PB	PB	B	B	PB	B	B	PB	PB	PB	B	B	PB	B	B	B
gUNC2032620	A	C	1	158295053	158122623	67.0776	PB	PB	PB	PB	B	PB	PB	PB	PB	PB	PB	PB	B	PB	PB	PB	PB	PB	PB	PB	B	B	PB	B	B	PB	PB	PB	B	B	PB	B	B	B
gUNC2036998	G	A	1	158663689	158491259	67.2598	PB	PB	PB	PB	B	PB	PB	PB	PB	PB	PB	PB	B	PB	PB	PB	PB	PB	PB	PB	B	B	PB	B	B	PB	PB	PB	B	B	PB	B	B	B
S2R016348703	A	G	1	158717589	158545159	67.2604	PB	PB	PB	PB	B	PB	PB	PB	PB	PB	PB	PB	B	PB	PB	PB	PB	PB	PB	PB	B	B	PB	B	B	PB	PB	PB	B	B	PB	B	B	B
gUNCHS002944	C	T	1	159436845	159264415	67.8027	P	P	P	P	P	P	P	P	P	P	P	P	P	P	P	P	P	P	P	P	P	P	P	P	P	P	P	P	P	P	P	P	P	P
S2H016394469	T	C	1	159861726	159689296	67.8752	PB	PB	PB	PB	B	PB	PB	PB	PB	PB	PB	PB	B	PB	PB	PB	PB	PB	PB	PB	B	B	PB	B	B	PB	PB	PB	B	B	PB	B	B	B
S1J016408998	G	A	1	160224951	160052521	68.413	PB	PB	PB	PB	B	PB	PB	PB	PB	PB	PB	PB	B	PB	PB	PB	PB	PB	PB	PB	B	B	PB	B	B	PB	PB	PB	B	B	PB	B	B	B
S2T016417509	T	C	1	160437728	160265298	68.5212	PB	PB	PB	PB	B	PB	PB	PB	PB	PB	PB	PB	B	PB	PB	PB	PB	PB	PB	PB	B	B	PB	B	B	PB	PB	PB	B	B	PB	B	B	B
mJAX00273510	A	G	1	160737074	160564644	68.5242	PB	PB	PB	PB	B	PB	PB	PB	PB	PB	PB	PB	B	PB	PB	PB	PB	PB	PB	PB	B	B	PB	B	B	PB	PB	PB	B	B	PB	B	B	B
gUNCHS003024	T	C	1	161585957	161413526	68.6123	PB	PB	PB	PB	B	PB	PB	PB	PB	PB	PB	PB	B	PB	PB	PB	PB	PB	PB	PB	B	B	PB	B	B	PB	PB	PB	B	B	PB	B	B	B
gUNC2073776	C	A	1	162338156	162165725	68.9389	PB	PB	PB	PB	B	PB	PB	PB	PB	PB	PB	PB	B	PB	PB	PB	PB	PB	PB	PB	B	B	PB	B	B	PB	PB	PB	B	B	PB	B	B	B
mUNC2081992	A	G	1	163082817	162910386	69.1465	PB	PB	PB	PB	B	PB	PB	PB	PB	PB	PB	PB	B	PB	PB	PB	PB	PB	PB	PB	B	B	PB	B	B	PB	PB	PB	B	B	PB	B	B	B
gUNC2097425	C	T	1	164295019	164122588	70.3754	PB	PB	PB	PB	B	PB	PB	PB	PB	PB	PB	PB	B	PB	PB	PB	PB	PB	PB	PB	B	B	PB	B	B	PB	PB	PB	B	B	PB	B	B	B
gUNC2111325	G	A	1	165212492	165040061	71.3055	PB	PB	PB	PB	B	PB	PB	PB	PB	PB	PB	PB	B	PB	PB	PB	PB	PB	PB	PB	B	B	PB	B	B	PB	PB	PB	B	B	PB	B	B	B
mUNC010333272	A	G	1	165602275	165429844	71.7006	PB	PB	PB	PB	B	PB	PB	PB	PB	PB	PB	PB	B	PB	PB	PB	PB	PB	PB	PB	B	B	PB	B	B	PB	PB	PB	B	B	PB	B	B	B
mJAX00012213	A	G	1	166799244	166626813	72.9141	PB	PB	PB	PB	B	PB	PB	PB	PB	PB	PB	PB	B	PB	PB	PB	PB	PB	PB	PB	B	B	PB	B	B	PB	PB	PB	B	B	PB	B	B	B
gUNC2137048	C	T	1	167284399	167111968	73.4059	PB	PB	PB	PB	B	PB	PB	PB	PB	PB	PB	PB	B	PB	PB	PB	PB	PB	PB	PB	B	B	PB	B	B	PB	PB	PB	B	B	PB	B	B	B
S6J016707095	C	T	1	167677390	167504959	73.8043	P	P	P	P	P	P	P	P	P	P	P	P	P	P	P	P	P	P	P	P	P	P	P	P	P	P	P	P	P	P	P	P	P	P
gUNC2155319	A	G	1	168531538	168359107	75.1921	PB	PB	PB	PB	B	PB	PB	PB	PB	PB	PB	PB	B	PB	PB	PB	B	PB	PB	PB	B	B	PB	B	B	PB	PB	PB	B	B	PB	B	B	B
S1H016803365	C	A	1	170084149	169911718	75.5605	PB	PB	PB	PB	B	PB	PB	PB	PB	PB	PB	PB	B	PB	PB	PB	B	PB	PB	PB	B	B	PB	B	B	PB	PB	PB	B	B	PB	B	B	B
mUNC010353604	T	G	1	170441536	170269105	75.5863	PB	PB	PB	PB	B	PB	PB	PB	PB	PB	PB	PB	B	PB	PB	PB	B	PB	PB	PB	B	B	PB	B	B	PB	PB	PB	B	B	PB	B	B	B
gJAX00276473	A	G	1	172956255	172783822	79.0116	PB	PB	PB	PB	B	PB	PB	PB	PB	PB	PB	PB	B	PB	PB	PB	B	PB	PB	PB	B	B	PB	B	B	PB	PB	PB	B	B	PB	B	B	B
gUNCHS003348	T	G	1	174577739	174405305	79.7504	B	B	B	B	B	B	B	B	B	B	B	B	B	B	B	B	B	B	B	B	B	B	B	B	B	B	B	B	B	B	B	B	B	B
gUNC2263707	A	G	1	176074355	175901921	80.6987	PB	PB	PB	PB	B	PB	PB	PB	PB	PB	PB	PB	B	PB	PB	PB	B	PB	PB	PB	B	B	PB	B	B	PB	PB	PB	B	B	PB	B	B	B
gJAX00277549	T	C	1	177474820	177302386	81.3998	PB	PB	PB	PB	B	PB	PB	PB	PB	PB	PB	PB	B	PB	PB	PB	B	PB	PB	PB	B	B	PB	B	B	PB	PB	PB	B	B	PB	B	B	B
gUNCHS003416	G	T	1	177888137	177715703	81.5223	PB	PB	PB	PB	B	PB	PB	PB	PB	PB	PB	PB	B	PB	PB	PB	B	PB	PB	PB	B	B	PB	B	B	PB	PB	PB	B	B	PB	B	B	B
SSH017130990	C	A	1	178274751	178102317	81.6775	PB	PB	PB	PB	B	PB	PB	PB	PB	PB	PB	PB	B	PB	PB	PB	B	PB	PB	PB	B	B	PB	B	B	PB	PB	PB	B	B	PB	B	B	B
gUNC2308922	G	A	1	180441833	180269398	83.0181	PB	PB	PB	PB	B	PB	PB	PB	PB	PB	PB	PB	B	PB	PB	PB	B	PB	PB	PB	B	B	PB	B	B	PB	PB	PB	B	B	PB	B	B	B
gUNC2310743	T	C	1	180569708	180397273	83.1086	PB	PB	PB	PB	B	PB	PB	PB	PB	PB	PB	PB	B	PB	PB	PB	B	PB	PB	PB	B	B	PB	B	B	PB	PB	PB	B	B	PB	B	B	B
S6J017252720	C	A	1	181318003	181145568	83.2077	P	P	P	P	P	P	P	P	P	P	P	P	P	P	P	P	P	P	P	P	P	P	P	P	P	P	P	P	P	P	P	P	P	P
gUNC2322479	G	A	1	181510678	181338243	83.3638	PB	PB	PB	PB	B	PB	PB	PB	PB	PB	PB	PB	B	PB	PB	PB	B	PB	PB	PB	B	B	PB	B	B	PB	PB	PB	B	B	PB	B	B	B
S2H017427232	G	A	1	185680800	185412997	88.2202	PB	PB	PB	PB	B	PB	PB	PB	PB	PB	PB	PB	B	PB	PB	PB	B	PB	PB	PB	B	B	PB	B	B	PB	PB	PB	B	B	PB	B	B	PB
ST2017432544	C	T	1	185813602	185545799	88.2365	PB	PB	PB	PB	B	PB	PB	PB	PB	PB	PB	PB	B	PB	PB	PB	B	PB	PB	PB	B	B	PB	B	B	PB	PB	PB	B	B	PB	B	B	PB
gJAX00013701	A	G	1	187116521	186848718	88.9665	PB	PB	PB	PB	B	PB	PB	PB	PB	PB	PB	PB	B	PB	PB	PB	B	PB	PB	PB	B	B	PB	B	B	PB	PB	PB	B	B	PB	B	B	PB
gUNC2398055	C	A	1	188335477	188067674	91.2531	PB	PB	PB	PB	B	PB	PB	PB	PB	PB	PB	PB	B	PB	PB	PB	B	PB	PB	PB	B	B	PB	B	B	PB	PB	PB	B	B	PB	B	B	PB
S6J017555686	C	T	1	188892174	188624371	91.8843	PB	PB	PB	PB	B	PB	PB	PB	PB	PB	P	PB	PB	P	PB	PB	P	PB	P	PB	PB	B	PB	B	P	P	P	P	P	P	PB	PB	P	P
gUNC2404892	C	T	1	188910165	188642362	91.8845	PB	PB	PB	PB	B	PB	PB	PB	PB	PB	PB	PB	B	PB	PB	PB	B	PB	PB	PB	B	B	PB	B	B	PB	PB	PB	B	B	PB	B	B	PB
mUNC2410175	A	G	1	189304410	189036607	93.0464	PB	PB	PB	PB	B	PB	PB	PB	PB	PB	PB	PB	B	PB	PB	PB	B	PB	PB	PB	B	B	PB	B	B	PB	PB	PB	B	B	PB	B	B	PB
gUNC2415693	C	T	1	189729020	189461217	93.627	PB	PB	PB	PB	B	PB	PB	PB	PB	PB	PB	PB	B	PB	PB	PB	B	PB	PB	PB	B	B	PB	B	B	PB	PB	PB	B	B	PB	B	B	PB
gUNC2416218	C	T	1	189763068	189495265	93.6273	PB	PB	PB	PB	B	PB	PB	PB	PB	PB	PB	PB	B	PB	PB	PB	B	PB	PB	PB	B	B	PB	B	B	PB	PB	PB	B	B	PB	B	B	PB
SFT017595245	G	A	1	189881144	189613341	93.6285	PB	PB	PB	PB	B	PB	PB	PB	PB	PB	PB	PB	B	PB	PB	PB	B	PB	PB	PB	B	B	PB	B	B	PB	PB	PB	B	B	PB	B	B	PB
ST2017596122	C	T	1	189903057	189635254	93.6773	PB	PB	PB	PB	B	PB	PB	PB	PB	PB	PB	PB	B	PB	PB	PB	B	PB	PB	PB	B	B	PB	B	B	PB	PB	PB	B	B	PB	B	B	PB
ST2017596258	T	C	1	189906474	189638671	93.6892	PB	PB	PB	PB	B	PB	PB	PB	PB	PB	PB	PB	B	PB	PB	PB	B	PB	PB	PB	B	B	PB	B	B	PB	PB	PB	B	B	PB	B	B	PB
ST2017597987	G	A	1	189949686	189681883	93.8397	PB	PB	PB	PB	B	PB	PB	PB	PB	PB	PB	PB	B	PB	PB	PB	B	PB	PB	PB	B	B	PB	B	B	PB	PB	PB	B	B	PB	B	B	PB
ST2017598286	G	A	1	189957174	189689371	93.8658	PB	PB	PB	PB	B	PB	PB	PB	PB	PB	PB	PB	B	PB	PB	PB	B	PB	PB	PB	B	B	PB	B	B	PB	PB	PB	B	B	PB	B	B	PB
ST2017598296	G	A	1	189957421	189689618	93.8666	PB	PB	PB	PB	B	PB	PB	PB	PB	PB	PB	PB	B	PB	PB	PB	B	PB	PB	PB	B	B	PB	B	B	PB	PB	PB	B	B	PB	B	B	PB
ST2017598604	T	C	1	189965120	189697317	93.8934	PB	PB	PB	PB	B	PB	PB	PB	PB	PB	PB	PB	B	PB	PB	PB	B	PB	PB	PB	B	B	PB	B	B	PB	PB	PB	B	B	PB	B	B	PB
ST2017603515	G	A	1	190087891	189820088	94.3209	PB	PB	PB	PB	B	PB	PB	PB	PB	PB	PB	PB	B	PB	PB	PB	B	PB	PB	PB	B	B	PB	B	B	PB	PB	PB	B	B	PB	B	B	PB
ST2017603569	T	C	1	190089245	189821442	94.3221	PB	PB	PB	PB	B	PB	PB	PB	PB	PB	PB	PB	B	PB	PB	PB	B	PB	PB	PB	B	B	PB	B	B	PB	PB	PB	B	B	PB	B	B	PB
gUNC2420778	A	G	1	190105925	189838122	94.3222	PB	PB	PB	PB	B	PB	PB	PB	PB	PB	PB	PB	B	PB	PB	PB	B	PB	PB	PB	B	B	PB	B	B	PB	PB	PB	B	B	PB	B	B	PB
gUNC2421003	T	C	1	190124682	189856879	94.4076	PB	PB	PB	PB	B	PB	PB	PB	PB	PB	PB	PB	B	PB	PB	PB	B	PB	PB	PB	B	B	PB	B	B	PB	PB	PB	B	B	PB	B	B	PB
mJAX00013946	G	A	1	190394209	190126406	94.6328	PB	PB	PB	PB	B	PB	PB	PB	PB	PB	PB	PB	B	PB	PB	PB	B	PB	PB	PB	B	B	PB	B	B	PB	PB	PB	B	B	PB	B	B	PB
ST2017618750	C	A	1	190468772	190200969	94.6415	PB	PB	PB	PB	B	PB	PB	PB	PB	PB	PB	PB	B	PB	PB	PB	B	PB	PB	PB	B	B	PB	B	B	PB	PB	PB	B	B	PB	B	B	PB
ST2017622000	T	C	1	190550021	190282218	94.6511	PB	PB	PB	PB	B	PB	PB	PB	PB	PB	PB	PB	B	PB	PB	PB	B	PB	PB	PB	B	B	PB	B	B	PB	PB	PB	B	B	PB	B	B	PB
gUNC2431046	C	A	1	191067818	190800015	94.8253	PB	PB	PB	PB	B	PB	PB	PB	PB	PB	PB	PB	B	PB	PB	PB	B	PB	PB	PB	B	B	PB	B	B	PB	PB	PB	B	B	PB	B	B	PB
gUNC2431766	C	A	1	191124263	190856460	94.8258	PB	PB	PB	PB	B	PB	PB	PB	PB	PB	PB	PB	B	PB	PB	PB	B	PB	PB	PB	B	B	PB	B	B	PB	PB	PB	B	B	PB	B	B	PB
S3T017656127	A	G	1	191403179	191135376	94.8287	PB	PB	PB	PB	B	PB	PB	PB	PB	PB	PB	PB	B	PB	PB	PB	B	PB	PB	PB	B	B	PB	B	B	PB	PB	PB	B	B	PB	B	B	PB
UNC2436405	C	T	1	191556153	191288265	95.017	PB	PB	PB	PB	B	PB	PB	PB	PB	PB	PB	PB	B	PB	PB	PB	B	PB	PB	PB	B	B	PB	B	B	PB	PB	PB	B	B	PB	B	B	PB
SX1017664092	T	C	1	191602307	191334419	95.1039	PB	PB	PB	PB	B	PB	PB	PB	PB	PB	PB	PB	B	PB	PB	PB	B	PB	PB	PB	B	B	PB	B	B	PB	PB	PB	B	B	PB	B	B	PB
UNC2437403	T	C	1	191657427	191389539	95.2077	PB	PB	PB	PB	B	PB	PB	PB	PB	PB	PB	PB	B	PB	PB	PB	B	PB	PB	PB	B	B	PB	B	B	PB	PB	PB	B	B	PB	B	B	PB
gUNC2444978	T	C	1	192498891	192181199	96.0738	PB	PB	PB	PB	B	B	PB	PB	PB	PB	PB	PB	B	PB	PB	PB	B	PB	PB	PB	B	B	PB	B	B	PB	PB	PB	B	B	PB	B	B	PB
UNC2454760	A	G	1	193421248	193103556	96.3086	PB	PB	PB	PB	B	B	PB	PB	PB	PB	PB	PB	B	PB	PB	PB	B	PB	PB	PB	B	PB	PB	B	B	PB	PB	PB	B	B	PB	B	B	PB
JAX00014180	T	C	1	193519214	193201522	96.3626	PB	PB	PB	PB	B	B	PB	PB	PB	PB	PB	PB	B	PB	PB	PB	B	PB	PB	PB	B	PB	PB	B	B	PB	PB	PB	B	B	PB	B	B	PB
gUNC2456475	T	C	1	193562834	193245142	96.3867	PB	PB	PB	PB	B	B	PB	PB	PB	PB	PB	PB	B	PB	PB	PB	B	PB	PB	PB	B	PB	PB	B	B	PB	PB	PB	B	B	PB	B	B	PB
gUNC2456861	T	C	1	193596481	193278789	96.4052	PB	PB	PB	PB	B	B	PB	PB	PB	PB	PB	PB	B	PB	PB	PB	B	PB	PB	PB	B	PB	PB	B	B	PB	PB	PB	B	B	PB	B	B	PB
gUNC2457020	C	T	1	193608539	193290847	96.4119	PB	PB	PB	PB	B	B	PB	PB	PB	PB	PB	PB	B	PB	PB	PB	B	PB	PB	PB	B	PB	PB	B	B	PB	PB	PB	B	B	PB	B	B	PB
gJAX00280926	A	G	1	193653881	193336189	96.4369	PB	PB	PB	PB	B	B	PB	PB	PB	PB	PB	PB	B	PB	PB	PB	B	PB	PB	PB	B	PB	PB	B	B	PB	PB	PB	B	B	PB	B	B	PB
UNC2457544	G	A	1	193654902	193337210	96.4375	PB	PB	PB	PB	B	B	PB	PB	PB	PB	PB	PB	B	PB	PB	PB	B	PB	PB	PB	B	PB	PB	B	B	PB	PB	PB	B	B	PB	B	B	PB
gJAX00014191	G	A	1	193673297	193355605	96.4476	PB	PB	PB	PB	B	B	PB	PB	PB	PB	PB	PB	B	PB	PB	PB	B	PB	PB	PB	B	PB	PB	B	B	PB	PB	PB	B	B	PB	B	B	PB
gUNC2458018	A	C	1	193688845	193371153	96.4562	PB	PB	PB	PB	B	B	PB	PB	PB	PB	PB	PB	B	PB	PB	PB	B	PB	PB	PB	B	PB	PB	B	B	PB	PB	PB	B	B	PB	B	B	PB
gJAX00280954	G	A	1	193709621	193391929	96.4677	PB	PB	PB	PB	B	B	PB	PB	PB	PB	PB	PB	B	PB	PB	PB	B	PB	PB	PB	B	PB	PB	B	B	PB	PB	PB	B	B	PB	B	B	PB
SX1017749302	T	C	1	193732571	193414879	96.4803	PB	PB	PB	PB	B	B	PB	PB	PB	PB	PB	PB	B	PB	PB	PB	B	PB	PB	PB	B	PB	PB	B	B	PB	PB	PB	B	B	PB	B	B	PB
S6R017757122	A	G	1	193928056	193610364	96.5882	PB	PB	PB	PB	B	B	PB	PB	PB	PB	PB	PB	B	PB	PB	PB	B	PB	PB	PB	B	PB	PB	B	B	PB	PB	PB	B	B	PB	B	B	PB
gUNC2460751	G	A	1	194149219	193831527	96.7102	PB	PB	PB	PB	B	B	PB	PB	PB	PB	PB	PB	B	PB	PB	PB	B	PB	PB	PB	B	PB	PB	B	B	PB	PB	PB	B	B	PB	B	B	PB
gUNC2475948	T	C	2	3963828	3964865	0.607212	PB	PB	PB	B	PB	B	B	B	B	B	PB	PB	B	PB	PB	PB	B	B	PB	PB	B	PB	B	B	B	B	B	B	PB	B	B	B	PB	B
mUNC020003180	G	A	2	4439201	4444012	0.959313	PB	PB	PB	B	PB	B	B	B	B	B	PB	PB	B	PB	PB	PB	B	B	PB	PB	B	PB	B	B	B	B	B	B	PB	B	B	B	PB	B
gUNC2495151	G	A	2	5265330	5270141	1.68735	PB	PB	PB	B	PB	B	B	B	B	B	PB	PB	B	PB	PB	PB	B	B	PB	PB	B	PB	B	B	B	B	B	B	PB	B	B	B	PB	B
gUNCHS003923	G	A	2	6625111	6629922	2.0468	PB	PB	PB	B	PB	B	B	B	B	B	PB	PB	B	PB	PB	PB	B	B	PB	PB	B	PB	B	B	B	B	B	B	PB	B	B	B	PB	B
mUNC020363105	C	T	2	8148141	8152952	3.77237	PB	PB	PB	B	PB	B	B	B	B	B	PB	PB	B	PB	PB	PB	B	B	PB	PB	B	PB	B	B	B	B	B	B	PB	B	B	B	PB	B
gUNC2553197	G	A	2	9821723	9826534	4.96801	PB	PB	PB	B	PB	B	B	B	B	B	PB	PB	B	PB	PB	PB	B	B	PB	PB	B	PB	B	B	B	B	B	B	PB	B	B	B	PB	B
gUNC2561908	T	C	2	10403914	10408725	6.28246	PB	PB	PB	B	PB	B	B	B	B	B	PB	PB	B	PB	PB	PB	B	B	PB	PB	B	PB	B	B	B	B	B	B	PB	B	B	B	PB	B
S6J020446834	G	A	2	11170851	11175662	6.70872	PB	PB	PB	B	PB	B	B	B	B	B	PB	PB	B	PB	PB	PB	B	B	PB	PB	B	PB	B	B	B	B	B	B	PB	B	B	B	PB	B
gUNC2592778	G	A	2	12541262	12546073	7.68061	P	P	P	P	P	P	P	P	P	P	P	P	P	P	P	P	P	P	P	P	P	P	P	P	P	P	P	P	P	P	P	P	P	P
mUNC2606288	A	G	2	13676512	13681323	8.39628	PB	PB	PB	B	PB	B	B	B	B	B	PB	PB	B	PB	PB	PB	B	B	PB	PB	B	PB	B	B	B	B	B	B	PB	B	B	B	PB	B
mUNC2619648	T	C	2	14678255	14683066	9.02778	PB	PB	PB	B	PB	B	B	B	B	B	PB	PB	B	PB	PB	PB	B	B	PB	PB	B	PB	B	B	B	B	B	B	PB	B	B	B	PB	B
gUNC2633019	G	A	2	15775822	15780633	9.71969	PB	PB	PB	B	PB	B	B	B	B	B	PB	PB	B	PB	PB	PB	B	B	PB	PB	B	PB	B	B	B	B	B	B	PB	B	B	B	PB	B
gbackupJAX00215705	C	T	2	16450126	16454937	10.1448	PB	PB	PB	B	PB	B	B	B	B	B	PB	PB	B	PB	PB	PB	B	B	PB	PB	B	PB	B	B	B	B	B	B	PB	B	B	B	PB	B
gJAX00484223	G	A	2	17915505	17920316	11.0674	PB	PB	PB	B	PB	B	B	B	B	B	PB	PB	B	PB	PB	PB	B	B	PB	PB	B	PB	B	B	B	B	B	B	PB	B	B	B	PB	B
gUNCHS004121	T	C	2	18667432	18672243	11.1903	PB	PB	PB	B	PB	B	B	B	B	B	PB	PB	B	PB	PB	PB	B	B	PB	PB	B	PB	B	B	B	B	B	B	PB	B	B	B	PB	B
B10020019473	T	C	2	19473898	19478709	11.7079	PB	PB	PB	B	PB	B	B	B	B	B	PB	PB	B	PB	PB	PB	B	B	PB	PB	B	PB	B	B	B	B	B	B	PB	B	B	B	PB	B
S6J020782084	C	T	2	19552120	19556931	11.8571	PB	PB	PB	B	PB	B	B	B	B	B	PB	PB	B	PB	PB	PB	B	B	PB	PB	B	PB	B	B	B	B	B	B	PB	B	B	B	PB	B
gUNC2679953	G	A	2	19764084	19768895	12.2616	PB	PB	PB	B	PB	B	B	B	B	B	PB	PB	B	PB	PB	PB	B	B	PB	PB	B	PB	B	B	B	B	B	B	PB	B	B	B	PB	B
mUNC020012706	C	T	2	20727977	20732788	12.8172	B	B	B	B	B	B	B	B	B	B	B	B	B	B	B	B	B	B	B	B	B	B	B	B	B	B	B	B	B	B	B	B	B	B
gUNC2706030	A	G	2	21389604	21394415	13.2154	PB	PB	PB	B	PB	B	PB	B	B	B	PB	PB	B	PB	PB	PB	B	B	PB	PB	B	PB	B	B	B	B	B	B	PB	B	B	B	PB	B
gJAX00485387	T	C	2	25029526	24919538	15.2023	PB	PB	PB	B	PB	B	PB	B	B	B	PB	PB	B	PB	PB	PB	B	B	PB	PB	B	PB	B	B	B	B	B	B	PB	B	B	B	PB	B
gUNC2767893	T	C	2	26331832	26221844	17.0529	PB	PB	PB	B	PB	B	PB	B	B	B	PB	PB	B	PB	PB	PB	B	B	PB	PB	B	PB	B	B	B	B	B	B	PB	B	B	B	PB	B
gUNC2770303	T	C	2	26590857	26480869	17.2147	PB	PB	PB	B	PB	B	PB	B	B	B	PB	PB	B	PB	PB	PB	B	B	PB	PB	B	PB	B	B	B	B	B	B	PB	B	B	B	PB	B
SFT021080567	C	T	2	27014175	26904187	17.4315	PB	PB	PB	B	PB	B	PB	B	B	B	PB	PB	B	PB	PB	PB	B	B	PB	PB	B	PB	B	B	B	B	B	B	PB	B	B	B	PB	B
gUNC2781257	C	T	2	27416645	27306657	17.6393	PB	PB	PB	B	PB	B	PB	B	B	B	PB	PB	B	PB	PB	PB	B	B	PB	PB	B	PB	B	B	B	B	B	B	PB	B	B	B	PB	B
gUNC2792471	G	A	2	28166771	28056783	17.6479	PB	PB	PB	B	PB	B	PB	B	B	B	PB	PB	B	PB	PB	PB	B	B	PB	PB	B	PB	B	B	B	B	B	B	PB	B	B	B	PB	B
gUNC2826016	G	A	2	31151608	31041620	20.0529	PB	PB	PB	B	PB	B	PB	B	B	B	PB	PB	B	PB	PB	PB	B	B	PB	PB	B	PB	B	B	B	B	B	B	PB	B	B	B	PB	B
SFH021332690	C	T	2	33317260	33207272	20.671	B	PB	PB	B	PB	B	PB	B	B	B	PB	PB	B	PB	PB	PB	B	B	PB	PB	B	PB	B	B	B	B	B	B	PB	B	B	B	PB	B
gUNC2849605	T	C	2	33670782	33560794	20.7687	B	PB	PB	B	PB	B	PB	B	B	B	PB	PB	B	PB	PB	PB	B	B	PB	PB	B	PB	B	B	B	B	B	B	PB	B	B	B	PB	B
gUNC2857265	A	G	2	34478184	34368196	21.1038	B	PB	PB	B	PB	B	PB	B	B	B	PB	PB	B	PB	PB	PB	B	B	PB	PB	B	PB	B	B	B	B	B	B	PB	B	B	B	PB	B
SFT021381098	G	A	2	34527474	34417486	21.1043	B	PB	PB	B	PB	B	PB	B	B	B	PB	PB	B	PB	PB	PB	B	B	PB	PB	B	PB	B	B	B	B	B	B	PB	B	B	B	PB	B
S6J021408007	C	A	2	35200198	35090210	21.7019	B	PB	PB	B	PB	B	PB	B	B	B	PB	PB	B	PB	PB	PB	B	B	PB	PB	B	PB	B	B	B	B	B	B	PB	B	B	B	PB	B
gJAX00487283	C	T	2	36844897	36734909	22.4578	B	PB	PB	B	PB	B	PB	B	B	B	PB	PB	B	PB	PB	PB	B	B	PB	PB	B	PB	B	B	B	B	B	B	PB	B	B	B	PB	B
gUNC2896990	G	A	2	38585163	38475175	22.7006	B	PB	PB	B	PB	B	PB	B	B	B	PB	PB	B	PB	PB	PB	B	B	PB	PB	B	PB	B	B	B	B	B	B	PB	B	B	B	PB	B
S6Y021637601	T	C	2	40940044	40830056	22.9239	B	PB	PB	B	PB	B	PB	B	B	B	PB	PB	B	PB	PB	PB	B	B	PB	PB	B	PB	B	B	B	B	B	B	PB	B	B	B	PB	B
gUNC2932119	A	G	2	41928698	41818710	23.4994	B	B	B	B	B	B	B	B	B	B	B	B	B	B	B	B	B	B	B	B	B	B	B	B	B	B	B	B	B	B	B	B	B	B
S6J021689509	C	T	2	42237737	42127749	23.5029	B	PB	PB	B	PB	B	PB	B	B	B	PB	PB	B	PB	PB	PB	B	B	PB	PB	B	PB	B	B	B	B	B	B	PB	B	B	B	PB	B
SBR021781453	A	G	2	44536331	44426343	25.5126	B	PB	PB	B	PB	B	PB	B	B	B	PB	PB	B	PB	PB	PB	B	B	PB	PB	B	PB	B	B	B	B	B	B	PB	B	B	B	PB	B
SBC021868182	A	G	2	46704553	46594565	25.8992	B	PB	PB	B	PB	B	PB	B	B	B	PB	PB	B	PB	PB	PB	B	B	PB	PB	B	PB	B	B	B	B	B	B	PB	B	B	B	PB	B
gUNC2987801	C	T	2	47159732	47049744	26.0068	B	PB	PB	B	PB	B	PB	B	B	B	PB	PB	B	PB	PB	PB	B	B	PB	PB	B	PB	B	B	B	B	B	B	PB	B	B	B	PB	B
mJAX00488677	G	A	2	48061576	47951588	26.3769	B	PB	PB	B	PB	B	PB	B	B	B	PB	PB	B	PB	PB	PB	B	B	PB	PB	B	PB	B	B	B	B	B	B	PB	B	B	B	PB	B
gUNC3010578	C	T	2	49120583	49010595	26.8602	B	PB	PB	B	PB	B	PB	B	B	B	PB	PB	B	PB	PB	PB	B	B	PB	PB	B	PB	B	B	B	B	B	B	PB	B	B	B	B	B
mbackupJAX00094100	C	T	2	49678338	49568350	27.0501	B	PB	PB	B	PB	B	PB	B	B	B	PB	PB	B	PB	PB	PB	B	B	PB	PB	B	PB	B	B	B	B	B	B	PB	B	B	B	B	B
gUNC3043685	T	G	2	51385891	51275903	28.2072	B	PB	PB	B	PB	B	PB	B	B	B	PB	PB	B	PB	PB	PB	B	B	PB	PB	B	PB	B	B	B	B	B	B	PB	B	PB	B	B	B
gJAX00489448	G	A	2	52219270	52109282	28.3108	B	PB	PB	B	PB	B	PB	B	B	B	PB	PB	B	PB	PB	PB	B	B	PB	PB	B	PB	B	B	B	B	B	B	B	B	PB	B	B	B
gUNC3090814	G	A	2	54806366	54696378	29.1688	B	PB	PB	B	PB	B	PB	B	B	B	PB	PB	B	PB	PB	PB	B	B	PB	PB	B	PB	B	B	B	B	B	B	B	B	PB	B	B	B
UNC3120836	G	A	2	57347747	57237759	30.0651	B	PB	PB	B	PB	B	PB	B	B	B	PB	PB	B	PB	PB	PB	B	B	PB	PB	B	PB	B	B	B	B	B	B	B	B	PB	B	B	B
gUNC3152204	T	G	2	59782171	59612515	32.3905	B	PB	PB	B	PB	B	PB	B	B	B	PB	PB	B	PB	PB	PB	B	B	PB	PB	B	PB	B	B	B	B	B	B	B	B	PB	B	B	B
gUNC3159715	C	T	2	60441119	60271463	32.9929	B	PB	PB	B	PB	B	PB	B	B	B	PB	PB	B	PB	PB	PB	B	B	PB	PB	B	PB	B	B	B	B	B	B	B	B	PB	B	B	B
gUNC3168121	C	T	2	61079400	60909744	33.6006	B	PB	PB	B	PB	B	PB	B	B	B	PB	PB	B	PB	PB	PB	B	B	PB	PB	B	PB	B	B	B	B	B	B	B	B	PB	B	B	B
mUNC3175666	C	T	2	61720963	61551307	33.8853	B	PB	PB	B	PB	B	PB	B	B	B	PB	PB	B	PB	PB	PB	B	B	PB	PB	B	PB	B	B	B	B	B	B	B	B	PB	B	B	B
gUNC3179577	G	A	2	62213025	62043369	34.1797	B	PB	PB	B	PB	B	PB	B	B	B	PB	PB	B	PB	PB	PB	B	B	PB	PB	B	PB	B	B	B	B	B	B	B	B	PB	B	B	B
gUNC3184173	T	G	2	62649086	62479430	34.5034	B	PB	PB	B	PB	B	PB	B	B	B	PB	PB	B	PB	PB	PB	B	B	PB	PB	B	PB	B	B	B	B	B	B	B	B	PB	B	B	B
mUNC3202883	A	G	2	64177413	64007757	35.9028	B	B	B	B	B	B	B	B	B	B	B	B	B	B	B	B	B	B	B	B	B	B	B	B	B	B	B	B	B	B	B	B	B	B
gUNC3214809	A	C	2	65240067	65070411	36.73	B	PB	PB	B	PB	B	PB	B	B	B	PB	PB	B	PB	PB	PB	B	B	PB	PB	B	PB	B	B	B	B	B	B	B	B	PB	B	B	B
S6Y022619844	T	C	2	65496107	65326451	36.8855	B	PB	PB	B	PB	B	PB	B	B	B	PB	PB	B	PB	PB	PB	B	B	PB	PB	B	PB	B	B	B	B	B	B	B	B	PB	B	B	B
gUNC3223501	C	T	2	65844683	65675027	37.092	B	PB	PB	B	PB	B	PB	B	B	B	PB	PB	B	PB	PB	PB	B	B	PB	PB	B	PB	B	B	B	B	B	PB	B	B	PB	B	B	B
mUNC020087824	T	C	2	66258021	66088365	37.4319	B	PB	PB	B	PB	B	PB	B	B	B	PB	PB	B	PB	PB	PB	B	B	PB	PB	B	PB	B	B	B	B	B	PB	B	B	PB	B	B	B
gUNC3230084	G	A	2	66318283	66148627	37.4326	B	PB	PB	B	PB	B	PB	B	B	B	PB	PB	B	PB	PB	PB	B	B	PB	PB	B	PB	B	B	B	B	B	PB	B	B	PB	B	B	B
gUNC3234516	C	A	2	66597171	66427515	37.4831	B	PB	PB	B	PB	B	PB	B	B	B	PB	PB	B	PB	PB	PB	B	B	PB	PB	B	PB	B	B	B	B	B	PB	B	B	PB	B	B	B
mUNC020089575	G	A	2	66925342	66755686	37.6107	B	PB	PB	B	PB	B	PB	B	B	B	PB	PB	B	PB	PB	PB	B	B	PB	PB	B	PB	B	B	B	B	B	PB	B	B	PB	B	B	B
UNC3239202	C	T	2	66928955	66759299	37.6119	B	PB	PB	B	PB	B	PB	B	B	B	PB	PB	B	PB	PB	PB	B	B	PB	PB	B	PB	B	B	B	B	B	PB	B	B	PB	B	B	B
UNC3247099	G	A	2	67468649	67298993	37.6306	B	PB	PB	B	PB	B	PB	B	B	B	PB	PB	B	PB	PB	PB	B	B	PB	PB	B	PB	B	B	B	B	B	PB	B	B	PB	B	B	B
UNC3251467	A	G	2	67741653	67571997	37.7084	B	PB	PB	B	PB	B	PB	B	B	B	PB	PB	B	PB	PB	PB	B	B	PB	PB	B	PB	B	B	B	B	B	PB	B	B	PB	B	B	B
UNC3254350	G	A	2	67925036	67755380	37.8457	B	PB	PB	B	PB	B	PB	B	B	B	PB	PB	B	PB	PB	PB	B	B	PB	PB	B	PB	B	B	B	B	B	PB	B	B	PB	B	B	B
SX1022720755	C	T	2	68018891	67849235	37.8468	B	PB	PB	B	PB	B	PB	B	B	B	PB	PB	B	PB	PB	PB	B	B	PB	PB	B	PB	B	B	B	B	B	PB	B	B	PB	B	B	B
gUNC3266951	C	T	2	68804831	68635175	37.8558	B	PB	PB	B	PB	B	PB	B	B	B	PB	PB	B	PB	PB	PB	B	B	PB	PB	B	PB	B	B	B	B	B	PB	B	B	PB	B	B	B
gUNC3268280	G	A	2	68894430	68724774	37.8568	B	PB	PB	B	PB	B	PB	B	B	B	PB	PB	B	PB	PB	PB	B	B	PB	PB	B	PB	B	B	B	B	B	PB	B	B	PB	B	B	B
UNC3268533	A	G	2	68909203	68739547	37.857	B	PB	PB	B	PB	B	PB	B	B	B	PB	PB	B	PB	PB	PB	B	B	PB	PB	B	PB	B	B	B	B	B	PB	B	B	PB	B	B	B
SX1022779779	T	C	2	69494475	69324819	39.1849	B	PB	PB	B	PB	B	PB	B	B	B	PB	PB	B	PB	PB	PB	B	B	PB	PB	B	PB	B	B	B	B	B	PB	B	B	PB	B	B	B
UNC3278066	G	A	2	69517912	69348256	39.1852	B	PB	PB	B	PB	B	PB	B	B	B	PB	PB	B	PB	PB	PB	B	B	PB	PB	B	PB	B	B	B	B	B	PB	B	B	PB	B	B	B
gUNC3282025	C	T	2	69816588	69646932	39.2594	B	PB	PB	B	PB	B	PB	B	B	B	PB	PB	B	PB	PB	PB	B	B	PB	PB	B	PB	B	B	B	B	B	PB	B	B	PB	B	B	B
gUNC3284740	T	C	2	70054248	69884592	39.3427	B	PB	PB	B	PB	B	PB	B	B	B	PB	PB	B	PB	PB	PB	B	B	PB	PB	B	PB	B	B	B	B	B	PB	B	B	PB	B	B	B
gUNC3291948	C	T	2	70515362	70345706	39.8689	B	PB	PB	B	PB	B	PB	B	B	B	PB	PB	B	PB	PB	PB	B	B	PB	PB	B	PB	B	B	B	B	B	PB	B	B	PB	B	B	B
S3R022843244	C	A	2	71081123	70911467	40.6804	B	PB	PB	B	PB	B	PB	B	B	B	PB	PB	B	PB	PB	PB	B	B	PB	PB	B	PB	B	B	B	B	B	PB	B	B	PB	B	B	B
gUNC3300936	C	T	2	71270713	71101057	40.6826	B	PB	PB	B	PB	B	PB	B	B	B	PB	PB	B	PB	PB	PB	B	B	PB	PB	B	PB	B	B	B	B	B	PB	B	B	PB	B	B	B
gUNC3316097	A	G	2	72368577	72198921	41.5727	B	PB	PB	B	PB	B	PB	B	B	B	PB	PB	B	PB	PB	PB	B	B	PB	PB	B	PB	B	B	B	PB	B	PB	B	B	PB	B	B	B
mUNC3319811	A	G	2	72657047	72487391	41.6411	B	PB	PB	B	PB	B	PB	B	B	B	PB	PB	B	PB	PB	PB	B	B	PB	PB	B	PB	B	B	B	PB	B	PB	B	B	PB	B	B	B
gUNC3339978	C	T	2	74541842	74372186	42.4343	B	B	PB	B	PB	B	PB	B	B	B	PB	PB	B	PB	PB	PB	B	B	PB	PB	B	PB	B	B	B	PB	B	PB	B	B	PB	B	B	B
gUNC3351416	C	T	2	75576689	75407033	43.0513	B	B	PB	B	PB	B	PB	B	PB	B	PB	PB	B	PB	PB	PB	B	B	PB	PB	B	PB	B	B	B	PB	B	PB	B	B	PB	B	B	B
gUNC3353430	G	A	2	75731132	75561476	43.0612	B	B	PB	B	PB	B	PB	B	PB	B	PB	PB	B	PB	PB	PB	B	B	PB	PB	B	PB	B	B	B	PB	B	PB	B	B	PB	B	B	B
S6Y023054737	T	C	2	76368440	76198784	43.2411	B	B	PB	B	PB	B	PB	B	PB	B	PB	PB	B	PB	PB	PB	B	B	PB	PB	B	PB	B	B	B	PB	B	B	B	B	PB	B	B	B
gUNC3367467	C	T	2	76659860	76490204	43.396	B	B	PB	B	PB	B	PB	B	PB	B	PB	PB	B	PB	PB	PB	B	B	PB	PB	B	PB	B	B	B	PB	B	B	B	B	PB	B	B	B
mUNC020103640	C	T	2	77364192	77194536	44.234	B	B	PB	B	PB	B	PB	B	PB	B	PB	PB	B	PB	PB	PB	B	B	PB	PB	B	PB	B	B	B	PB	B	B	B	B	PB	B	B	B
gJAX00493970	T	C	2	77875006	77705350	44.7326	B	B	PB	B	PB	B	PB	B	PB	B	PB	PB	B	PB	PB	PB	B	B	PB	PB	B	PB	B	B	B	PB	B	B	B	B	PB	B	B	B
gUNC3390481	G	T	2	78562849	78393193	45.2533	B	B	PB	B	PB	B	PB	B	PB	B	PB	PB	B	PB	PB	PB	B	B	PB	PB	B	PB	B	B	B	PB	B	B	B	B	PB	B	B	B
gUNC3415704	T	G	2	80641256	80471600	46.6307	B	B	PB	B	PB	B	PB	B	PB	B	PB	PB	B	PB	PB	PB	B	B	PB	B	B	PB	B	B	B	PB	B	B	B	B	PB	B	B	B
gUNC3447687	G	A	2	84108695	83939039	47.6343	B	B	PB	B	PB	B	PB	B	PB	B	PB	PB	B	PB	PB	PB	B	B	PB	B	B	PB	B	B	B	PB	B	B	B	B	PB	B	B	B
SBC023368718	G	T	2	84217950	84048294	47.6613	B	B	PB	B	PB	B	PB	B	PB	B	PB	PB	B	PB	PB	PB	B	B	PB	B	B	PB	B	B	B	PB	B	B	B	B	PB	B	B	B
S3N023421264	T	C	2	85531605	85361949	47.9982	B	B	PB	B	PB	B	PB	B	PB	B	PB	PB	B	PB	PB	PB	B	B	PB	B	B	PB	B	B	B	PB	B	B	B	B	PB	B	B	B
S6Y023436902	G	A	2	85922554	85752898	48.0026	B	B	PB	B	PB	B	PB	B	PB	B	PB	PB	B	PB	PB	PB	B	B	PB	B	B	PB	B	B	B	PB	B	B	B	B	PB	B	B	B
gUNC3467697	C	T	2	86100773	85931117	48.0418	B	B	PB	B	PB	B	PB	B	PB	B	PB	PB	B	PB	PB	PB	B	B	PB	B	B	PB	B	B	B	PB	B	B	B	B	PB	B	B	B
mUNC3536464	A	G	2	93447473	93277818	49.9909	B	B	PB	B	PB	B	PB	B	PB	B	PB	PB	B	PB	PB	PB	B	B	PB	B	B	PB	B	B	PB	PB	B	B	B	B	PB	B	B	B
gUNC3545364	T	C	2	94086081	93916426	49.9982	B	B	PB	B	PB	B	PB	B	PB	B	PB	PB	B	PB	PB	PB	B	B	PB	B	B	PB	B	B	PB	PB	B	B	B	B	PB	B	B	B
gUNC3576998	G	A	2	96880494	96710839	50.7903	B	B	PB	B	PB	B	PB	B	PB	B	PB	PB	B	PB	PB	PB	B	B	PB	B	B	PB	B	B	PB	PB	B	B	B	B	PB	B	B	B
S3N023889998	A	G	2	97249953	97080298	50.7967	B	B	PB	B	PB	B	PB	B	PB	B	PB	PB	B	PB	PB	PB	B	B	PB	B	B	PB	B	B	PB	PB	B	B	B	B	PB	B	B	B
gUNCHS005897	A	G	2	97294755	97125100	50.7973	B	B	PB	B	PB	B	PB	B	PB	B	PB	PB	B	PB	PB	PB	B	B	PB	B	B	PB	B	B	PB	PB	B	B	B	B	PB	B	B	B
mJAX00497664	C	T	2	100277691	100108036	51.7839	B	B	PB	B	PB	B	PB	B	PB	B	PB	PB	B	PB	PB	PB	B	B	PB	B	B	PB	B	B	PB	PB	B	B	B	B	PB	B	B	B
gUNC3645479	A	C	2	101844739	101675084	52.4545	B	B	PB	B	PB	B	PB	B	PB	B	PB	PB	B	PB	PB	PB	B	B	PB	B	B	PB	B	B	PB	PB	B	B	B	B	PB	B	B	B
gUNC3652253	C	T	2	102235658	102066003	52.5464	B	B	PB	B	PB	B	PB	B	PB	B	PB	PB	B	PB	PB	PB	B	B	PB	B	B	PB	B	B	PB	PB	B	B	B	B	PB	B	B	B
gJAX00498115	T	C	2	102676534	102506879	52.5515	B	B	PB	B	PB	B	PB	B	PB	B	PB	PB	B	PB	PB	PB	B	B	PB	B	B	PB	B	B	PB	PB	B	B	B	B	PB	B	B	B
gUNC3659049	T	C	2	102681473	102511818	52.5515	B	B	PB	B	PB	B	PB	B	PB	B	PB	PB	B	PB	PB	PB	B	B	PB	B	B	PB	B	B	PB	PB	B	B	B	B	PB	B	B	B
gUNC3668511	A	G	2	103449108	103279453	52.8581	B	B	PB	B	PB	B	PB	B	PB	B	PB	PB	B	PB	PB	PB	B	B	PB	B	B	PB	B	B	PB	PB	B	B	B	B	PB	B	B	B
gUNCHS006044	G	A	2	103871607	103701952	52.8629	B	B	PB	B	PB	B	PB	B	PB	B	PB	PB	B	PB	PB	PB	B	B	PB	B	B	PB	B	B	PB	PB	B	B	B	B	PB	B	B	B
gUNC3712628	T	C	2	107153805	106984150	54.5042	B	B	PB	B	B	B	PB	B	PB	B	PB	PB	B	PB	PB	PB	B	B	PB	B	B	PB	B	B	PB	PB	B	B	B	B	PB	B	B	B
gUNC3715557	G	A	2	107411736	107242081	54.5524	B	B	PB	B	B	B	PB	B	PB	B	PB	PB	B	PB	PB	PB	B	B	PB	B	B	PB	B	B	PB	PB	B	B	B	B	PB	B	B	B
S6H024329108	C	T	2	108227709	108058054	54.6365	B	B	PB	B	B	B	PB	B	PB	B	PB	PB	B	PB	PB	PB	B	B	PB	B	B	PB	B	B	PB	PB	B	B	B	B	PB	B	B	B
gbackupUNC020481320	T	C	2	109214703	109045048	55.0036	B	B	PB	B	B	B	PB	B	PB	B	PB	PB	B	PB	PB	PB	B	B	PB	B	B	PB	B	B	PB	PB	B	B	B	B	PB	B	B	B
gUNC3751339	A	G	2	110858214	110688559	55.2163	B	B	PB	B	B	B	PB	B	PB	B	PB	PB	B	PB	PB	PB	B	B	PB	B	B	PB	B	B	PB	PB	B	B	B	B	PB	B	B	B
gJAX00098744	A	G	2	112457989	112288334	55.4967	B	B	PB	B	B	B	PB	B	PB	B	PB	PB	B	PB	PB	PB	B	B	PB	B	B	PB	B	B	PB	PB	B	B	B	B	PB	B	B	B
gJAX00499986	G	T	2	113260069	113090414	55.7786	B	B	PB	B	B	B	PB	B	PB	B	PB	PB	B	PB	PB	PB	B	B	PB	B	B	PB	B	B	PB	PB	B	B	B	B	PB	B	B	B
S3C024550659	C	A	2	113766485	113596830	55.9247	B	B	PB	B	B	B	PB	B	PB	B	PB	PB	B	PB	PB	PB	B	B	PB	B	B	PB	B	B	PB	PB	B	B	B	B	PB	B	B	B
ST2024553732	T	C	2	113843324	113673669	55.9563	B	B	PB	B	B	B	PB	B	PB	B	PB	PB	B	PB	PB	PB	B	B	PB	B	B	PB	B	PB	PB	PB	B	B	B	B	PB	B	B	B
S6H024601566	C	T	2	115039159	114869640	56.4473	B	B	PB	B	B	B	PB	B	PB	B	PB	PB	B	PB	PB	PB	B	B	PB	B	B	PB	B	PB	PB	PB	B	B	B	B	PB	B	B	B
gUNC3792842	T	C	2	115123416	114953897	56.4819	B	B	PB	B	B	B	PB	B	PB	B	PB	PB	B	PB	PB	PB	B	B	PB	B	B	PB	B	PB	PB	PB	B	B	B	B	PB	B	B	B
S1L024667345	A	G	2	116683648	116514129	57.3439	B	B	PB	B	B	B	PB	B	PB	B	PB	PB	B	PB	PB	PB	B	B	PB	B	B	PB	B	PB	PB	PB	B	B	B	B	PB	B	B	B
gUNC3820213	G	T	2	117536947	117367428	57.7399	B	B	PB	B	B	B	PB	B	PB	B	PB	PB	B	PB	PB	PB	B	B	PB	B	B	PB	B	PB	PB	PB	B	B	B	B	PB	B	B	B
gUNC3835514	A	G	2	118776941	118607422	57.9565	B	B	PB	B	B	B	PB	B	PB	B	PB	PB	B	PB	PB	PB	B	B	PB	B	B	PB	B	PB	PB	PB	B	B	B	B	PB	B	B	B
gUNC3839051	A	G	2	119148011	118978492	58.4496	B	B	PB	B	B	B	PB	B	PB	B	PB	PB	B	PB	PB	PB	B	B	PB	B	B	PB	B	PB	PB	PB	B	B	B	B	PB	B	B	B
gUNC3855439	G	A	2	120891344	120721825	58.8741	B	B	PB	B	B	B	PB	B	PB	B	PB	PB	B	PB	PB	PB	B	B	PB	B	B	PB	B	PB	PB	PB	B	B	B	B	PB	B	B	B
gUNC3877462	T	C	2	123024107	122866027	59.216	B	B	PB	B	B	B	PB	B	PB	B	PB	PB	B	PB	PB	PB	B	B	PB	B	B	PB	B	PB	PB	PB	B	B	B	B	PB	B	B	B
gUNCHS006551	T	C	2	124023156	123865076	59.2275	B	B	PB	B	B	B	PB	B	PB	B	PB	PB	B	PB	PB	PB	B	B	PB	B	B	PB	B	PB	PB	PB	B	B	B	B	PB	B	B	B
SFT024968011	T	G	2	124200275	124042195	59.2295	B	B	PB	B	B	B	PB	B	PB	B	PB	PB	B	PB	PB	PB	B	B	PB	B	B	PB	B	PB	PB	PB	B	B	B	B	PB	B	B	B
mUNC020185566	T	C	2	124227533	124069453	59.2298	B	B	PB	B	B	B	PB	B	PB	B	PB	PB	B	PB	PB	PB	B	B	PB	B	B	PB	B	PB	PB	PB	B	B	B	B	PB	B	B	B
gUNC3909838	G	T	2	125549513	125391433	60.291	B	B	PB	B	B	B	PB	B	PB	B	PB	PB	B	PB	PB	PB	B	B	PB	B	B	PB	B	PB	PB	PB	B	B	B	B	PB	B	B	B
S3C025030184	T	C	2	125754606	125596526	60.2934	B	B	PB	B	B	B	PB	B	PB	B	PB	PB	B	PB	PB	PB	B	B	PB	B	B	PB	B	PB	PB	PB	B	B	B	B	PB	B	B	B
S3C025039182	T	C	2	125979557	125821477	60.296	B	B	PB	B	B	B	PB	B	PB	B	PB	PB	B	PB	PB	PB	B	B	PB	B	B	PB	B	PB	PB	PB	B	B	B	B	PB	B	B	B
S3N025049252	T	G	2	126231303	126073223	60.2989	B	B	PB	B	B	B	PB	B	PB	B	PB	PB	B	PB	PB	PB	B	B	PB	B	B	PB	B	PB	PB	PB	B	B	B	B	PB	B	B	B
gUNC020187887	A	G	2	127359499	127201419	60.4988	B	B	PB	B	B	B	PB	B	PB	B	PB	PB	B	PB	PB	PB	B	B	PB	B	B	PB	B	PB	PB	PB	B	B	B	B	PB	B	B	PB
S6T025109239	A	G	2	127730977	127572897	60.634	B	B	PB	B	B	B	PB	B	PB	B	PB	PB	B	PB	PB	PB	B	B	PB	B	B	PB	B	PB	PB	PB	B	B	B	B	PB	B	B	PB
SAH025109672	C	T	2	127741807	127583727	60.6363	B	B	PB	B	B	B	PB	B	PB	B	PB	PB	B	PB	PB	PB	B	B	PB	B	B	PB	B	PB	PB	PB	B	B	B	B	PB	B	B	PB
S3C025128173	T	C	2	128204331	128046251	60.876	B	B	PB	B	B	B	PB	B	PB	B	PB	PB	B	PB	PB	PB	B	B	PB	B	B	PB	B	PB	PB	PB	B	B	B	B	PB	B	B	PB
gUNC3939722	G	T	2	128254933	128096853	60.9393	B	B	PB	B	B	B	PB	B	PB	B	PB	PB	B	PB	PB	PB	B	B	PB	B	B	PB	B	PB	PB	PB	B	B	B	B	PB	B	B	PB
gUNC3943815	C	T	2	128570000	128411920	61.1798	P	P	P	P	P	P	P	P	P	P	P	P	P	P	P	P	P	P	P	P	P	P	P	P	P	P	P	P	P	P	P	P	P	P
UNC3945744	C	T	2	128728595	128570515	61.1816	B	B	PB	B	B	B	PB	B	PB	B	PB	PB	B	PB	PB	PB	B	B	PB	B	B	PB	B	PB	PB	PB	B	B	B	B	PB	B	B	PB
gUNC3955258	G	A	2	129520040	129361960	61.694	B	B	PB	B	B	B	PB	B	PB	B	PB	PB	B	PB	PB	PB	B	B	PB	B	B	PB	B	PB	PB	PB	B	B	B	B	PB	B	B	PB
SBC025193785	G	T	2	129844641	129686561	61.7381	B	B	PB	B	B	B	PB	B	PB	B	PB	PB	B	PB	PB	PB	B	B	PB	B	B	PB	B	PB	PB	PB	B	B	B	B	PB	B	B	PB
gUNC3964649	A	G	2	130232575	130074495	61.7542	B	B	PB	B	B	B	PB	B	PB	B	PB	PB	B	PB	PB	PB	B	B	PB	B	B	PB	B	PB	PB	PB	B	B	B	B	PB	B	B	PB
mbackupJAX00503740	C	T	2	131189555	131031475	61.855	B	B	PB	B	B	B	PB	B	PB	B	PB	PB	B	PB	PB	PB	B	B	PB	B	B	PB	B	PB	PB	PB	B	B	B	B	PB	B	B	PB
mUNC3976996	G	T	2	131435364	131277284	61.9396	B	B	PB	B	B	B	PB	B	PB	B	PB	PB	B	PB	PB	PB	B	B	PB	B	B	PB	B	PB	PB	PB	B	B	B	B	PB	B	B	PB
gUNC4003979	C	A	2	133344690	133186610	63.7055	B	B	PB	B	B	B	PB	B	PB	B	PB	PB	B	PB	PB	PB	B	B	PB	B	B	PB	B	PB	PB	PB	B	B	B	B	PB	B	B	PB
gUNC4015115	C	T	2	134214506	134056426	64.074	B	B	PB	B	B	B	PB	B	PB	B	PB	PB	B	PB	PB	PB	B	B	PB	B	B	PB	B	PB	PB	PB	B	B	B	B	PB	B	PB	PB
mUNC021772819	G	T	2	134997225	134839145	64.5558	B	B	B	B	B	B	B	B	B	B	B	B	B	B	B	B	B	B	B	B	B	B	B	B	B	B	B	B	B	B	B	B	B	B
gUNCHS006892	T	C	2	135880066	135721986	65.4853	B	B	PB	B	B	B	PB	B	PB	B	PB	PB	B	PB	PB	PB	B	B	PB	B	B	PB	B	PB	PB	PB	B	B	B	B	PB	B	PB	PB
mUNC021491922	T	C	2	137841021	137682941	66.633	B	B	PB	B	B	B	PB	B	PB	B	PB	PB	B	PB	PB	PB	B	B	PB	B	B	PB	B	PB	PB	PB	B	B	B	B	PB	B	PB	PB
S6J025539200	C	T	2	138480020	138321940	66.9316	PB	B	PB	B	B	PB	P	PB	PB	PB	PB	PB	B	PB	PB	PB	B	B	PB	B	B	PB	B	PB	PB	PB	B	B	B	B	PB	B	PB	PB
gUNC4075526	C	T	2	139118497	138960417	67.0713	B	B	PB	B	B	B	PB	B	PB	B	PB	PB	B	PB	PB	PB	B	B	PB	B	B	PB	B	PB	PB	PB	B	B	B	B	PB	B	PB	PB
gUNC4082030	T	C	2	139733224	139575144	67.7469	B	B	PB	B	B	B	PB	B	PB	B	PB	PB	B	PB	PB	PB	B	B	PB	B	B	PB	B	PB	PB	PB	B	B	B	B	PB	B	PB	PB
gUNC4088737	C	T	2	140256049	140097969	67.7528	B	B	PB	B	B	B	PB	B	PB	B	PB	PB	B	PB	PB	PB	B	B	PB	B	B	PB	B	PB	PB	PB	B	B	B	B	PB	B	PB	PB
gUNC4094001	G	A	2	140668053	140509973	67.7576	B	B	PB	B	B	B	PB	B	PB	B	PB	PB	B	PB	PB	PB	B	B	PB	B	B	PB	B	PB	PB	PB	B	B	B	B	PB	B	PB	PB
gUNCHS007013	A	G	2	141224276	141066196	68.49	B	B	PB	B	B	B	PB	B	PB	B	PB	PB	B	PB	PB	PB	B	B	PB	B	B	PB	B	PB	PB	PB	B	B	B	B	PB	B	PB	PB
S2H025660521	A	G	2	141513046	141354966	68.6777	B	B	PB	B	B	B	PB	B	PB	B	PB	PB	B	PB	PB	PB	B	B	PB	B	B	PB	B	PB	PB	PB	B	B	B	B	PB	B	PB	PB
S2H025673260	A	G	2	141831516	141673436	68.7598	B	B	PB	B	B	B	PB	B	PB	B	PB	PB	B	PB	PB	PB	B	B	PB	B	B	PB	B	PB	PB	PB	B	B	B	B	PB	B	PB	PB
gUNC4115263	T	C	2	142263048	142104968	68.9674	B	B	PB	B	B	B	PB	B	PB	B	PB	PB	B	PB	PB	PB	B	B	PB	B	B	PB	B	PB	PB	PB	B	B	B	B	PB	B	PB	PB
gUNC4128983	C	T	2	143324458	143166378	69.4376	B	B	PB	B	B	B	PB	B	PB	B	PB	PB	B	PB	PB	PB	B	B	PB	B	B	PB	B	PB	PB	PB	B	B	B	B	PB	B	PB	PB
gUNC4139799	C	T	2	144059556	143901476	69.4765	B	B	B	B	B	B	PB	B	PB	B	PB	PB	B	PB	PB	PB	B	B	PB	B	B	PB	B	PB	PB	PB	B	B	B	B	PB	B	PB	PB
S2H025777100	T	C	2	144427512	144269432	69.5783	B	B	B	B	B	B	PB	B	PB	B	PB	PB	B	PB	PB	PB	B	B	PB	B	B	PB	B	PB	PB	PB	B	B	B	B	PB	B	PB	PB
mJAX00506097	C	T	2	144750677	144592597	69.582	B	B	B	B	B	B	PB	B	PB	B	PB	PB	B	PB	PB	PB	B	B	PB	B	B	PB	B	PB	PB	PB	B	B	B	B	PB	B	PB	PB
SFT025791257	G	A	2	144781428	144623348	69.5823	B	B	B	B	B	B	PB	B	PB	B	PB	PB	B	PB	PB	PB	B	B	PB	B	B	PB	B	PB	PB	PB	B	B	B	B	PB	B	PB	PB
SFT025791259	G	A	2	144781484	144623404	69.5823	B	B	B	B	B	B	PB	B	PB	B	PB	PB	B	PB	PB	PB	B	B	PB	B	B	PB	B	PB	PB	PB	B	B	B	B	PB	B	PB	PB
ST2025812239	A	G	2	145305978	145147898	69.6966	B	B	B	B	B	B	PB	B	PB	B	PB	PB	B	PB	PB	PB	B	B	PB	B	B	PB	B	PB	PB	PB	B	B	B	B	PB	B	PB	PB
S2T025827288	C	T	2	145682218	145524138	69.7989	B	B	B	B	B	B	PB	B	PB	B	PB	PB	B	PB	PB	PB	B	B	PB	B	B	PB	B	PB	PB	PB	B	B	B	B	PB	B	PB	PB
mUNC4181145	C	T	2	147575422	147417342	71.3955	B	B	B	B	B	B	PB	B	PB	B	PB	PB	B	PB	PB	PB	B	B	PB	B	B	PB	B	PB	PB	PB	B	B	B	B	PB	B	PB	PB
SFT025918243	A	G	2	147956092	147798012	71.7935	B	B	B	B	B	B	PB	B	PB	B	PB	PB	B	PB	PB	PB	B	B	PB	B	B	PB	B	PB	PB	PB	B	B	B	B	PB	B	PB	PB
gUNCHS007216	G	A	2	148041082	147883002	71.9349	B	B	B	B	B	B	PB	B	PB	B	PB	PB	B	PB	PB	PB	B	B	PB	B	B	PB	B	PB	PB	PB	B	B	B	B	PB	B	PB	PB
SFH025925531	G	A	2	148138276	147980196	71.9632	B	B	B	B	B	B	PB	B	PB	B	PB	PB	B	PB	PB	PB	B	B	PB	B	B	PB	B	PB	PB	PB	B	B	B	B	PB	B	PB	PB
gUNC4194021	C	A	2	148517045	148358965	72.0798	B	B	B	B	B	B	PB	B	PB	B	PB	PB	B	PB	PB	PB	B	B	PB	B	B	PB	B	PB	PB	PB	B	B	B	B	PB	B	PB	PB
gUNC4211212	A	G	2	149425713	149267633	72.368	B	B	B	B	B	B	PB	B	PB	B	PB	PB	B	PB	PB	PB	B	B	PB	B	B	PB	B	PB	PB	PB	B	B	B	B	PB	B	PB	PB
gJAX00101549	C	A	2	150045040	149886960	72.4693	B	B	B	B	B	B	PB	B	PB	B	PB	PB	B	PB	PB	PB	B	B	PB	B	B	PB	B	PB	PB	PB	B	B	B	B	PB	B	PB	PB
gUNC4231083	G	T	2	151212656	151054576	73.3954	B	B	B	B	B	B	PB	B	PB	B	PB	PB	B	PB	PB	PB	B	B	PB	B	B	PB	B	PB	PB	PB	B	B	B	B	PB	B	PB	PB
gUNC4239943	G	T	2	152156543	151998463	73.4062	B	B	B	B	B	B	PB	B	PB	B	PB	PB	B	PB	PB	PB	B	B	PB	B	B	PB	B	PB	PB	PB	B	B	B	B	PB	B	PB	PB
mUNC020230950	A	G	2	152699661	152541581	73.9763	B	B	B	B	B	B	PB	PB	PB	B	PB	PB	B	PB	PB	PB	B	B	PB	B	B	PB	B	PB	PB	PB	B	B	B	B	PB	B	PB	PB
gJAX00507625	G	A	2	153028580	152870500	73.9801	B	B	B	B	B	B	PB	PB	PB	B	PB	PB	B	PB	PB	PB	B	B	PB	B	B	B	B	PB	PB	PB	B	B	B	B	PB	B	PB	PB
SAC026134991	C	T	2	153374797	153216717	73.9841	B	B	B	B	B	B	PB	PB	PB	B	PB	PB	B	PB	PB	PB	B	B	PB	B	B	B	B	PB	PB	PB	B	B	B	B	PB	B	PB	PB
gJAX00101874	C	T	2	154379034	154220954	75.0923	B	B	B	B	B	B	PB	PB	PB	B	PB	PB	B	PB	PB	PB	B	B	PB	B	B	B	B	PB	PB	PB	B	B	B	B	PB	B	PB	PB
S6Y026254681	A	C	2	156367037	156208957	75.9653	B	B	B	B	B	B	PB	PB	PB	B	PB	PB	B	PB	PB	B	B	B	PB	B	B	B	B	PB	PB	PB	B	B	B	B	PB	B	PB	PB
gUNC4297878	C	T	2	157121889	156963809	76.5958	B	B	B	B	B	B	PB	PB	PB	B	PB	PB	B	PB	PB	B	B	B	PB	B	B	B	PB	PB	PB	PB	B	B	B	B	PB	B	PB	PB
S2T026296470	T	C	2	157411772	157253692	76.9062	B	B	B	B	B	B	PB	PB	PB	B	PB	PB	B	PB	PB	B	B	B	PB	B	B	B	PB	PB	PB	PB	B	B	B	B	PB	B	PB	PB
gUNC4303030	C	T	2	157610012	157451932	76.9658	B	B	B	B	B	B	PB	PB	PB	B	PB	PB	B	PB	PB	B	B	B	PB	B	B	B	PB	PB	PB	PB	B	B	B	B	PB	B	PB	PB
gUNC4312479	G	A	2	158325263	158167183	77.2828	B	B	B	B	B	B	PB	PB	PB	B	PB	PB	B	PB	PB	B	B	B	PB	B	B	B	PB	PB	PB	PB	B	B	B	B	PB	B	PB	PB
mUNC021898190	G	T	2	158578302	158420222	77.2857	B	B	B	B	B	B	PB	PB	PB	B	PB	PB	B	PB	PB	B	B	B	PB	B	B	B	PB	PB	PB	PB	B	B	B	B	PB	B	PB	PB
gUNC4331573	T	C	2	159492467	159334387	78.5341	B	B	B	B	B	B	PB	PB	PB	B	PB	PB	B	PB	PB	B	B	B	PB	B	B	B	PB	PB	PB	PB	B	B	B	B	PB	B	PB	PB
mUNC020545758	A	G	2	159624662	159466582	78.6331	B	B	B	B	B	B	PB	PB	PB	B	PB	PB	B	PB	PB	B	B	B	PB	B	B	B	PB	PB	PB	PB	B	B	B	B	PB	B	PB	PB
S6J026413436	G	A	2	160335911	160177831	79.4649	B	B	B	B	B	B	P	P	PB	B	PB	PB	B	PB	PB	B	B	B	PB	B	B	B	PB	PB	PB	PB	B	B	B	B	PB	B	PB	PB
gUNCHS007610	C	T	2	161361718	161203638	80.3005	B	B	B	B	B	B	PB	PB	PB	B	PB	PB	B	PB	PB	B	B	B	PB	B	B	B	PB	PB	PB	PB	B	B	B	B	PB	B	PB	PB
B10020161719	G	T	2	161719748	161561668	80.7685	B	B	B	B	B	B	PB	PB	PB	B	PB	PB	B	PB	PB	B	B	B	PB	B	B	B	PB	PB	PB	PB	B	B	B	B	PB	B	PB	PB
SAH026478755	G	A	2	161968897	161810817	80.9647	B	B	B	B	B	B	PB	PB	PB	B	PB	PB	B	PB	PB	B	B	B	PB	B	B	B	PB	PB	PB	PB	B	B	B	B	PB	B	PB	PB
ST2026499508	G	T	2	162487713	162329633	81.4792	B	B	B	B	B	B	PB	PB	PB	B	PB	PB	B	PB	PB	B	B	B	PB	B	B	B	PB	PB	PB	PB	B	B	B	B	PB	B	PB	PB
gUNC4402698	G	A	2	164366346	164208266	83.669	B	PB	B	B	B	B	PB	PB	PB	B	PB	PB	B	PB	PB	B	B	B	PB	B	B	B	PB	PB	PB	PB	B	B	B	B	PB	B	PB	PB
gUNC4417060	G	A	2	165406740	165248660	84.0586	B	PB	B	B	B	B	PB	PB	PB	B	PB	PB	B	PB	PB	B	B	B	PB	B	B	B	PB	PB	PB	PB	B	B	B	B	PB	B	PB	PB
gUNC4422942	T	C	2	165786100	165628020	84.4876	B	PB	B	B	B	B	PB	PB	PB	B	PB	PB	B	PB	PB	B	B	B	PB	B	B	B	PB	PB	PB	PB	B	B	B	B	PB	B	PB	PB
gUNC4505252	G	A	2	171223753	171065673	91.86	B	PB	B	B	B	B	PB	PB	PB	PB	PB	PB	B	PB	PB	B	B	B	B	B	B	B	PB	PB	PB	B	B	B	B	B	PB	B	PB	PB
gUNC4513522	T	G	2	171745710	171587630	93.0507	B	PB	B	B	B	B	PB	PB	PB	PB	PB	PB	B	PB	PB	B	B	B	B	B	B	B	PB	PB	PB	B	B	B	B	B	PB	B	PB	PB
SFT026879001	A	G	2	171975030	171816950	93.1229	B	PB	B	B	B	B	PB	PB	PB	PB	PB	PB	B	PB	PB	B	B	B	B	B	B	B	PB	PB	PB	B	B	B	B	B	PB	B	PB	PB
gJAX00103339	G	A	2	173937045	173778838	96.0169	B	PB	B	B	B	B	PB	PB	B	PB	PB	PB	B	PB	PB	B	B	B	B	B	B	B	PB	PB	PB	B	B	B	B	B	PB	B	PB	PB
gUNC4558846	A	G	2	174752596	174594389	96.468	B	PB	B	B	B	B	PB	PB	B	PB	PB	PB	B	PB	PB	B	B	B	B	B	B	B	PB	PB	B	B	B	B	B	B	PB	B	PB	PB
gJAX00512891	G	A	2	179293416	178935209	100.163	B	PB	B	B	B	B	PB	PB	B	PB	PB	PB	B	PB	PB	B	B	B	B	B	B	B	PB	PB	B	B	B	B	B	B	PB	B	PB	PB
gJAX00512917	G	T	2	179337489	178979282	100.174	B	PB	B	B	B	B	PB	PB	B	PB	PB	PB	B	PB	PB	B	B	B	B	B	B	B	PB	PB	B	B	B	B	B	B	PB	B	PB	PB
gUNC4584105	A	G	2	179526594	179168387	100.227	B	PB	B	B	B	B	PB	PB	B	PB	PB	PB	B	PB	PB	B	B	B	B	B	B	B	PB	PB	B	B	B	B	B	B	PB	B	PB	PB
SAJ027219010	G	A	2	180475258	180117051	101.342	B	PB	B	B	B	B	PB	PB	B	PB	PB	PB	B	PB	PB	B	B	B	B	B	B	B	PB	PB	B	B	B	B	B	B	PB	B	PB	PB
S2J027222691	A	G	2	180567299	180209092	101.437	B	PB	B	B	B	B	PB	PB	B	PB	PB	PB	B	PB	PB	B	B	B	B	B	B	B	PB	PB	B	B	B	B	B	B	PB	B	PB	PB
gUNC4601969	A	G	2	180998445	180640238	101.861	B	PB	B	B	B	B	PB	PB	B	PB	PB	PB	B	PB	PB	B	B	B	B	B	B	B	PB	PB	B	B	B	B	B	B	PB	B	PB	PB
S2T027246659	T	C	2	181166494	180808287	101.937	B	PB	B	B	B	B	PB	PB	B	PB	PB	PB	B	PB	PB	B	B	B	B	B	B	B	PB	PB	B	B	B	B	B	B	PB	B	PB	PB
mbackupUNC030360530	A	G	3	3785419	3850479	0.44082	PB	B	B	PB	B	PB	PB	PB	B	PB	PB	PB	B	PB	PB	PB	B	B	PB	PB	PB	B	B	B	B	PB	PB	PB	B	PB	B	B	B	B
mbackupUNC030360676	C	T	3	4906679	4971739	0.452443	PB	B	B	PB	B	PB	PB	PB	B	PB	PB	PB	B	PB	PB	PB	B	B	PB	PB	PB	B	B	B	B	PB	PB	PB	B	PB	B	B	B	B
mJAX00514198	T	C	3	6290396	6355456	0.466787	PB	B	B	PB	B	PB	PB	PB	B	PB	PB	PB	B	PB	PB	PB	B	B	PB	PB	PB	B	B	B	B	PB	PB	PB	B	PB	B	B	B	B
SAH030317027	T	C	3	7925681	7990741	0.668243	PB	B	B	PB	B	PB	PB	PB	B	PB	PB	PB	B	PB	PB	PB	B	B	PB	PB	PB	B	B	B	B	PB	PB	PB	B	PB	B	B	B	B
gUNC4666739	A	C	3	8241121	8306181	0.671513	PB	B	B	PB	B	PB	PB	PB	B	PB	PB	PB	B	PB	PB	PB	B	B	PB	PB	PB	B	B	B	B	PB	PB	PB	B	PB	B	B	B	B
gUNC4673471	C	T	3	8754874	8819934	0.676839	PB	B	B	PB	B	PB	PB	PB	B	PB	PB	PB	B	PB	PB	PB	B	B	PB	PB	PB	B	B	B	B	PB	PB	PB	B	PB	B	B	B	B
gUNC4683846	G	A	3	9527564	9592624	0.886799	PB	B	B	B	B	PB	PB	PB	B	PB	PB	PB	B	PB	PB	PB	B	B	PB	PB	PB	PB	B	B	B	PB	PB	PB	B	PB	B	B	B	B
gUNC4702917	A	C	3	10748045	10813105	1.34465	PB	B	B	B	B	PB	PB	PB	B	PB	PB	PB	B	PB	PB	PB	B	B	PB	PB	PB	PB	B	B	B	PB	PB	PB	B	PB	B	B	B	B
gUNC4743317	G	A	3	13724559	13789619	1.5694	PB	B	B	B	B	PB	PB	PB	B	PB	PB	PB	B	PB	PB	PB	B	B	PB	PB	PB	PB	B	B	B	PB	PB	PB	B	PB	B	B	B	B
gUNC4753984	T	C	3	14527026	14592086	1.64132	PB	B	B	B	B	PB	PB	PB	B	PB	PB	PB	B	PB	PB	PB	B	B	PB	PB	PB	PB	B	B	B	PB	PB	PB	B	PB	B	B	B	B
gUNC4762747	T	C	3	15117705	15182765	2.03764	PB	B	B	B	B	PB	PB	PB	B	PB	PB	PB	B	PB	PB	PB	B	B	PB	PB	PB	PB	B	B	B	PB	PB	PB	B	PB	B	B	B	B
gUNC4805771	G	T	3	18953390	19007554	3.90512	PB	B	PB	B	B	PB	PB	PB	B	PB	PB	PB	B	PB	PB	PB	B	B	PB	PB	PB	PB	B	B	B	PB	PB	PB	B	PB	B	B	B	B
gUNCHS008137	C	T	3	19203740	19257904	3.9352	PB	B	PB	B	B	PB	PB	PB	B	PB	PB	PB	B	PB	PB	PB	B	B	PB	PB	PB	PB	B	B	B	PB	PB	PB	B	PB	B	B	B	B
S6J030852497	G	A	3	21312447	21366611	5.81082	PB	PB	PB	B	B	PB	PB	PB	PB	PB	PB	PB	B	PB	PB	PB	B	B	PB	PB	PB	PB	B	B	B	PB	PB	PB	B	PB	B	B	B	B
gUNC4850842	T	G	3	21992512	22046676	6.14412	PB	B	PB	B	B	PB	PB	PB	B	PB	PB	PB	B	PB	PB	PB	B	B	PB	PB	PB	PB	B	B	B	PB	PB	PB	B	PB	B	B	B	B
gUNC4879415	G	T	3	24099619	24153783	7.98981	PB	B	PB	B	B	PB	PB	PB	B	PB	PB	PB	B	PB	PB	PB	B	B	PB	PB	PB	PB	B	B	B	PB	PB	PB	B	PB	B	B	B	B
gUNC4889029	C	A	3	24883654	24937818	8.5348	PB	B	PB	B	B	PB	PB	PB	B	PB	PB	PB	B	PB	PB	PB	B	B	PB	PB	PB	PB	B	B	B	PB	PB	PB	B	PB	B	B	B	B
gUNC4904534	C	T	3	26331605	26385754	9.26915	PB	B	PB	B	B	PB	PB	PB	B	PB	PB	PB	B	PB	PB	PB	B	B	PB	PB	PB	PB	B	B	B	PB	PB	PB	B	PB	B	B	B	B
gUNC4927885	G	A	3	28285513	28339662	10.2661	PB	B	PB	B	B	PB	PB	PB	B	PB	PB	PB	B	PB	PB	PB	B	B	PB	PB	PB	PB	B	B	B	PB	PB	PB	B	PB	B	B	B	B
gUNC4944698	C	A	3	29476492	29530641	11.1296	PB	B	PB	B	B	PB	PB	PB	B	PB	PB	PB	B	PB	PB	PB	B	B	PB	PB	PB	PB	B	B	B	PB	PB	PB	B	PB	B	B	B	B
mUNC030031869	A	G	3	32378673	32432822	14.1899	PB	B	PB	B	B	PB	PB	PB	B	PB	PB	PB	B	PB	PB	PB	B	B	PB	PB	PB	PB	B	B	B	PB	PB	PB	B	PB	B	B	B	B
mUNC4993850	G	A	3	32940787	32994936	14.4395	PB	B	PB	B	B	PB	PB	PB	B	PB	PB	PB	B	PB	PB	PB	B	B	PB	PB	PB	PB	B	B	B	PB	PB	PB	B	PB	B	B	B	B
S6H031356365	G	A	3	33909138	33963287	14.8695	PB	B	PB	B	B	PB	PB	PB	B	PB	PB	PB	B	PB	PB	PB	B	B	PB	PB	PB	PB	B	B	B	PB	PB	PB	B	PB	B	B	B	B
gUNC5013118	T	C	3	34317470	34371619	15.2561	PB	B	PB	B	B	PB	PB	PB	B	PB	PB	PB	B	PB	PB	PB	B	B	PB	PB	PB	PB	B	B	B	PB	PB	PB	B	PB	B	B	B	B
gUNCHS008393	C	T	3	35306291	35360440	15.5755	PB	B	PB	B	B	PB	PB	PB	B	PB	PB	PB	B	PB	PB	PB	B	B	PB	PB	PB	PB	B	B	B	PB	PB	PB	B	PB	B	B	B	B
SFT031443172	A	G	3	36079307	36133456	15.9216	PB	B	PB	B	B	PB	PB	PB	B	PB	PB	PB	B	PB	PB	PB	B	B	PB	PB	PB	PB	B	B	B	PB	PB	PB	B	PB	B	B	B	B
mUNC030404303	G	A	3	38144509	38198658	16.9684	PB	B	PB	B	B	PB	PB	PB	B	PB	PB	PB	B	PB	PB	PB	B	B	PB	PB	PB	PB	B	B	B	PB	PB	PB	B	PB	B	B	B	B
gUNC5075799	G	A	3	38562456	38616605	17.0573	PB	B	PB	B	B	PB	PB	PB	B	PB	PB	PB	B	PB	PB	PB	B	B	PB	PB	PB	PB	B	B	B	PB	PB	PB	B	PB	B	B	B	B
gUNC5091100	G	A	3	39481860	39536009	17.4975	PB	B	PB	B	B	PB	PB	PB	B	PB	PB	PB	B	PB	PB	PB	B	B	PB	PB	PB	PB	B	B	PB	PB	PB	PB	B	PB	B	B	B	B
gUNC5111362	T	C	3	41056761	41011196	18.1642	PB	B	PB	B	B	PB	PB	PB	B	PB	PB	PB	B	PB	PB	PB	B	B	PB	PB	PB	PB	B	B	PB	PB	PB	PB	B	PB	B	B	B	B
S6J031696725	C	T	3	42418128	42372563	18.7211	PB	PB	PB	B	B	PB	PB	PB	P	P	PB	P	B	PB	PB	PB	PB	B	PB	PB	PB	PB	B	B	PB	PB	PB	PB	B	PB	B	B	B	B
mbackupUNC030068994	A	G	3	42552195	42506630	18.7508	PB	B	PB	B	B	PB	PB	PB	B	PB	PB	PB	B	PB	PB	PB	B	B	PB	PB	PB	PB	B	B	PB	PB	PB	PB	B	PB	B	B	B	B
gUNC5141136	A	G	3	43409674	43364109	18.8203	B	B	B	B	B	B	B	B	B	B	B	B	B	B	B	B	B	B	B	B	B	B	B	B	B	B	B	B	B	B	B	B	B	B
S3R031757419	A	C	3	43935493	43889928	18.8258	PB	B	PB	B	B	PB	PB	PB	B	PB	PB	PB	B	PB	PB	PB	B	B	PB	PB	PB	PB	B	B	PB	PB	PB	PB	B	PB	B	B	B	B
gbackupJAX00106851	C	T	3	44983565	44938000	18.8367	PB	B	PB	B	B	PB	PB	PB	B	PB	PB	PB	B	PB	PB	PB	B	B	PB	PB	PB	PB	B	B	PB	PB	PB	PB	B	PB	B	B	B	B
gUNC5165298	C	T	3	45576390	45530825	18.9335	PB	B	PB	B	B	PB	PB	PB	B	PB	PB	PB	B	PB	PB	PB	B	B	PB	PB	PB	PB	B	B	PB	PB	PB	PB	B	PB	B	B	B	B
gUNC5178113	G	A	3	46494346	46448781	19.3	PB	B	PB	B	B	PB	PB	PB	B	PB	PB	PB	B	PB	PB	PB	B	B	PB	PB	PB	PB	B	B	PB	PB	PB	PB	B	PB	B	B	B	B
gUNC5261264	C	T	3	52161293	52068714	21.632	PB	B	PB	B	B	PB	PB	PB	B	PB	PB	PB	B	PB	PB	PB	B	B	PB	PB	PB	PB	B	B	PB	PB	PB	PB	B	PB	B	B	B	B
SBR032134332	C	T	3	53358318	53265739	23.5424	PB	B	PB	B	B	PB	PB	PB	B	PB	PB	PB	B	PB	PB	PB	B	B	PB	PB	PB	PB	B	B	PB	PB	PB	PB	B	PB	B	B	B	B
gUNC5287977	G	A	3	53889338	53796759	23.9581	PB	B	PB	B	B	PB	PB	PB	B	PB	PB	PB	B	PB	PB	PB	B	B	PB	PB	PB	PB	B	B	PB	PB	PB	PB	B	PB	B	B	B	B
gUNC5295127	T	C	3	54397745	54305166	24.0085	PB	B	PB	B	B	PB	PB	PB	B	PB	PB	PB	B	PB	PB	PB	B	B	PB	PB	PB	PB	B	B	PB	PB	PB	PB	B	PB	B	B	B	B
S6J032196596	G	A	3	54914906	54822327	24.5047	PB	PB	PB	B	B	PB	PB	PB	P	P	P	P	B	PB	PB	PB	P	B	PB	PB	PB	PB	B	B	PB	PB	PB	PB	B	PB	B	B	B	B
gUNC5336362	C	T	3	57475004	57382425	26.2828	PB	B	PB	B	B	PB	PB	PB	B	PB	PB	PB	B	PB	PB	PB	B	B	PB	PB	PB	PB	B	B	PB	PB	PB	PB	B	PB	B	PB	B	B
gUNC5340488	C	T	3	57777706	57685127	26.6037	PB	B	PB	B	B	PB	PB	PB	PB	PB	PB	PB	B	PB	PB	PB	B	B	PB	PB	PB	PB	B	B	PB	PB	PB	PB	B	PB	B	PB	B	B
SFT032312646	T	C	3	57816152	57723573	26.6445	PB	B	PB	B	B	PB	PB	PB	PB	PB	PB	PB	B	PB	PB	PB	B	B	PB	PB	PB	PB	B	B	PB	PB	PB	PB	B	PB	B	PB	B	B
gUNC5346073	G	A	3	58201146	58108567	26.8911	PB	B	PB	B	B	PB	PB	PB	PB	PB	PB	PB	B	PB	PB	PB	B	B	PB	PB	PB	PB	B	B	PB	PB	PB	PB	B	PB	B	PB	B	B
S6R032356494	T	C	3	58912350	58819771	27.3411	PB	B	PB	B	B	PB	PB	PB	PB	PB	PB	PB	B	PB	PB	PB	B	B	PB	PB	PB	PB	B	B	PB	PB	PB	PB	B	PB	B	PB	B	B
gUNCHS008823	A	G	3	59322589	59230010	27.544	PB	B	PB	B	B	PB	PB	PB	PB	PB	PB	PB	B	PB	PB	PB	B	B	PB	PB	PB	PB	B	B	PB	PB	PB	PB	B	PB	B	PB	B	B
gUNC5359394	G	A	3	59574730	59482151	27.5845	PB	B	PB	B	B	PB	PB	PB	PB	PB	PB	PB	B	PB	PB	PB	B	B	PB	PB	PB	PB	B	B	PB	PB	PB	PB	B	PB	B	PB	B	B
gUNC5373318	A	C	3	61220059	61127480	28.2044	PB	PB	PB	B	B	PB	PB	PB	PB	PB	PB	PB	B	PB	PB	PB	B	B	PB	PB	PB	PB	B	B	PB	PB	PB	PB	B	PB	B	PB	B	B
gUNC5393311	T	C	3	63143005	63050426	28.5013	PB	PB	PB	B	B	PB	PB	PB	PB	PB	PB	PB	B	PB	PB	PB	B	B	PB	PB	PB	PB	B	B	PB	PB	PB	PB	B	PB	B	PB	B	B
S6J032571692	C	A	3	64292324	64199745	28.696	PB	PB	PB	B	B	PB	PB	PB	P	P	P	P	B	PB	PB	PB	PB	B	PB	PB	PB	PB	B	B	PB	PB	PB	PB	B	PB	B	PB	B	B
mJAX00525099	C	T	3	64905011	64812432	28.7023	PB	PB	PB	B	B	PB	PB	PB	PB	PB	PB	PB	B	PB	PB	PB	B	B	B	PB	PB	PB	B	B	PB	PB	PB	PB	B	PB	B	PB	B	B
S3C032620697	C	T	3	65517441	65424862	28.7492	PB	PB	PB	B	B	PB	PB	PB	PB	PB	PB	PB	B	PB	PB	PB	B	B	B	PB	PB	PB	B	B	PB	PB	PB	PB	B	PB	B	PB	B	B
mJAX00525416	G	A	3	66208516	66115937	28.8057	PB	PB	PB	B	B	PB	PB	PB	PB	PB	PB	PB	B	PB	PB	PB	B	B	B	PB	PB	PB	B	B	PB	PB	PB	PB	B	PB	B	PB	B	B
SFT032662274	A	G	3	66556862	66464283	29.0002	PB	PB	PB	B	B	PB	PB	PB	PB	PB	PB	PB	B	PB	PB	PB	B	B	B	PB	PB	PB	B	B	PB	PB	PB	PB	B	PB	B	PB	B	B
gUNC5435272	T	G	3	67182474	67089807	29.346	PB	PB	PB	B	B	PB	PB	PB	PB	PB	PB	PB	B	PB	PB	PB	B	B	B	PB	PB	PB	B	B	PB	PB	PB	PB	B	PB	B	PB	PB	B
UNC5440607	C	A	3	67616729	67524062	29.6573	PB	PB	PB	B	B	PB	PB	PB	PB	PB	PB	PB	B	PB	PB	PB	B	B	B	PB	PB	PB	B	B	PB	PB	PB	PB	B	PB	B	PB	PB	B
gUNC5440607	C	A	3	67616729	67524062	29.6573	PB	PB	PB	B	B	PB	PB	PB	PB	PB	PB	PB	B	PB	PB	PB	B	B	B	PB	PB	PB	B	B	PB	PB	PB	PB	B	PB	B	PB	PB	B
gUNCHS008973	C	A	3	68814147	68721480	30.5703	PB	PB	PB	B	B	PB	PB	PB	PB	PB	PB	PB	B	PB	PB	PB	B	B	B	PB	PB	PB	B	B	PB	PB	PB	PB	B	PB	B	PB	PB	B
gUNC5466669	A	G	3	69433592	69340925	30.7752	PB	PB	PB	B	B	PB	PB	PB	PB	PB	PB	PB	B	PB	PB	PB	B	B	B	PB	PB	PB	B	B	PB	PB	PB	PB	B	PB	B	PB	PB	B
gUNC5471789	A	G	3	69758858	69666191	30.8185	PB	PB	PB	B	B	PB	PB	PB	PB	PB	PB	PB	B	PB	PB	PB	B	B	B	PB	PB	PB	B	B	PB	PB	PB	PB	B	PB	B	PB	PB	B
gICR1328	G	T	3	71273566	71180899	31.1155	P	P	P	P	P	P	P	P	P	P	P	P	P	P	P	P	P	P	P	P	P	P	P	P	P	P	P	P	P	P	P	P	P	P
mbackupUNC030473223	G	A	3	71939894	71847227	31.166	PB	PB	PB	B	B	PB	PB	PB	PB	PB	PB	PB	B	PB	PB	PB	B	B	B	PB	PB	PB	B	B	PB	PB	PB	PB	B	PB	B	PB	PB	B
gJAX00108948	G	T	3	73110678	73018011	31.238	PB	PB	PB	B	B	PB	PB	PB	PB	PB	PB	PB	B	PB	PB	PB	B	B	B	PB	PB	PB	B	B	PB	PB	PB	PB	B	PB	B	PB	PB	B
gICR5342	T	G	3	74751140	74658447	32.2574	PB	PB	PB	B	B	PB	PB	PB	PB	PB	PB	PB	B	PB	PB	PB	B	B	B	PB	PB	PB	B	B	PB	PB	PB	PB	B	PB	B	PB	PB	B
SFH032991585	C	T	3	74789641	74696948	32.2628	PB	PB	PB	B	B	PB	PB	PB	PB	PB	PB	PB	B	PB	PB	PB	B	B	B	PB	PB	PB	B	B	PB	PB	PB	PB	B	PB	B	PB	PB	B
gUNC5549545	T	C	3	75402482	75309789	32.3405	PB	PB	PB	B	B	PB	PB	PB	PB	PB	PB	PB	B	PB	PB	PB	B	B	B	PB	PB	PB	B	B	PB	PB	PB	PB	B	PB	B	PB	PB	B
UNC5560335	T	C	3	76071624	75978931	32.6199	PB	PB	PB	B	B	PB	PB	PB	PB	PB	PB	PB	B	PB	PB	PB	B	B	B	PB	PB	PB	B	B	PB	PB	PB	PB	B	PB	B	PB	PB	B
gUNC5560335	T	C	3	76071624	75978931	32.6199	PB	PB	PB	B	B	PB	PB	PB	PB	PB	PB	PB	B	PB	PB	PB	B	B	B	PB	PB	PB	B	B	PB	PB	PB	PB	B	PB	B	PB	PB	B
gUNC5567230	G	T	3	76609413	76516720	32.9004	PB	PB	PB	B	B	PB	PB	PB	PB	PB	PB	PB	B	PB	PB	PB	B	B	B	PB	PB	PB	B	B	PB	PB	PB	PB	B	PB	B	PB	PB	B
gUNCHS009090	G	A	3	76848854	76756161	32.9156	PB	PB	PB	B	B	PB	PB	PB	PB	PB	PB	PB	B	PB	PB	PB	B	B	B	PB	PB	PB	B	B	PB	PB	PB	PB	B	PB	B	PB	PB	B
UNC5586083	A	C	3	77907770	77815077	33.3772	PB	PB	PB	B	B	PB	PB	PB	PB	PB	PB	PB	B	PB	PB	PB	B	B	B	PB	PB	PB	B	B	PB	PB	PB	PB	B	PB	B	PB	PB	B
gUNC5586083	A	C	3	77907770	77815077	33.3772	PB	PB	PB	B	B	PB	PB	PB	PB	PB	PB	PB	B	PB	PB	PB	B	B	B	PB	PB	PB	B	B	PB	PB	PB	PB	B	PB	B	PB	PB	B
JAX00109308	G	A	3	77912812	77820119	33.3773	PB	PB	PB	B	B	PB	PB	PB	PB	PB	PB	PB	B	PB	PB	PB	B	B	B	PB	PB	PB	B	B	PB	PB	PB	PB	B	PB	B	PB	PB	B
backupUNC030615251	T	C	3	78594019	78501326	33.5164	PB	PB	PB	B	B	PB	PB	PB	PB	PB	PB	PB	B	PB	PB	PB	B	B	B	PB	PB	PB	B	B	PB	PB	PB	PB	B	PB	PB	PB	PB	B
mbackupUNC030615251	T	C	3	78594019	78501326	33.5164	PB	PB	PB	B	B	PB	PB	PB	PB	PB	PB	PB	B	PB	PB	PB	B	B	B	PB	PB	PB	B	B	PB	PB	PB	PB	B	PB	PB	PB	PB	B
UNC5599491	A	G	3	78846279	78753586	33.519	PB	PB	PB	B	B	PB	PB	PB	PB	PB	PB	PB	B	PB	PB	PB	B	B	B	PB	PB	PB	B	B	PB	PB	PB	PB	B	PB	PB	PB	PB	B
gUNC5599491	A	G	3	78846279	78753586	33.519	PB	PB	PB	B	B	PB	PB	PB	PB	PB	PB	PB	B	PB	PB	PB	B	B	B	PB	PB	PB	B	B	PB	PB	PB	PB	B	PB	PB	PB	PB	B
gJAX00527593	G	A	3	79317471	79224778	33.5239	PB	PB	PB	B	B	PB	PB	PB	PB	PB	PB	PB	B	PB	PB	PB	B	B	B	PB	PB	PB	B	B	PB	PB	PB	PB	B	PB	PB	PB	PB	B
gUNC5637295	G	A	3	81296361	81203668	34.5228	PB	PB	PB	B	B	PB	PB	B	PB	PB	PB	PB	B	PB	PB	PB	B	B	B	PB	PB	PB	B	B	PB	PB	PB	PB	B	PB	PB	PB	PB	B
UNC5649841	C	T	3	82192938	82100245	34.6064	PB	PB	PB	B	B	PB	PB	B	PB	PB	PB	PB	B	PB	PB	PB	B	B	B	PB	PB	PB	B	B	PB	PB	PB	PB	B	PB	PB	PB	PB	B
gUNC5653396	A	G	3	82430691	82337998	35.0261	PB	PB	PB	B	B	PB	PB	B	PB	PB	PB	PB	B	PB	PB	PB	B	B	B	PB	PB	PB	B	B	PB	PB	PB	PB	B	PB	PB	PB	PB	B
gUNCHS009192	C	T	3	82839728	82747035	35.3663	PB	PB	PB	B	B	PB	PB	B	PB	PB	PB	PB	B	PB	PB	PB	B	B	B	PB	PB	PB	B	B	PB	PB	PB	PB	B	PB	PB	PB	PB	B
UNC030485727	C	A	3	83052457	82959764	35.6016	PB	PB	PB	B	B	PB	PB	B	PB	PB	PB	PB	B	PB	PB	PB	B	B	B	PB	PB	PB	B	B	PB	PB	PB	PB	B	PB	PB	PB	PB	B
UNC5664114	A	G	3	83145735	83053042	35.6228	PB	PB	PB	B	B	PB	PB	B	PB	PB	PB	PB	B	PB	PB	PB	B	B	B	PB	PB	PB	B	B	PB	PB	PB	PB	B	PB	PB	PB	PB	B
gJAX00528804	G	A	3	84715352	84622659	36.3185	PB	PB	PB	B	B	PB	PB	B	PB	PB	PB	PB	B	PB	PB	PB	B	B	B	PB	PB	PB	B	B	PB	PB	PB	PB	B	PB	PB	PB	PB	B
SAH033394051	C	T	3	84851291	84758598	36.3199	PB	PB	PB	B	B	PB	PB	B	PB	PB	PB	PB	B	PB	PB	PB	B	B	B	PB	PB	PB	B	B	PB	PB	PB	PB	B	PB	PB	PB	PB	B
UNC5690039	A	C	3	85146443	85053750	36.4403	PB	PB	PB	B	B	PB	PB	B	PB	PB	PB	PB	B	PB	PB	PB	B	B	B	PB	PB	PB	B	B	PB	PB	PB	PB	B	PB	PB	PB	PB	B
UNC5699578	A	C	3	85834887	85742194	36.4474	PB	PB	PB	B	B	PB	PB	B	PB	PB	PB	PB	B	PB	PB	PB	B	B	B	PB	PB	PB	B	B	PB	PB	PB	PB	B	PB	PB	PB	PB	B
UNC5733646	A	G	3	89069915	88977222	37.6389	PB	PB	PB	B	B	PB	PB	B	PB	PB	PB	PB	B	PB	PB	PB	B	B	B	PB	PB	PB	B	B	PB	PB	PB	PB	B	PB	PB	PB	PB	B
JAX00110148	T	C	3	89108199	89015506	37.6393	PB	PB	PB	B	B	PB	PB	B	PB	PB	PB	PB	B	PB	PB	PB	B	B	B	PB	PB	PB	B	B	PB	PB	PB	PB	B	PB	PB	PB	PB	B
UNC5736210	C	T	3	89354671	89261978	37.7141	PB	PB	PB	B	B	PB	PB	B	PB	PB	PB	PB	B	PB	PB	PB	B	B	B	PB	PB	PB	B	B	PB	PB	PB	PB	B	PB	PB	PB	PB	B
gUNC5740658	A	G	3	89763013	89670320	37.8238	PB	PB	PB	B	B	PB	PB	B	PB	PB	PB	PB	B	PB	PB	PB	B	B	B	PB	PB	PB	B	B	PB	PB	PB	PB	B	PB	PB	PB	PB	B
SAC033726218	A	G	3	93155465	93062772	38.7957	PB	PB	PB	B	B	PB	PB	B	PB	PB	PB	PB	B	PB	PB	PB	B	B	B	PB	PB	PB	B	B	PB	PB	PB	PB	B	PB	PB	PB	PB	B
UNC5773934	G	A	3	94461036	94368343	39.3595	PB	PB	PB	B	B	PB	PB	B	PB	PB	PB	PB	B	PB	PB	PB	B	B	B	PB	PB	PB	B	B	PB	PB	PB	PB	B	PB	PB	PB	PB	B
gUNC5773934	G	A	3	94461036	94368343	39.3595	PB	PB	PB	B	B	PB	PB	B	PB	PB	PB	PB	B	PB	PB	PB	B	B	B	PB	PB	PB	B	B	PB	PB	PB	PB	B	PB	PB	PB	PB	B
SS6033794184	G	A	3	94854607	94761918	39.3976	PB	PB	PB	B	B	PB	PB	B	PB	PB	PB	PB	B	PB	PB	PB	B	B	B	PB	PB	PB	B	B	PB	PB	PB	PB	B	PB	PB	PB	PB	B
SS6033805728	G	A	3	95143203	95050514	39.4006	PB	PB	PB	B	B	PB	PB	B	PB	PB	PB	PB	B	PB	PB	PB	B	B	B	PB	PB	PB	B	B	PB	PB	PB	PB	B	PB	PB	PB	PB	B
JAX00110594	C	T	3	95337641	95244952	39.4026	PB	PB	PB	B	B	PB	PB	B	PB	PB	PB	PB	B	PB	PB	PB	B	B	B	PB	PB	PB	B	B	PB	PB	PB	PB	B	PB	PB	PB	PB	B
UNC5787323	G	A	3	95953161	95860473	40.3046	PB	PB	PB	B	B	PB	PB	B	PB	PB	PB	PB	B	PB	PB	PB	B	B	B	PB	PB	PB	B	B	PB	PB	PB	PB	B	PB	PB	PB	PB	B
SS6033839129	C	T	3	95978244	95885556	40.3048	PB	PB	PB	B	B	PB	PB	B	PB	PB	PB	PB	B	PB	PB	PB	B	B	B	PB	PB	PB	B	B	PB	PB	PB	PB	B	PB	PB	PB	PB	B
gUNC5794598	C	T	3	96852349	96759665	40.66	PB	PB	PB	B	B	PB	PB	B	PB	PB	PB	PB	B	PB	PB	PB	B	B	B	PB	PB	PB	B	B	PB	PB	PB	PB	B	PB	PB	PB	PB	B
UNC5800029	G	A	3	97345768	97253084	40.6939	PB	PB	PB	B	B	PB	PB	B	PB	PB	PB	PB	B	PB	PB	PB	B	B	B	PB	PB	PB	B	B	PB	PB	PB	PB	B	PB	PB	PB	PB	B
UNC5807613	A	G	3	97846230	97753546	40.9909	PB	PB	PB	B	B	PB	PB	B	PB	PB	PB	PB	B	PB	PB	PB	B	B	B	PB	PB	PB	B	B	PB	PB	PB	PB	B	PB	PB	PB	PB	B
mUNC030674885	C	T	3	98356755	98264071	41.4012	PB	PB	PB	B	B	PB	PB	B	PB	PB	PB	PB	B	PB	PB	PB	B	B	B	PB	PB	PB	B	B	PB	PB	PB	PB	B	PB	PB	PB	PB	B
SS6033958078	A	C	3	98951964	98859280	41.5705	PB	PB	PB	B	B	PB	PB	B	PB	PB	PB	PB	B	PB	PB	PB	B	B	B	PB	PB	PB	B	B	PB	PB	PB	PB	B	PB	PB	PB	PB	B
S6R033964247	T	C	3	99106176	99013492	41.6892	PB	PB	PB	B	B	PB	PB	B	PB	PB	PB	PB	B	PB	PB	PB	B	B	B	PB	PB	PB	B	B	PB	PB	PB	PB	B	PB	PB	PB	PB	B
UNC031303497	G	A	3	99198356	99105672	41.6901	PB	PB	PB	B	B	PB	PB	B	PB	PB	PB	PB	B	PB	PB	PB	B	B	B	PB	PB	PB	B	B	PB	PB	PB	PB	B	PB	PB	PB	PB	B
S6Y033972444	T	C	3	99311108	99218424	41.699	PB	PB	PB	B	B	PB	PB	B	PB	PB	PB	PB	B	PB	PB	PB	B	B	B	PB	PB	PB	B	B	PB	PB	PB	PB	B	PB	PB	PB	PB	B
SS6034009134	C	T	3	100228352	100135668	42.2093	PB	PB	PB	B	B	PB	PB	B	PB	PB	PB	PB	B	PB	PB	PB	B	B	B	PB	PB	PB	B	B	PB	PB	PB	PB	B	PB	PB	PB	PB	B
UNC5841910	C	T	3	100755983	100663299	42.3944	PB	PB	PB	B	B	PB	PB	B	PB	PB	PB	PB	B	PB	PB	PB	B	B	B	PB	PB	PB	B	B	PB	PB	PB	PB	B	PB	PB	PB	PB	B
UNC5847715	C	T	3	101097858	101005174	42.6264	PB	PB	PB	B	B	PB	PB	B	PB	PB	PB	PB	B	PB	PB	PB	B	B	B	PB	PB	PB	B	B	PB	PB	PB	PB	B	PB	PB	PB	PB	B
UNC5848474	T	C	3	101154169	101061485	42.6646	PB	PB	PB	B	B	PB	PB	B	PB	PB	PB	PB	B	PB	PB	PB	B	B	B	PB	PB	PB	B	B	PB	PB	PB	PB	B	PB	PB	PB	PB	B
UNC5855250	G	T	3	101611671	101518987	42.9574	PB	PB	PB	B	B	PB	PB	B	PB	PB	PB	PB	B	PB	PB	PB	B	B	B	PB	PB	PB	B	B	PB	PB	PB	PB	B	PB	PB	PB	PB	B
gUNC5855250	G	T	3	101611671	101518987	42.9574	PB	PB	PB	B	B	PB	PB	B	PB	PB	PB	PB	B	PB	PB	PB	B	B	B	PB	PB	PB	B	B	PB	PB	PB	PB	B	PB	PB	PB	PB	B
UNC5855546	C	A	3	101629281	101536597	42.9576	PB	PB	PB	B	B	PB	PB	B	PB	PB	PB	PB	B	PB	PB	PB	B	B	B	PB	PB	PB	B	B	PB	PB	PB	PB	B	PB	PB	PB	PB	B
UNC5864433	G	A	3	102207861	102115177	42.9636	PB	PB	PB	B	B	PB	PB	B	PB	PB	PB	PB	B	PB	PB	PB	B	B	B	PB	PB	PB	B	B	PB	PB	PB	PB	B	PB	PB	PB	PB	B
UNC5865708	C	T	3	102277918	102185234	43.1165	PB	PB	PB	B	B	PB	PB	B	PB	PB	PB	PB	B	PB	PB	PB	B	B	B	PB	PB	PB	B	B	PB	PB	PB	PB	B	PB	PB	PB	PB	B
S6J034107260	C	T	3	102681519	102588835	43.895	PB	PB	PB	B	B	PB	PB	B	PB	PB	P	P	B	PB	PB	PB	PB	PB	B	PB	PB	PB	PB	B	PB	PB	PB	PB	B	PB	PB	PB	PB	B
gUNC5873691	A	G	3	102939906	102847222	43.8977	PB	PB	PB	B	B	PB	PB	B	PB	PB	PB	PB	B	PB	PB	PB	B	B	B	PB	PB	PB	B	B	PB	PB	PB	PB	B	PB	PB	PB	PB	B
S6J034128520	G	A	3	103213011	103120327	43.9005	PB	PB	PB	B	B	PB	PB	B	PB	PB	P	P	B	PB	PB	PB	PB	PB	B	PB	PB	PB	PB	B	PB	PB	PB	PB	B	PB	PB	PB	PB	B
SS6034129263	A	G	3	103231591	103138907	43.9007	PB	PB	PB	B	B	PB	PB	B	PB	PB	PB	PB	B	PB	PB	PB	B	B	B	PB	PB	PB	B	B	PB	PB	PB	PB	B	PB	PB	PB	PB	B
gUNC5885627	A	G	3	104023600	103930916	44.1727	PB	PB	PB	B	B	PB	PB	B	PB	PB	PB	PB	B	PB	PB	PB	B	B	B	PB	PB	PB	B	B	PB	PB	PB	PB	B	PB	PB	PB	PB	B
backupUNC030163295	T	C	3	104320698	104228014	44.2059	PB	PB	PB	B	B	PB	PB	B	PB	PB	PB	PB	B	PB	PB	PB	B	B	B	PB	PB	PB	B	B	PB	PB	PB	PB	B	PB	PB	PB	PB	B
gUNC5891868	T	C	3	104852789	104760105	44.5356	PB	PB	PB	B	B	PB	PB	B	PB	PB	PB	PB	B	PB	PB	PB	B	B	B	PB	PB	PB	B	B	PB	PB	PB	PB	B	PB	PB	PB	PB	B
mUNC030504743	G	A	3	105424619	105331935	44.9595	PB	PB	PB	B	B	PB	PB	B	PB	PB	PB	PB	B	PB	PB	PB	B	PB	B	PB	PB	PB	B	B	PB	PB	PB	PB	B	PB	PB	PB	PB	B
S6J034218983	T	C	3	105474591	105381907	44.9844	PB	PB	PB	B	B	PB	PB	B	PB	PB	P	P	B	PB	PB	PB	PB	PB	B	PB	PB	PB	PB	B	PB	PB	PB	PB	B	PB	PB	PB	PB	B
gUNCHS009717	C	T	3	105748158	105655474	45.1063	PB	PB	PB	B	B	PB	PB	B	PB	PB	PB	PB	B	PB	PB	PB	B	PB	B	PB	PB	PB	B	B	PB	PB	PB	PB	B	PB	PB	PB	PB	B
mbackupUNC031344859	G	A	3	106482730	106390046	45.1139	PB	PB	PB	B	B	PB	PB	B	PB	PB	PB	PB	B	PB	PB	PB	B	PB	B	PB	PB	PB	B	B	PB	PB	PB	PB	B	PB	PB	PB	PB	B
S6T034284628	G	A	3	107115704	107023020	45.2595	PB	PB	PB	B	B	PB	PB	B	PB	PB	PB	PB	B	PB	PB	PB	B	PB	B	PB	PB	PB	B	B	PB	PB	PB	PB	B	PB	PB	PB	PB	B
S6J034303255	C	A	3	107581375	107488691	45.4967	PB	PB	PB	B	B	PB	PB	B	PB	PB	P	P	B	PB	PB	PB	PB	PB	B	PB	PB	PB	PB	B	PB	PB	PB	PB	B	PB	PB	PB	PB	B
gUNC5923673	A	G	3	107998865	107906181	45.501	PB	PB	PB	B	B	PB	PB	B	PB	PB	PB	PB	B	PB	PB	PB	B	PB	B	PB	PB	PB	B	B	PB	PB	PB	PB	B	PB	PB	PB	PB	B
gUNC5949179	T	C	3	109979444	109886760	47.1753	PB	PB	PB	B	B	PB	PB	B	PB	PB	PB	PB	B	PB	PB	PB	B	PB	B	PB	PB	PB	B	B	PB	PB	PB	PB	B	PB	PB	PB	PB	PB
mUNC5954963	T	G	3	110516355	110423671	47.2205	PB	PB	PB	B	B	PB	PB	B	PB	PB	PB	PB	B	PB	PB	PB	B	PB	B	PB	PB	PB	B	B	PB	PB	PB	PB	B	PB	PB	PB	PB	PB
SFT034447601	G	A	3	111190049	111097365	47.4795	PB	PB	PB	B	B	PB	PB	B	PB	PB	PB	PB	B	PB	PB	PB	B	PB	B	PB	PB	PB	B	B	PB	PB	PB	PB	B	PB	PB	PB	PB	PB
SS6034626342	C	T	3	115658553	115452202	48.6892	PB	PB	PB	B	B	PB	PB	B	PB	PB	PB	PB	B	PB	PB	PB	B	PB	B	PB	PB	PB	B	B	PB	PB	PB	PB	B	PB	PB	PB	PB	PB
SS6034626385	C	A	3	115659649	115453298	48.6892	PB	PB	PB	B	B	PB	PB	B	PB	PB	PB	PB	B	PB	PB	PB	B	PB	B	PB	PB	PB	B	B	PB	PB	PB	PB	B	PB	PB	PB	PB	PB
gUNC6032774	C	T	3	116568434	116362083	49.0809	PB	PB	PB	B	B	B	PB	B	PB	PB	PB	PB	B	PB	PB	PB	B	PB	B	PB	PB	PB	B	B	PB	PB	PB	PB	B	PB	PB	PB	PB	PB
gbackupUNC030187275	C	T	3	117487795	117281444	49.5803	PB	PB	PB	B	B	B	PB	B	PB	PB	PB	PB	B	PB	PB	PB	B	PB	B	PB	PB	PB	B	B	PB	PB	PB	PB	B	PB	PB	PB	PB	PB
gJAX00112340	G	A	3	119079444	118873093	50.685	PB	PB	PB	B	B	B	PB	B	PB	PB	PB	PB	B	PB	PB	PB	B	PB	B	PB	PB	PB	B	B	PB	PB	PB	PB	B	PB	PB	PB	PB	PB
gUNC6086937	T	C	3	120467755	120261404	51.3214	PB	PB	PB	B	B	B	PB	B	PB	PB	PB	PB	B	PB	PB	PB	B	PB	B	PB	PB	PB	B	B	PB	PB	PB	PB	B	PB	PB	PB	PB	PB
B6_03-120369799-S	C	A	3	120666881	120460530	51.4161	B	PB	PB	B	B	B	PB	B	PB	PB	PB	PB	B	PB	PB	PB	B	PB	B	PB	PB	PB	B	B	PB	PB	PB	PB	B	PB	PB	PB	PB	PB
mB6_03-120369799-S	C	A	3	120666881	120460530	51.4161	B	PB	PB	B	B	B	PB	B	PB	PB	PB	PB	B	PB	PB	PB	B	PB	B	PB	PB	PB	B	B	PB	PB	PB	PB	B	PB	PB	PB	PB	PB
UNC030194728	T	C	3	121828392	121622041	51.6335	B	PB	PB	B	B	B	PB	B	PB	PB	PB	PB	B	PB	PB	PB	B	PB	B	PB	PB	PB	B	B	PB	PB	PB	PB	B	PB	PB	PB	PB	PB
gUNC6114888	T	G	3	122412166	122205815	52.0701	B	PB	PB	B	B	B	PB	B	PB	PB	PB	PB	B	PB	PB	PB	B	PB	B	PB	PB	PB	B	B	PB	PB	PB	PB	B	PB	PB	PB	PB	PB
S3C034928154	T	C	3	123203856	122997505	52.5111	B	PB	PB	B	B	B	PB	B	PB	PB	PB	PB	B	PB	PB	PB	B	PB	B	PB	PB	PB	B	B	PB	PB	PB	PB	B	PB	PB	PB	PB	PB
S3C034928156	T	C	3	123203918	122997567	52.5111	B	PB	PB	B	B	B	PB	B	PB	PB	PB	PB	B	PB	PB	PB	B	PB	B	PB	PB	PB	B	B	PB	PB	PB	PB	B	PB	PB	PB	PB	PB
mUNC6132276	C	T	3	123520014	123313663	53.254	B	PB	PB	B	B	B	PB	B	PB	PB	PB	PB	B	PB	PB	PB	B	PB	B	PB	PB	PB	B	B	PB	PB	PB	PB	B	PB	PB	PB	PB	PB
SBC034941050	C	A	3	123526257	123319906	53.254	B	PB	PB	B	B	B	PB	B	PB	PB	PB	PB	B	PB	PB	PB	B	PB	B	PB	PB	PB	B	B	PB	PB	PB	PB	B	PB	PB	PB	PB	PB
SAJ034982318	T	C	3	124557953	124351602	53.3663	B	PB	PB	B	B	B	PB	B	PB	PB	PB	PB	B	PB	PB	PB	B	PB	B	PB	PB	PB	B	B	PB	PB	PB	PB	B	PB	PB	PB	PB	PB
SAC034985723	T	C	3	124643085	124436734	53.3672	B	PB	PB	B	B	B	PB	B	PB	PB	PB	PB	B	PB	PB	PB	B	PB	B	PB	PB	PB	B	B	PB	PB	PB	PB	B	PB	PB	PB	PB	PB
gJAX00536654	G	A	3	125068773	124862422	53.3716	B	PB	PB	B	B	B	PB	B	PB	PB	PB	PB	B	PB	PB	PB	B	PB	B	PB	PB	PB	B	B	PB	PB	PB	PB	B	PB	PB	PB	PB	PB
gUNC6185684	T	C	3	126773625	126567274	54.7027	B	PB	PB	B	B	B	PB	B	PB	PB	PB	PB	B	PB	PB	PB	B	PB	B	PB	PB	PB	B	B	PB	PB	PB	PB	B	PB	PB	PB	PB	PB
SBT035101462	C	T	3	127536560	127330209	55.2152	B	PB	PB	B	B	B	PB	B	PB	PB	PB	PB	B	PB	PB	PB	B	PB	B	PB	PB	PB	B	B	PB	PB	PB	PB	B	PB	PB	PB	PB	PB
SBC035107913	G	A	3	127697829	127491478	55.2169	B	PB	PB	B	B	B	PB	B	PB	PB	PB	PB	B	PB	PB	PB	B	PB	B	PB	PB	PB	B	B	PB	PB	PB	PB	B	PB	PB	PB	PB	PB
UNC6208306	T	C	3	128154139	127947788	55.3752	B	PB	PB	B	B	B	PB	B	PB	PB	PB	PB	B	PB	PB	PB	B	PB	B	PB	PB	PB	B	B	PB	PB	PB	PB	B	PB	PB	PB	PB	PB
UNC6209486	T	C	3	128224356	128018005	55.4738	B	PB	PB	B	B	B	PB	B	PB	PB	PB	PB	B	PB	PB	PB	B	PB	B	PB	PB	PB	B	B	PB	PB	PB	PB	B	PB	PB	PB	PB	PB
gUNC6210217	G	A	3	128264945	128058594	55.5308	B	B	B	B	B	B	B	B	B	B	B	B	B	B	B	B	B	B	B	B	B	B	B	B	B	B	B	B	B	B	B	B	B	B
UNC6219668	C	T	3	129002031	128795680	56.3731	B	PB	PB	B	B	B	PB	B	PB	PB	PB	PB	B	PB	PB	PB	B	PB	B	PB	PB	PB	B	B	PB	PB	PB	PB	B	PB	PB	PB	PB	PB
UNC6220293	G	A	3	129064647	128858296	56.3737	B	PB	PB	B	B	B	PB	B	PB	PB	PB	PB	B	PB	PB	PB	B	PB	B	PB	PB	PB	B	B	PB	PB	PB	PB	B	PB	PB	PB	PB	PB
UNC6221860	G	A	3	129172395	128966044	56.476	B	PB	PB	B	B	B	PB	B	PB	PB	PB	PB	B	PB	PB	PB	B	PB	B	PB	PB	PB	B	B	PB	PB	PB	PB	B	PB	PB	PB	PB	PB
UNC6221985	G	A	3	129181940	128975589	56.4869	B	PB	PB	B	B	B	PB	B	PB	PB	PB	PB	B	PB	PB	PB	B	PB	B	PB	PB	PB	B	B	PB	PB	PB	PB	B	PB	PB	PB	PB	PB
UNC6222615	C	T	3	129248074	129041723	56.5622	B	PB	PB	B	B	B	PB	B	PB	PB	PB	PB	B	PB	PB	PB	B	PB	B	PB	PB	PB	B	B	PB	PB	PB	PB	B	PB	PB	PB	PB	PB
mUNC6229155	A	G	3	129683801	129477450	57.185	B	PB	PB	B	B	B	PB	B	PB	PB	PB	PB	B	PB	PB	PB	B	PB	B	PB	PB	PB	B	B	PB	PB	PB	PB	B	PB	PB	PB	PB	PB
S6Y035232901	G	T	3	130822542	130616191	59.2543	B	PB	PB	B	B	B	PB	B	PB	PB	PB	PB	B	PB	PB	PB	B	PB	B	PB	PB	PB	B	B	PB	PB	PB	PB	B	PB	PB	PB	PB	PB
SSR035263141	G	A	3	131578543	131284304	59.6708	B	PB	PB	B	B	B	PB	B	PB	PB	PB	PB	B	PB	PB	PB	B	PB	B	PB	PB	PB	B	B	PB	PB	PB	PB	B	PB	PB	PB	PB	PB
SSH035274752	C	T	3	131868806	131574567	59.8762	B	PB	PB	B	B	B	PB	B	PB	PB	PB	PB	B	PB	PB	PB	B	PB	B	PB	PB	PB	B	B	PB	PB	PB	PB	B	PB	PB	PB	PB	PB
SSH035274975	G	A	3	131874390	131580151	59.8798	B	PB	PB	B	B	B	PB	B	PB	PB	PB	PB	B	PB	PB	PB	B	PB	B	PB	PB	PB	B	B	PB	PB	PB	PB	B	PB	PB	PB	PB	PB
SSR035282807	G	A	3	132070177	131775938	59.9468	B	PB	PB	B	B	B	PB	B	PB	PB	PB	PB	B	PB	PB	PB	B	PB	B	PB	PB	PB	B	B	PB	PB	PB	PB	B	PB	PB	PB	PB	PB
SSR035282975	G	A	3	132074398	131780159	59.948	B	PB	PB	B	B	B	PB	B	PB	PB	PB	PB	B	PB	PB	PB	B	PB	B	PB	PB	PB	B	B	PB	PB	PB	PB	B	PB	PB	PB	PB	PB
SSR035282992	T	G	3	132074806	131780567	59.9481	B	PB	PB	B	B	B	PB	B	PB	PB	PB	PB	B	PB	PB	PB	B	PB	B	PB	PB	PB	B	B	PB	PB	PB	PB	B	PB	PB	PB	PB	PB
gUNC6265372	A	G	3	132075087	131780848	59.9482	B	PB	PB	B	B	B	PB	B	PB	PB	PB	PB	B	PB	PB	PB	B	PB	B	PB	PB	PB	B	B	PB	PB	PB	PB	B	PB	PB	PB	PB	PB
gUNC6265372b	A	G	3	132075087	131780848	59.9482	B	PB	PB	B	B	B	PB	B	PB	PB	PB	PB	B	PB	PB	PB	B	PB	B	PB	PB	PB	B	B	PB	PB	PB	PB	B	PB	PB	PB	PB	PB
S6J035325488	G	A	3	133137206	132842967	60.205	PB	P	P	B	B	B	PB	B	PB	PB	PB	PB	B	PB	PB	PB	B	PB	B	PB	PB	PB	B	B	PB	PB	PB	PB	B	PB	PB	PB	PB	PB
gJAX00113456	C	T	3	134048247	133754008	60.724	B	PB	PB	B	B	B	PB	B	PB	PB	PB	PB	B	PB	PB	PB	B	PB	B	PB	PB	PB	B	B	PB	PB	PB	PB	B	PB	PB	PB	PB	PB
gJAX00113489	T	C	3	134478458	134184219	60.9571	B	PB	PB	B	B	B	PB	B	PB	PB	PB	PB	B	PB	PB	PB	B	PB	B	PB	PB	PB	B	B	PB	PB	PB	PB	B	PB	PB	PB	PB	PB
gUNCHS010200	A	G	3	137715581	137421342	62.4963	B	B	B	B	B	B	B	B	B	B	B	B	B	B	B	B	B	B	B	B	B	B	B	B	B	B	B	B	B	B	B	B	B	B
mUNC030642512	C	A	3	141524466	141230227	64.4454	B	PB	B	B	B	B	PB	B	PB	PB	PB	PB	B	PB	PB	PB	B	PB	B	PB	PB	PB	B	B	PB	PB	PB	PB	B	PB	PB	PB	PB	PB
S2H035666793	C	T	3	141669832	141375593	64.6234	B	PB	B	B	B	B	PB	B	PB	PB	PB	PB	B	PB	PB	PB	B	PB	B	PB	PB	PB	B	B	PB	PB	PB	PB	B	PB	PB	PB	PB	PB
S2H035708819	G	A	3	142720499	142426260	65.3178	B	PB	B	B	B	B	PB	B	PB	PB	PB	PB	B	PB	PB	PB	B	PB	B	PB	PB	PB	B	B	PB	PB	PB	PB	B	PB	PB	PB	PB	PB
gUNC6444169	C	T	3	144317639	144023400	67.3646	B	PB	B	B	B	B	PB	B	PB	PB	PB	PB	B	PB	PB	PB	B	PB	B	PB	PB	PB	B	B	PB	PB	PB	PB	B	PB	PB	PB	PB	PB
UNC6445132	C	T	3	144394667	144100428	67.4505	B	PB	B	B	B	B	PB	B	PB	PB	PB	PB	B	PB	PB	PB	B	PB	B	PB	PB	PB	B	B	PB	PB	PB	PB	B	PB	PB	PB	PB	PB
S6J035852681	C	T	3	146317041	146022796	69.6107	PB	P	PB	B	B	PB	PB	PB	B	PB	PB	PB	B	PB	PB	PB	B	PB	B	PB	PB	PB	B	B	PB	PB	PB	PB	PB	PB	PB	PB	PB	PB
gUNC6475139	C	T	3	146374133	146079888	69.6113	B	B	B	B	B	B	B	B	B	B	B	B	B	B	B	B	B	B	B	B	B	B	B	B	B	B	B	B	B	B	B	B	B	B
gUNC6478289	C	T	3	146595691	146301446	70.6452	B	PB	B	B	B	B	PB	B	B	PB	PB	PB	B	PB	PB	PB	B	PB	B	PB	PB	PB	B	B	PB	PB	PB	PB	PB	PB	PB	PB	PB	PB
S6J035866443	C	T	3	146661093	146366848	70.8424	PB	P	PB	B	B	PB	PB	PB	B	PB	PB	PB	B	PB	PB	PB	B	PB	B	PB	PB	PB	B	B	PB	PB	PB	PB	PB	PB	PB	PB	PB	PB
gJAX00541929	C	T	3	149300601	149006238	74.0202	B	PB	B	B	B	B	PB	B	B	PB	PB	PB	B	PB	PB	PB	B	PB	B	PB	PB	PB	B	B	PB	PB	PB	PB	PB	PB	PB	PB	PB	PB
gUNC6530830	G	A	3	150599308	150304945	74.9137	B	PB	B	B	B	B	PB	B	B	PB	PB	PB	B	PB	PB	PB	B	PB	B	PB	PB	PB	B	B	PB	PB	PB	PB	PB	PB	PB	PB	PB	PB
gUNC6544103	C	T	3	151618848	151324485	75.3302	B	PB	B	B	B	B	PB	B	B	PB	PB	PB	B	PB	PB	PB	B	PB	B	PB	PB	PB	B	B	PB	PB	PB	PB	PB	PB	PB	PB	PB	PB
SBR036070918	T	C	3	151772965	151478602	75.4756	B	PB	B	B	B	B	PB	B	B	PB	PB	PB	B	PB	PB	PB	B	PB	B	PB	PB	PB	B	B	PB	PB	PB	PB	PB	PB	PB	PB	PB	PB
mUNC6547782	T	C	3	151947892	151653529	75.4801	B	PB	B	B	B	B	PB	B	B	PB	PB	PB	B	PB	PB	PB	B	PB	B	PB	PB	PB	B	B	PB	PB	PB	PB	PB	PB	PB	PB	PB	PB
SSH036086655	G	A	3	152166395	151872032	75.5486	B	PB	B	B	B	B	PB	B	B	PB	PB	PB	B	PB	PB	PB	B	PB	B	PB	PB	PB	B	B	PB	PB	PB	PB	PB	PB	PB	PB	PB	PB
mbackupUNC030289277	T	G	3	152903035	152608672	75.6875	B	PB	B	B	B	B	PB	B	B	PB	PB	PB	B	PB	PB	PB	B	PB	B	PB	PB	PB	B	B	PB	PB	PB	PB	PB	PB	PB	PB	PB	PB
S3N036121009	A	G	3	153025231	152730868	75.7149	B	PB	B	B	B	B	PB	B	B	PB	PB	PB	B	PB	PB	PB	B	PB	B	PB	PB	PB	B	B	PB	PB	PB	PB	PB	PB	PB	PB	PB	PB
SFH036129403	G	A	3	153235086	152940723	76.4364	B	PB	B	B	B	B	PB	B	B	PB	PB	PB	B	PB	PB	PB	B	PB	B	PB	PB	PB	B	B	PB	PB	PB	PB	PB	PB	PB	PB	PB	PB
gUNCHS010452	A	G	3	154712527	154418164	77.8002	B	PB	B	B	B	B	PB	B	B	PB	PB	PB	B	PB	PB	PB	B	PB	B	PB	PB	PB	B	B	PB	PB	PB	PB	PB	PB	PB	PB	PB	PB
gUNC6596659	T	C	3	155407831	155113468	78.5382	B	PB	B	B	B	B	PB	B	B	PB	PB	PB	B	PB	PB	PB	B	PB	B	PB	PB	PB	B	B	PB	PB	PB	PB	PB	PB	PB	PB	PB	PB
S6J036281282	C	T	3	157032059	156737696	79.4292	PB	P	PB	PB	B	PB	PB	PB	B	PB	PB	PB	B	PB	PB	PB	B	PB	B	PB	PB	PB	B	B	PB	PB	PB	PB	PB	PB	PB	PB	PB	PB
gUNC6617899	C	T	3	157394139	157099776	79.6863	B	PB	B	B	B	B	PB	B	B	PB	PB	PB	B	PB	PB	PB	B	PB	B	PB	PB	PB	B	B	PB	PB	PB	PB	PB	PB	PB	PB	PB	PB
gUNCHS010556	C	T	3	158895392	158601029	80.649	P	P	P	P	P	P	P	P	P	P	P	P	P	P	P	P	P	P	P	P	P	P	P	P	P	P	P	P	P	P	P	P	P	P
gUNC6649201	G	A	4	4756222	4756222	0.890996	PB	PB	PB	B	PB	B	B	B	PB	PB	PB	PB	B	PB	PB	PB	PB	B	PB	B	B	B	B	PB	B	B	B	PB	PB	B	B	PB	PB	PB
SFR040193574	A	G	4	4839367	4839367	0.891939	PB	PB	PB	B	PB	B	B	B	PB	PB	PB	PB	B	PB	PB	PB	PB	B	PB	B	B	B	B	PB	B	B	B	PB	PB	B	B	PB	PB	PB
mJAX00115551	T	G	4	5435867	5435867	0.954918	PB	PB	PB	B	PB	B	B	B	PB	PB	PB	PB	B	PB	PB	PB	PB	B	PB	B	B	B	B	PB	B	B	B	PB	PB	B	B	PB	PB	PB
gUNCHS010622	C	T	4	6712326	6712326	1.39345	PB	PB	PB	B	PB	B	B	B	PB	PB	PB	PB	B	PB	PB	PB	PB	B	PB	B	B	B	B	PB	B	B	B	PB	PB	B	B	PB	PB	PB
gUNC6678659	G	A	4	7209932	7209932	1.82022	PB	PB	PB	B	PB	B	B	B	PB	PB	PB	PB	B	PB	PB	PB	PB	B	PB	B	B	B	B	PB	B	B	B	PB	PB	B	B	PB	PB	PB
mUNC040475523	G	A	4	8661591	8661591	2.02177	PB	PB	PB	PB	PB	PB	PB	PB	PB	PB	PB	PB	PB	PB	PB	PB	PB	PB	PB	PB	PB	PB	PB	PB	PB	PB	PB	PB	PB	PB	PB	PB	PB	PB
gUNC6709591	A	G	4	9418983	9418983	2.50367	PB	PB	PB	B	PB	B	B	B	PB	PB	PB	PB	B	PB	PB	PB	PB	B	PB	B	B	B	B	PB	B	B	B	PB	PB	B	B	PB	PB	PB
gUNC6724691	C	A	4	10595562	10595562	3.06946	PB	PB	PB	B	PB	B	B	B	PB	PB	PB	PB	B	PB	PB	PB	PB	B	PB	PB	B	B	B	PB	B	B	B	PB	PB	B	B	PB	PB	PB
mUNC040484828	T	C	4	14821683	14821683	4.75958	PB	PB	PB	B	PB	PB	B	B	PB	PB	PB	PB	B	PB	PB	PB	PB	B	PB	PB	B	B	B	PB	B	B	B	PB	PB	B	B	PB	PB	PB
mJAX00545910	T	G	4	15635309	15635309	5.03388	PB	PB	PB	B	PB	PB	B	B	PB	PB	PB	PB	B	PB	PB	PB	PB	B	PB	PB	B	B	B	PB	B	B	B	PB	PB	B	B	PB	PB	PB
gUNC6802962	C	T	4	16568242	16568242	5.40863	PB	PB	PB	B	PB	PB	B	B	PB	PB	PB	PB	B	PB	PB	PB	PB	B	PB	PB	B	B	B	PB	B	B	B	PB	PB	B	B	PB	PB	PB
gUNC6860017	C	T	4	20893255	20893255	7.1223	PB	PB	PB	B	PB	PB	B	B	PB	PB	PB	PB	B	PB	PB	PB	PB	B	PB	PB	B	B	B	PB	B	B	B	PB	PB	B	B	PB	PB	PB
gUNCHS010808	T	C	4	21163050	21163050	7.13437	PB	PB	PB	B	PB	PB	B	B	PB	PB	PB	PB	B	PB	PB	PB	PB	B	PB	PB	B	B	B	PB	B	B	B	PB	PB	B	B	PB	PB	PB
gUNC6896735	C	T	4	23937087	23937087	8.70685	PB	PB	PB	B	PB	PB	B	B	PB	PB	PB	PB	B	PB	PB	PB	PB	B	PB	PB	B	B	B	PB	B	B	B	PB	PB	B	B	PB	PB	PB
S2H041022378	G	A	4	25559451	25559451	8.9937	PB	PB	PB	B	PB	PB	B	B	PB	PB	PB	PB	B	PB	PB	PB	PB	B	PB	PB	B	B	B	PB	B	B	B	PB	PB	B	B	PB	PB	PB
gUNC6921057	T	C	4	25790171	25790171	9.06849	PB	PB	PB	B	PB	PB	B	B	PB	PB	PB	PB	B	PB	PB	PB	PB	B	PB	PB	B	B	B	PB	B	B	B	PB	PB	B	B	PB	PB	PB
mJAX00547070	G	A	4	25948116	25948116	9.07028	PB	PB	PB	B	PB	PB	B	B	PB	PB	PB	PB	B	PB	PB	PB	PB	B	PB	PB	B	B	B	PB	B	B	B	PB	PB	B	B	PB	PB	PB
mUNC040032262	G	T	4	26604334	26604334	9.51898	PB	PB	PB	B	PB	PB	B	B	PB	PB	PB	PB	B	PB	PB	PB	PB	B	PB	PB	B	B	B	PB	B	B	B	PB	PB	B	B	PB	PB	PB
gJAX00547226	G	A	4	27442883	27442883	9.75268	PB	PB	PB	B	PB	PB	B	B	PB	PB	PB	PB	B	PB	PB	PB	PB	B	PB	PB	B	B	B	PB	B	B	B	PB	PB	B	B	PB	PB	PB
mUNC040390571	C	A	4	27809481	27809481	9.78691	PB	PB	PB	B	PB	PB	B	B	PB	PB	PB	PB	B	PB	PB	PB	PB	B	PB	PB	B	B	B	PB	B	B	B	PB	PB	B	B	PB	PB	PB
gJAX00547357	T	G	4	28703468	28703468	10.6837	PB	PB	PB	B	PB	PB	B	B	PB	PB	PB	PB	B	PB	PB	PB	PB	B	PB	PB	B	B	B	PB	B	B	B	PB	PB	B	B	PB	PB	PB
mbackupUNC040036735	G	A	4	30292924	30292924	11.4103	PB	PB	PB	B	PB	PB	B	B	PB	PB	PB	PB	B	PB	PB	PB	PB	B	PB	PB	B	B	B	PB	B	B	B	PB	PB	B	B	PB	PB	PB
gUNC7004185	C	T	4	31577446	31577446	12.1202	PB	PB	PB	B	PB	PB	B	B	PB	PB	PB	PB	B	PB	PB	PB	PB	B	PB	PB	B	B	B	PB	B	B	B	PB	PB	B	B	PB	PB	PB
gUNC7022910	C	T	4	32958598	32958598	12.9636	PB	PB	PB	B	PB	PB	B	B	PB	B	PB	PB	B	PB	PB	PB	PB	B	PB	PB	B	B	B	PB	B	B	B	PB	PB	B	B	PB	PB	PB
SFT041323072	G	A	4	33076810	33076810	13.0616	PB	PB	PB	B	PB	PB	B	B	PB	B	PB	PB	B	PB	PB	PB	PB	B	PB	PB	B	B	B	PB	B	B	B	PB	PB	B	B	PB	PB	PB
gUNCHS010961	G	A	4	33497387	33497387	13.3008	PB	PB	PB	B	PB	PB	B	B	PB	B	PB	PB	B	PB	PB	PB	PB	B	PB	PB	B	B	B	PB	B	B	B	PB	PB	B	B	PB	PB	PB
gUNC7035643	T	G	4	33977539	33977539	15.0126	PB	PB	PB	B	PB	PB	B	B	PB	B	PB	PB	B	PB	PB	PB	PB	B	PB	PB	B	B	B	PB	B	B	B	PB	PB	B	B	PB	PB	PB
S6R041402189	T	C	4	35054735	35054735	15.3389	B	PB	PB	B	PB	PB	B	B	PB	B	PB	PB	B	PB	PB	PB	PB	B	PB	PB	B	B	B	PB	B	B	B	PB	PB	B	B	PB	PB	PB
gUNC7050195	C	T	4	35308944	35308944	15.6642	B	PB	PB	B	PB	PB	B	B	PB	B	PB	PB	B	PB	PB	PB	PB	B	PB	PB	B	B	B	PB	B	B	B	PB	PB	B	B	PB	PB	PB
mUNC7053705	G	A	4	35757499	35757499	16.1754	B	PB	PB	B	PB	PB	B	B	PB	B	PB	PB	B	PB	PB	PB	PB	B	PB	PB	B	B	B	PB	B	B	B	PB	PB	B	B	PB	PB	PB
gJAX00548393	G	A	4	36548543	36548543	17.1161	B	PB	PB	B	PB	PB	B	B	PB	B	PB	PB	B	PB	PB	PB	PB	B	PB	PB	B	B	B	PB	B	B	B	PB	PB	B	B	PB	PB	PB
gUNC7075573	A	G	4	37730915	37730915	18.2366	B	PB	PB	B	PB	PB	B	B	PB	B	PB	PB	B	PB	PB	PB	PB	B	PB	PB	B	B	B	PB	B	B	B	PB	PB	B	B	PB	PB	PB
S1H041530401	T	C	4	38260047	38260047	18.2659	B	PB	PB	B	PB	PB	B	B	PB	B	PB	PB	B	PB	PB	PB	PB	B	PB	PB	B	B	B	PB	B	B	B	PB	PB	B	B	PB	PB	PB
gJAX00548572	C	T	4	38376189	38376189	18.2836	B	PB	PB	B	PB	PB	B	B	PB	B	PB	PB	B	PB	PB	PB	PB	B	PB	PB	B	B	B	PB	B	B	B	PB	PB	B	B	PB	PB	PB
mUNC7114925	A	G	4	40759497	40759497	18.8444	B	PB	PB	B	PB	PB	B	B	PB	B	PB	PB	B	PB	PB	PB	PB	B	PB	PB	B	B	B	PB	B	B	B	PB	PB	B	B	PB	PB	PB
SS6041718475	A	C	4	42961884	42961884	21.2949	B	PB	PB	B	PB	PB	B	B	PB	B	PB	PB	B	PB	PB	PB	PB	B	PB	PB	B	B	B	PB	B	B	B	PB	PB	B	B	PB	PB	PB
gUNC7138134	A	G	4	43710776	43710776	21.4151	B	PB	PB	B	PB	PB	B	B	PB	B	PB	PB	B	PB	PB	PB	PB	B	PB	PB	B	B	B	PB	B	B	B	PB	PB	B	B	PB	PB	PB
SAJ041754242	C	T	4	43856071	43856071	21.4167	B	PB	PB	B	PB	PB	B	B	PB	B	PB	PB	B	PB	PB	PB	PB	B	PB	PB	B	B	B	PB	B	B	B	PB	PB	B	B	PB	PB	PB
SS6041757108	T	C	4	43927723	43927723	21.4275	B	PB	PB	B	PB	PB	B	B	PB	B	PB	PB	B	PB	PB	PB	PB	B	PB	PB	B	B	B	PB	B	B	B	PB	PB	B	B	PB	PB	PB
SS6041768866	G	A	4	44221653	44221653	21.5352	B	PB	PB	PB	PB	PB	B	B	PB	B	PB	PB	B	PB	PB	PB	PB	B	PB	PB	B	B	B	PB	B	B	B	PB	PB	B	B	PB	PB	PB
gJAX00549476	C	T	4	44520090	44520090	21.9095	B	PB	PB	PB	PB	PB	B	B	PB	B	PB	PB	B	PB	PB	PB	PB	B	PB	PB	B	B	B	PB	B	B	B	PB	PB	B	B	PB	PB	PB
gUNCHS011178	G	A	4	46546799	46546799	23.2501	B	PB	PB	PB	PB	PB	B	B	PB	B	PB	PB	B	PB	PB	PB	PB	B	PB	PB	PB	B	B	PB	B	B	B	PB	PB	B	B	PB	PB	PB
gUNC7197612	G	A	4	47912370	47912370	24.4162	B	PB	PB	PB	PB	PB	B	B	PB	B	PB	PB	B	PB	PB	PB	PB	B	PB	PB	PB	B	B	PB	B	B	B	PB	B	B	B	PB	PB	PB
UNC7198791	G	A	4	48016693	48016693	24.4174	B	PB	PB	PB	PB	PB	B	B	PB	B	PB	PB	B	PB	PB	PB	PB	B	PB	PB	PB	B	B	PB	B	B	B	PB	B	B	B	PB	PB	PB
gUNC7200671	C	A	4	48276544	48276544	24.4593	B	PB	PB	PB	PB	PB	B	B	PB	B	PB	PB	B	PB	PB	PB	PB	B	PB	PB	PB	B	B	PB	B	B	B	PB	B	B	B	PB	PB	PB
gUNC7205485	A	G	4	48716499	48716499	24.6246	B	PB	PB	PB	PB	PB	B	B	PB	B	PB	PB	B	PB	PB	PB	PB	B	PB	PB	PB	B	B	PB	B	B	B	PB	B	B	B	PB	PB	PB
gUNC7219031	T	C	4	49871636	49871636	25.4355	B	PB	PB	PB	PB	PB	B	B	PB	B	PB	PB	B	PB	PB	PB	PB	B	PB	PB	PB	B	B	PB	B	B	B	PB	B	B	B	PB	PB	PB
gJAX00118827	G	A	4	50504383	50504383	25.5129	PB	PB	PB	PB	PB	PB	PB	PB	PB	PB	PB	PB	PB	PB	PB	PB	PB	PB	PB	PB	PB	PB	PB	PB	PB	PB	PB	PB	PB	PB	PB	PB	PB	PB
mJAX00118885	G	A	4	51297590	51297590	25.6377	B	PB	PB	PB	PB	PB	B	B	PB	B	PB	PB	B	PB	PB	PB	PB	B	PB	PB	PB	B	B	PB	B	B	B	PB	B	B	B	PB	PB	PB
S3C042109508	C	T	4	52737705	52737705	26.9205	B	PB	PB	PB	PB	PB	B	B	PB	B	PB	PB	B	PB	PB	PB	PB	B	PB	PB	PB	B	B	PB	B	B	B	PB	B	B	B	PB	PB	PB
gUNC7308283	T	C	4	56847919	56847919	29.9985	B	PB	PB	PB	PB	PB	B	B	PB	B	PB	PB	B	PB	PB	PB	PB	B	PB	PB	PB	B	B	PB	B	B	B	PB	B	B	B	PB	PB	PB
gJAX00551855	G	T	4	57235215	57235215	30.0029	B	PB	PB	PB	PB	PB	B	B	PB	B	PB	PB	B	PB	PB	PB	PB	B	PB	PB	PB	B	B	PB	B	B	B	PB	B	B	B	PB	PB	PB
gUNCHS011421	G	T	4	58790645	58790645	30.6976	P	P	P	P	P	P	P	P	P	P	P	P	P	P	P	P	P	P	P	P	P	P	P	P	P	P	P	P	P	P	P	P	P	P
gUNCHS011435	T	C	4	59448999	59448999	30.8975	B	PB	PB	PB	PB	PB	B	B	PB	B	PB	PB	B	PB	PB	PB	PB	B	PB	PB	PB	B	B	PB	B	B	B	PB	B	B	B	PB	PB	PB
S6Y042530203	G	A	4	63255088	63173325	32.3236	B	PB	PB	PB	PB	PB	B	B	PB	B	PB	PB	B	PB	PB	PB	PB	B	PB	PB	PB	B	B	PB	B	B	B	PB	B	B	B	PB	PB	PB
S3C042531961	C	A	4	63299041	63217278	32.3241	B	PB	PB	PB	PB	PB	B	B	PB	B	PB	PB	B	PB	PB	PB	PB	B	PB	PB	PB	B	B	PB	B	B	B	PB	B	B	B	PB	PB	PB
mJAX00552844	C	T	4	64063988	63982225	32.4287	B	PB	PB	PB	PB	PB	B	B	PB	B	PB	PB	B	PB	PB	PB	PB	B	PB	PB	PB	B	B	PB	B	B	B	PB	B	B	B	PB	PB	PB
mUNC7391813	C	A	4	65127367	65045604	32.5239	B	PB	PB	PB	PB	PB	B	B	PB	B	PB	PB	B	PB	PB	PB	PB	B	PB	PB	PB	B	B	PB	B	B	B	PB	B	B	B	PB	PB	PB
mUNC041185462	C	T	4	65774092	65692329	32.9016	B	PB	PB	PB	PB	PB	B	B	PB	B	PB	PB	B	PB	PB	PB	PB	B	PB	PB	PB	B	B	PB	B	B	B	PB	B	B	B	PB	PB	PB
mUNC040514618	T	C	4	66236102	66154339	33.0375	B	PB	PB	PB	PB	PB	B	B	PB	B	PB	PB	B	PB	PB	PB	PB	B	PB	PB	PB	B	B	PB	B	B	B	PB	B	B	B	PB	PB	PB
S6J042655196	G	A	4	66379904	66298141	33.0391	B	PB	PB	PB	PB	PB	B	B	PB	PB	P	PB	PB	PB	P	PB	P	PB	PB	PB	P	PB	PB	PB	B	B	PB	PB	PB	PB	P	PB	P	P
SBC042661161	T	C	4	66529045	66447282	33.0408	B	PB	PB	PB	PB	PB	B	B	PB	B	PB	PB	B	PB	PB	PB	PB	B	PB	PB	PB	B	B	PB	B	B	B	PB	B	B	B	PB	PB	PB
mbackupUNC040089799	T	G	4	67098252	67016489	33.2547	B	PB	PB	PB	PB	PB	B	B	PB	B	PB	PB	B	PB	PB	PB	PB	B	PB	PB	PB	B	B	PB	B	B	B	PB	B	B	B	PB	PB	PB
gUNCHS011562	T	C	4	67317398	67235635	33.3117	B	PB	PB	PB	PB	PB	B	B	PB	B	PB	PB	B	PB	PB	PB	PB	B	PB	PB	PB	B	B	PB	B	B	B	PB	B	B	B	PB	PB	PB
mUNC040401940	C	T	4	68466000	68384237	33.378	B	PB	PB	PB	PB	PB	B	B	PB	B	PB	PB	B	PB	PB	PB	PB	B	PB	PB	PB	B	B	PB	B	B	B	PB	B	B	B	PB	PB	PB
gUNC7443378	C	T	4	69197709	69115946	33.4679	B	PB	PB	PB	PB	PB	B	B	PB	B	PB	PB	B	PB	PB	PB	PB	B	PB	PB	PB	B	B	PB	B	B	B	PB	B	B	B	PB	PB	PB
gUNC7467228	G	A	4	71165061	71083298	34.3392	B	PB	PB	PB	PB	PB	B	B	PB	B	PB	PB	B	PB	PB	PB	PB	B	PB	PB	PB	B	B	PB	B	B	B	PB	B	B	B	PB	PB	PB
gUNC7479389	C	A	4	72108571	72026808	34.482	B	PB	PB	PB	PB	PB	B	B	PB	B	PB	PB	B	PB	PB	PB	PB	B	PB	PB	PB	B	B	PB	B	B	B	PB	B	B	B	PB	PB	PB
mUNC040122874	T	G	4	72605012	72523249	34.4877	B	PB	PB	PB	PB	PB	B	B	PB	B	PB	PB	B	PB	PB	PB	PB	B	PB	PB	PB	B	B	PB	B	B	B	PB	B	B	B	PB	PB	PB
gUNC7503701	C	A	4	74210917	74129154	34.5059	B	PB	PB	PB	PB	PB	B	B	PB	B	PB	PB	B	PB	PB	PB	PB	B	PB	PB	PB	B	B	PB	B	B	B	PB	B	B	B	PB	PB	PB
mUNC7508779	A	G	4	74598028	74516265	34.6196	B	PB	PB	PB	PB	PB	B	B	PB	B	PB	PB	B	PB	PB	PB	PB	B	PB	PB	PB	B	B	PB	B	B	B	PB	B	B	B	PB	PB	PB
SBH042987275	G	A	4	74681880	74600117	34.8234	B	PB	PB	PB	PB	PB	B	B	PB	B	PB	PB	B	PB	PB	PB	PB	B	PB	PB	PB	B	B	PB	B	B	B	PB	B	B	B	PB	PB	PB
mJAX00120641	A	G	4	76193199	76111436	35.7688	B	PB	PB	PB	PB	PB	B	B	PB	B	PB	PB	B	PB	PB	PB	PB	B	PB	PB	PB	B	B	PB	B	B	B	PB	B	B	B	PB	PB	PB
SFT043073624	G	A	4	76840614	76758851	35.7761	B	PB	PB	PB	PB	PB	B	B	PB	B	PB	PB	B	PB	PB	PB	PB	B	PB	PB	PB	B	B	PB	B	B	B	PB	B	B	B	PB	PB	PB
gUNC7564038	C	A	4	78578775	78497012	35.9298	B	B	B	B	B	B	B	B	B	B	B	B	B	B	B	B	B	B	B	B	B	B	B	B	B	B	B	B	B	B	B	B	B	B
gUNC7580591	A	G	4	79822356	79740593	36.3636	B	PB	PB	PB	PB	PB	B	B	PB	B	PB	PB	B	PB	PB	PB	PB	B	PB	PB	PB	B	B	PB	B	B	B	PB	B	B	B	PB	PB	PB
gUNC7598588	G	A	4	81076245	80994482	36.4397	B	PB	PB	PB	PB	PB	B	B	PB	B	PB	PB	B	PB	PB	PB	PB	B	PB	PB	PB	B	B	PB	B	B	B	PB	B	B	B	PB	PB	PB
S2J043320840	A	G	4	83021024	82939261	37.877	B	PB	PB	PB	PB	PB	B	B	PB	B	PB	PB	B	PB	PB	PB	PB	B	PB	PB	PB	B	B	PB	B	B	B	PB	B	B	B	PB	PB	PB
JAX00555961	G	A	4	83201963	83120200	37.8843	B	PB	PB	PB	PB	PB	B	B	PB	B	PB	PB	B	PB	PB	PB	PB	B	PB	PB	PB	B	B	PB	B	B	B	PB	B	B	B	PB	PB	PB
gUNC7630359	G	A	4	83619386	83537623	37.9485	B	PB	PB	PB	PB	PB	B	B	PB	B	PB	PB	B	PB	PB	PB	PB	B	PB	PB	PB	B	B	PB	B	B	B	PB	B	B	B	PB	PB	PB
gUNC7639816	A	G	4	84347849	84266086	38.2476	B	PB	PB	PB	PB	PB	B	B	PB	B	PB	PB	B	PB	PB	PB	PB	B	PB	PB	PB	B	B	PB	B	B	B	PB	B	B	B	PB	PB	PB
gUNC7643110	G	A	4	84627762	84545999	38.3088	B	PB	PB	PB	PB	PB	B	B	PB	B	PB	PB	B	PB	PB	PB	PB	B	PB	PB	PB	B	B	PB	B	B	B	PB	B	B	B	PB	PB	PB
S6J043436429	C	T	4	85910730	85828967	38.8134	B	PB	PB	PB	PB	PB	B	B	PB	PB	P	PB	PB	PB	P	PB	P	PB	PB	PB	P	PB	PB	PB	B	PB	PB	PB	PB	PB	P	PB	P	P
gJAX00556703	C	T	4	86239878	86158115	39.1791	B	PB	PB	PB	PB	PB	B	B	PB	B	PB	PB	B	PB	PB	PB	PB	B	PB	PB	PB	B	B	PB	B	PB	B	PB	B	B	B	PB	PB	PB
gUNC7677604	A	G	4	87118837	87037074	39.2907	B	PB	PB	PB	PB	PB	B	B	PB	B	PB	PB	B	PB	PB	PB	PB	B	PB	PB	PB	B	B	PB	B	PB	B	PB	B	B	B	PB	PB	PB
mUNC041313104	A	G	4	87846362	87764599	39.6404	B	PB	PB	PB	PB	PB	B	B	PB	B	PB	PB	B	PB	PB	PB	PB	B	PB	PB	PB	B	B	PB	B	PB	B	PB	B	B	B	PB	PB	PB
SBT043527032	C	T	4	88175820	88094057	39.9892	B	PB	PB	PB	PB	PB	B	B	PB	B	PB	PB	B	PB	PB	PB	PB	B	PB	PB	PB	B	B	PB	B	PB	B	PB	B	B	B	PB	PB	PB
gJAX00121562	A	G	4	88513304	88431541	40.3932	B	PB	PB	PB	PB	PB	B	B	PB	B	PB	PB	B	PB	PB	PB	PB	B	PB	PB	PB	B	B	PB	B	PB	B	PB	B	B	B	PB	PB	PB
gUNC7706339	C	T	4	89573018	89461255	40.6535	B	PB	PB	PB	PB	PB	B	B	PB	B	PB	PB	B	PB	PB	PB	PB	B	PB	PB	PB	B	B	PB	B	PB	B	PB	B	B	B	PB	PB	PB
gUNC7729303	G	T	4	91548043	91436280	41.6606	B	PB	PB	PB	PB	PB	B	B	PB	B	PB	PB	B	PB	PB	PB	PB	B	PB	PB	PB	B	B	PB	B	PB	B	PB	B	B	B	PB	PB	PB
gUNC7746435	C	T	4	92939232	92827469	41.7241	B	PB	PB	PB	PB	PB	B	B	PB	B	PB	PB	B	PB	PB	PB	PB	B	PB	PB	PB	B	B	PB	B	PB	B	PB	B	B	B	PB	PB	PB
SFT043758697	C	T	4	93967427	93855664	41.7976	B	PB	PB	PB	PB	PB	B	B	PB	B	PB	PB	B	PB	PB	PB	PB	B	PB	PB	PB	B	B	PB	B	PB	B	PB	B	B	B	PB	PB	PB
gUNC7770640	C	T	4	95089661	94977898	41.8834	B	PB	PB	PB	PB	PB	B	B	PB	B	PB	PB	B	PB	PB	PB	PB	B	PB	PB	PB	B	B	PB	B	PB	B	PB	B	B	B	PB	PB	PB
gUNC7793379	G	T	4	97001352	96889589	43.4679	B	B	B	B	B	B	B	B	B	B	B	B	B	B	B	B	B	B	B	B	B	B	B	B	B	B	B	B	B	B	B	B	B	B
S6J043909105	T	C	4	97727625	97615862	44.0447	B	PB	PB	PB	PB	PB	B	B	PB	PB	PB	PB	B	PB	PB	PB	PB	B	PB	PB	PB	B	B	PB	B	PB	B	PB	B	B	B	PB	PB	PB
mJAX00122280	G	A	4	98092080	97980317	44.0488	B	PB	PB	PB	PB	PB	B	B	PB	B	PB	PB	B	PB	PB	PB	PB	B	PB	PB	PB	B	B	PB	B	PB	B	PB	B	B	B	PB	PB	PB
gUNC7815041	G	A	4	98732958	98621195	44.1329	B	PB	PB	PB	PB	PB	B	B	PB	B	PB	PB	B	PB	PB	PB	PB	B	PB	PB	PB	B	B	PB	B	PB	B	PB	B	B	B	PB	PB	PB
SFT044029681	T	C	4	100742048	100599245	44.3154	B	PB	PB	PB	PB	PB	B	B	PB	B	PB	PB	B	PB	PB	PB	PB	B	PB	PB	PB	B	B	PB	B	PB	B	PB	B	B	B	PB	PB	PB
gUNC7852981	A	G	4	101546954	101404151	45.4474	B	PB	PB	PB	PB	PB	B	B	PB	B	PB	PB	B	PB	PB	PB	PB	B	PB	PB	PB	B	B	PB	B	PB	B	PB	B	B	B	PB	PB	PB
gUNC7862387	T	C	4	102281427	102138624	45.5425	B	B	PB	PB	PB	PB	B	B	PB	B	PB	PB	B	PB	PB	PB	PB	B	PB	PB	PB	B	B	PB	B	PB	B	PB	B	B	B	PB	PB	PB
mUNC7870224	C	A	4	102815696	102672893	45.6919	P	P	P	P	P	P	P	P	P	P	P	P	P	P	P	P	P	P	P	P	P	P	P	P	P	P	P	P	P	P	P	P	P	P
gJAX00122682	C	T	4	103436482	103293679	46.1452	B	B	PB	PB	PB	PB	B	B	PB	B	PB	PB	B	PB	PB	PB	PB	B	PB	PB	PB	B	B	PB	B	PB	B	PB	B	B	B	PB	PB	PB
gUNC7883528	T	C	4	103815080	103672277	46.3637	B	B	PB	PB	PB	PB	B	B	PB	B	PB	PB	B	PB	PB	PB	PB	B	PB	PB	PB	B	B	PB	B	PB	B	PB	B	B	B	PB	PB	PB
mbackupUNC040545931	C	A	4	104909939	104767136	47.3906	B	B	PB	PB	PB	PB	B	B	PB	B	PB	PB	B	PB	PB	PB	PB	B	PB	PB	PB	B	B	PB	B	PB	B	PB	B	B	B	PB	PB	PB
gJAX00122831	G	A	4	105445591	105302788	47.947	B	B	PB	PB	PB	PB	B	B	PB	B	PB	PB	B	PB	PB	PB	PB	B	PB	PB	PB	B	B	PB	B	PB	B	PB	B	B	B	PB	PB	PB
gUNC7918981	C	T	4	106299513	106156710	47.9567	B	B	PB	PB	PB	PB	B	B	PB	B	PB	PB	B	PB	PB	PB	PB	B	PB	PB	PB	B	B	PB	B	PB	B	PB	B	B	B	PB	PB	PB
SBT044264560	G	A	4	106614002	106471199	48.2116	B	B	PB	PB	PB	PB	B	B	PB	B	PB	PB	B	PB	PB	PB	PB	B	PB	PB	PB	B	B	PB	B	PB	B	PB	B	B	B	PB	PB	PB
gJAX00561354	G	A	4	107318437	107175634	48.7209	B	B	PB	PB	PB	PB	B	B	PB	B	PB	PB	B	PB	PB	PB	PB	B	PB	PB	PB	B	B	PB	B	PB	B	PB	B	B	B	PB	PB	PB
gJAX00561819	C	T	4	109489877	109347074	49.8354	B	B	PB	PB	PB	PB	B	B	PB	B	PB	PB	B	PB	PB	PB	PB	B	PB	PB	PB	B	B	PB	B	PB	B	PB	B	B	B	PB	PB	PB
gUNC7966272	G	T	4	110344547	110201744	49.9781	B	B	PB	PB	PB	PB	B	B	PB	B	PB	PB	B	PB	PB	PB	PB	B	PB	PB	PB	B	B	PB	B	PB	B	PB	B	B	B	PB	PB	PB
gICR5473	C	T	4	110869554	110726751	49.984	P	P	P	P	P	P	P	P	P	P	P	P	P	P	P	P	P	P	P	P	P	P	P	P	P	P	P	P	P	P	P	P	P	P
gUNC7975969	A	G	4	111366372	111223569	50.0944	B	B	PB	PB	PB	PB	B	B	PB	B	PB	PB	B	PB	PB	PB	PB	B	PB	PB	PB	B	B	PB	B	PB	B	PB	B	B	B	PB	PB	PB
S6Y044461889	G	A	4	111547241	111404438	50.0965	B	B	PB	PB	PB	PB	B	B	PB	B	PB	PB	B	PB	PB	PB	PB	B	PB	PB	PB	B	B	PB	B	PB	B	PB	B	B	B	PB	PB	PB
gUNC7985769	T	G	4	112657372	112514569	50.109	B	B	PB	PB	PB	PB	B	B	PB	B	PB	PB	B	PB	PB	PB	PB	B	PB	PB	PB	B	B	PB	B	PB	B	PB	B	B	B	PB	PB	PB
mbackupUNC040653449	T	C	4	114539868	114397065	50.6021	B	B	PB	PB	PB	PB	B	B	PB	B	PB	PB	B	PB	PB	PB	PB	B	PB	PB	PB	B	B	PB	B	PB	B	PB	B	B	B	PB	PB	PB
gUNC8040300	C	T	4	115966444	115823641	51.6607	B	B	PB	PB	PB	PB	B	B	PB	B	PB	PB	B	PB	PB	PB	PB	B	PB	PB	PB	B	B	PB	B	PB	B	PB	B	B	PB	PB	PB	PB
gUNC8057040	G	A	4	117467464	117324661	52.0506	B	B	PB	PB	PB	PB	B	B	PB	B	PB	PB	B	PB	PB	PB	PB	B	PB	PB	PB	B	B	PB	B	PB	B	PB	B	B	PB	PB	PB	PB
gUNCHS012600	G	T	4	119897697	119754894	54.1082	B	B	PB	PB	PB	PB	B	B	PB	B	PB	PB	B	PB	PB	PB	PB	B	PB	PB	PB	B	B	PB	B	PB	B	PB	B	B	PB	PB	PB	PB
gUNC8096793	C	T	4	120470104	120327301	55.0873	B	B	PB	PB	PB	PB	B	B	PB	B	PB	PB	B	PB	PB	PB	PB	B	PB	PB	PB	B	B	PB	B	PB	B	PB	B	B	PB	PB	PB	PB
mJAX00564025	C	T	4	121006873	120864070	55.3101	B	B	PB	PB	PB	PB	B	B	PB	B	PB	PB	B	PB	PB	PB	PB	B	PB	PB	PB	B	B	PB	B	PB	B	PB	B	B	PB	PB	PB	PB
gUNC8121148	A	C	4	123158750	123052543	55.9701	B	B	PB	PB	PB	PB	B	B	PB	B	PB	PB	B	PB	PB	PB	PB	B	PB	PB	PB	B	B	PB	PB	PB	B	PB	B	B	PB	PB	PB	PB
gUNC8127141	G	A	4	123759683	123653476	56.0013	B	B	B	B	B	B	B	B	B	B	B	B	B	B	B	B	B	B	B	B	B	B	B	B	B	B	B	B	B	B	B	B	B	B
gUNC8134268	C	T	4	124273009	124166802	56.3141	B	B	PB	PB	PB	PB	B	B	PB	B	PB	PB	B	PB	PB	PB	PB	B	PB	PB	PB	B	B	PB	PB	PB	B	PB	B	B	PB	PB	PB	PB
SFT045034977	T	C	4	125874437	125768230	58.1102	B	B	PB	PB	PB	PB	B	B	PB	B	PB	PB	B	PB	PB	PB	PB	B	PB	PB	PB	B	B	PB	PB	PB	B	B	B	B	PB	PB	PB	PB
gUNC8165193	G	A	4	126435340	126329133	59.3096	B	B	PB	PB	PB	PB	B	B	PB	B	PB	PB	B	PB	PB	PB	PB	B	PB	PB	PB	B	B	PB	PB	PB	B	B	B	B	PB	PB	PB	PB
B10040126544	G	A	4	126544146	126437939	59.4483	B	B	PB	PB	PB	PB	B	B	PB	B	PB	PB	B	PB	PB	PB	PB	B	PB	PB	PB	B	B	PB	PB	PB	B	B	B	B	PB	PB	PB	PB
SFT045112038	C	T	4	127800959	127694752	60.1977	B	B	PB	PB	PB	PB	B	B	PB	B	PB	PB	B	PB	PB	PB	PB	B	PB	PB	PB	B	B	PB	PB	PB	B	B	B	B	PB	PB	PB	PB
mUNC040280682	G	T	4	128089212	127983005	60.2088	B	B	PB	PB	PB	PB	B	B	PB	B	PB	PB	B	PB	PB	PB	PB	B	PB	PB	PB	B	B	PB	PB	PB	B	B	B	B	PB	PB	PB	PB
gUNC8193605	G	T	4	128440296	128334089	60.5191	B	B	PB	PB	PB	PB	B	B	PB	B	PB	PB	B	PB	PB	PB	PB	B	PB	PB	PB	B	B	PB	PB	PB	B	B	B	B	PB	PB	PB	PB
S1L045151423	T	G	4	128785589	128679382	60.8107	B	B	PB	PB	PB	PB	B	B	PB	B	PB	PB	B	PB	PB	PB	PB	B	PB	PB	PB	B	B	PB	PB	PB	B	B	B	B	PB	PB	PB	PB
gJAX00124567	C	T	4	129623415	129517208	61.792	B	B	B	PB	PB	PB	B	B	PB	B	PB	PB	B	PB	PB	PB	PB	B	PB	PB	PB	B	B	PB	PB	PB	B	B	B	B	PB	B	PB	PB
B10040131202	A	G	4	131202783	130930094	63.0266	B	B	B	PB	PB	PB	B	B	PB	B	PB	PB	B	PB	PB	PB	PB	B	PB	PB	PB	B	B	PB	PB	PB	B	B	B	B	PB	B	PB	PB
gUNC8246502	T	C	4	132584772	132312083	64.1126	B	B	B	PB	PB	PB	B	B	PB	B	PB	PB	B	PB	PB	PB	PB	PB	PB	PB	PB	B	B	PB	PB	PB	B	B	B	B	PB	B	PB	PB
gUNCHS012931	A	C	4	133714746	133442057	64.7736	B	B	B	PB	PB	PB	B	B	PB	B	PB	PB	B	PB	PB	PB	PB	PB	PB	PB	PB	B	B	PB	PB	PB	B	B	B	B	PB	B	PB	PB
gJAX00567286	C	T	4	134011445	133738756	65.0187	B	B	B	PB	PB	PB	B	B	PB	B	PB	PB	B	PB	PB	PB	PB	PB	PB	PB	PB	B	B	PB	PB	PB	B	B	B	B	PB	B	PB	PB
S6H045383934	G	A	4	134598372	134325683	65.4363	B	B	B	PB	PB	PB	B	B	PB	B	PB	PB	B	PB	PB	PB	PB	PB	PB	PB	PB	B	B	PB	PB	PB	B	B	B	B	PB	B	PB	PB
gUNC8275085	C	T	4	134862211	134589522	65.6408	B	B	B	PB	PB	PB	B	B	PB	B	PB	PB	B	PB	PB	PB	PB	PB	PB	PB	PB	B	B	PB	PB	PB	B	B	B	B	PB	B	PB	PB
mUNC8287091	A	G	4	135575318	135302629	66.3091	B	B	B	PB	PB	PB	B	B	PB	B	PB	PB	B	PB	PB	PB	PB	PB	PB	PB	PB	B	B	PB	PB	PB	B	B	B	B	PB	B	PB	PB
SSH045449945	G	A	4	136248625	135975936	66.8473	B	B	B	PB	PB	PB	B	B	PB	B	PB	PB	B	PB	PB	PB	PB	PB	PB	PB	PB	B	B	PB	PB	PB	B	B	B	B	PB	B	PB	PB
gUNC8302213	C	T	4	136664554	136391865	67.5251	B	B	B	PB	PB	PB	B	B	PB	B	PB	PB	B	PB	PB	PB	B	PB	PB	PB	PB	B	B	PB	PB	PB	B	B	B	B	PB	B	PB	PB
S6H045488160	A	G	4	137204008	136931319	68.1841	B	B	B	PB	PB	PB	B	B	PB	B	PB	PB	B	PB	PB	PB	B	PB	PB	PB	PB	B	B	PB	PB	PB	B	B	B	B	PB	B	PB	PB
gUNC8328711	A	C	4	138495693	138223004	68.8361	B	B	B	PB	PB	PB	B	B	PB	B	PB	PB	B	PB	PB	PB	B	PB	PB	PB	PB	B	B	PB	PB	PB	B	B	B	B	PB	B	PB	PB
S6T045541460	T	G	4	138536520	138263831	68.882	B	B	B	PB	PB	PB	B	B	PB	B	PB	PB	B	PB	PB	PB	B	PB	PB	PB	PB	B	B	PB	PB	PB	B	B	B	B	PB	B	PB	PB
ST2045553443	G	A	4	138836095	138563406	69.0596	B	B	B	PB	PB	PB	B	B	PB	B	PB	PB	B	PB	PB	PB	B	PB	PB	PB	PB	B	B	PB	PB	PB	B	B	B	B	PB	B	PB	PB
gUNCHS013077	T	C	4	139363456	139090767	69.1534	B	B	B	PB	PB	PB	B	B	PB	B	PB	PB	B	PB	PB	PB	B	PB	PB	PB	PB	B	B	PB	PB	PB	B	B	B	B	PB	B	PB	PB
SAH045580624	A	G	4	139515608	139242919	69.2192	B	B	B	PB	PB	PB	B	B	PB	B	PB	PB	B	PB	PB	PB	B	PB	PB	PB	PB	B	B	PB	PB	PB	B	B	B	B	PB	B	PB	PB
B10040139686	A	G	4	139686944	139414255	69.3229	B	B	B	PB	PB	PB	B	B	PB	B	PB	PB	B	PB	PB	PB	B	PB	PB	PB	PB	B	B	PB	PB	PB	B	B	B	B	PB	B	PB	PB
gUNC8352588	A	G	4	140197709	139925020	69.9524	B	B	B	PB	PB	PB	B	B	PB	B	PB	PB	B	PB	PB	PB	B	PB	PB	PB	PB	B	B	PB	PB	PB	B	B	B	B	PB	B	PB	PB
SFT045612173	C	T	4	140304344	140031655	70.0626	B	B	B	PB	PB	PB	B	B	PB	B	PB	PB	B	PB	PB	PB	B	PB	PB	PB	PB	B	B	PB	PB	PB	B	B	B	B	PB	B	PB	PB
S6T045628586	A	G	4	140714652	140441963	70.6846	B	B	B	PB	PB	PB	B	B	PB	B	PB	PB	B	PB	PB	PB	B	PB	PB	PB	PB	B	B	PB	PB	PB	B	B	B	B	PB	B	PB	PB
gUNC8366533	A	G	4	140996029	140723340	71.7584	B	B	B	PB	PB	PB	B	B	PB	B	PB	PB	B	PB	PB	PB	B	PB	PB	PB	PB	B	B	PB	PB	PB	B	B	B	B	PB	B	PB	PB
S2R045700327	A	G	4	142508176	142234746	74.1011	B	B	B	PB	PB	B	B	B	PB	B	PB	PB	B	PB	PB	PB	B	PB	PB	PB	PB	B	B	PB	PB	PB	B	B	B	B	PB	B	PB	PB
UNCHS013166	T	C	4	142991504	142718074	74.9815	B	B	B	PB	PB	B	B	B	PB	B	PB	PB	B	PB	PB	PB	B	PB	PB	PB	PB	B	B	PB	PB	PB	B	B	B	B	PB	B	PB	PB
S3N045733682	T	C	4	143342052	143068622	75.9278	B	B	B	PB	PB	B	B	B	PB	B	PB	PB	B	PB	PB	PB	B	PB	PB	PB	PB	B	B	PB	PB	PB	B	B	B	B	PB	B	PB	PB
mUNC8403532	T	C	4	144407762	144134332	76.3796	B	B	B	PB	PB	B	B	B	PB	B	PB	PB	B	PB	PB	PB	B	PB	PB	PB	PB	B	B	PB	PB	PB	B	B	B	B	PB	B	PB	PB
mUNC041634270	G	A	4	145194580	144921150	76.5802	B	B	B	PB	PB	B	B	B	PB	B	PB	PB	B	PB	PB	PB	B	PB	PB	PB	PB	B	B	PB	PB	PB	B	B	B	B	PB	B	PB	PB
mUNC8413922	A	G	4	145383491	145110061	76.5908	B	B	B	PB	PB	B	B	B	PB	B	PB	PB	B	PB	PB	PB	B	PB	PB	PB	PB	B	B	PB	PB	PB	B	B	B	B	PB	B	PB	PB
gICR5505	G	T	4	147535674	147620131	76.952	B	B	B	PB	PB	B	B	B	PB	B	PB	PB	B	PB	PB	PB	B	PB	PB	PB	PB	B	B	PB	PB	PB	B	B	B	B	PB	B	PB	PB
gUNCHS013242	G	A	4	147902496	147986953	77.0044	B	B	B	B	B	B	B	B	B	B	B	B	B	B	B	B	B	B	B	B	B	B	B	B	B	B	B	B	B	B	B	B	B	B
S6T045926406	T	C	4	148160161	148244618	77.1156	B	B	B	PB	PB	B	B	B	PB	B	PB	PB	B	PB	PB	PB	B	PB	PB	PB	PB	B	B	PB	PB	PB	B	B	B	B	PB	B	PB	PB
S6J045946472	C	T	4	148661822	148746279	77.2838	B	B	B	PB	PB	B	B	B	PB	B	PB	PB	B	PB	PB	PB	B	PB	PB	PB	PB	B	B	PB	PB	PB	B	B	B	B	PB	B	PB	PB
S6H045954568	T	C	4	148864220	148948677	77.3124	B	B	B	PB	PB	B	B	B	PB	B	PB	PB	B	PB	PB	PB	B	PB	PB	PB	PB	B	B	PB	PB	PB	B	B	B	B	PB	B	PB	PB
S3C046003725	A	G	4	150093143	150177600	79.3212	B	B	B	PB	PB	B	B	B	PB	B	PB	PB	B	PB	PB	PB	B	PB	PB	PB	PB	B	B	PB	PB	PB	B	B	B	B	PB	B	PB	PB
gJAX00570618	G	T	4	150179485	150263942	79.5159	B	B	B	PB	PB	B	B	B	PB	B	PB	PB	B	PB	PB	PB	B	PB	PB	PB	PB	B	B	PB	PB	PB	B	B	B	B	PB	B	PB	PB
SFH046041856	C	T	4	151046400	151130857	79.9381	B	B	B	PB	PB	B	B	B	PB	B	PB	PB	B	PB	PB	PB	B	PB	PB	PB	PB	B	B	PB	PB	PB	B	B	B	B	PB	B	PB	PB
gUNC8478387	G	A	4	152399451	152483908	81.4801	B	B	B	PB	PB	B	B	B	PB	B	PB	PB	B	PB	PB	PB	B	PB	PB	B	PB	B	B	PB	PB	PB	B	B	B	B	PB	B	PB	PB
gUNC8490992	G	A	4	153055912	153140369	81.9211	B	B	B	PB	PB	B	B	B	PB	B	PB	PB	B	PB	PB	PB	B	PB	PB	B	PB	B	B	PB	PB	PB	B	B	B	B	PB	B	PB	PB
gUNC8519564	C	T	4	154876625	154961082	83.9496	B	B	B	PB	PB	B	B	B	PB	B	PB	PB	B	PB	PB	PB	B	PB	PB	B	PB	B	B	PB	PB	PB	B	B	B	B	PB	B	PB	PB
gUNC8538182	G	A	4	156164170	156248627	86.8716	B	B	B	PB	PB	B	B	B	PB	B	PB	PB	B	PB	PB	PB	B	PB	PB	B	PB	B	B	PB	PB	PB	B	B	B	B	PB	B	PB	PB
mUNC050000078	C	A	5	3160082	3210082	0.12997	PB	B	PB	PB	PB	B	B	B	B	B	PB	PB	B	PB	PB	B	PB	B	B	B	B	PB	PB	B	B	PB	B	B	PB	PB	PB	B	PB	PB
gUNC8545548	C	T	5	3929140	3979140	0.518827	PB	B	PB	PB	PB	B	B	B	B	B	PB	PB	B	PB	PB	B	PB	B	B	B	B	PB	PB	B	B	PB	B	B	PB	PB	PB	B	PB	PB
mUNC050443053	T	C	5	4312526	4362526	0.647966	PB	B	PB	PB	PB	B	B	B	B	B	PB	PB	B	PB	PB	B	PB	B	B	B	B	PB	PB	B	B	PB	B	B	PB	PB	PB	B	PB	PB
mbackupUNC050316601	C	A	5	4967351	5017351	0.923676	PB	B	PB	PB	PB	PB	B	B	B	B	PB	PB	B	PB	PB	B	PB	B	B	B	B	PB	PB	B	B	PB	B	B	PB	PB	PB	B	PB	PB
gUNC8619742	C	T	5	9508155	9558155	1.98839	PB	B	PB	PB	PB	PB	B	B	B	B	PB	PB	B	PB	PB	B	PB	B	B	B	B	PB	PB	B	B	PB	B	B	PB	PB	PB	B	PB	PB
gUNC8627615	A	C	5	10131446	10181413	1.99582	PB	B	PB	PB	PB	PB	B	B	B	B	PB	PB	B	PB	PB	B	PB	B	B	B	B	PB	PB	B	B	PB	B	B	PB	PB	PB	B	PB	PB
SSR050578389	A	C	5	14459726	14509740	4.5386	PB	B	PB	PB	PB	PB	B	B	B	B	PB	PB	B	PB	PB	B	PB	B	B	B	B	PB	PB	B	B	PB	B	B	PB	PB	PB	B	PB	PB
backupUNC050029531	G	A	5	16608488	16813486	5.44548	PB	B	PB	PB	PB	PB	B	B	B	B	PB	PB	B	PB	PB	B	PB	B	B	B	B	PB	PB	B	PB	PB	B	B	PB	PB	PB	B	PB	PB
mbackupUNC050030024	T	C	5	16787215	16992213	5.57536	PB	B	PB	PB	PB	PB	B	B	B	B	PB	PB	B	PB	PB	B	PB	B	B	B	B	PB	PB	B	PB	PB	B	B	PB	PB	PB	B	PB	PB
gUNCHS013549	G	A	5	16843916	17048914	5.58711	PB	B	PB	PB	PB	PB	B	B	B	B	PB	PB	B	PB	PB	B	PB	B	B	B	B	PB	PB	B	PB	PB	B	B	PB	PB	PB	B	PB	PB
S6J050685107	C	T	5	17127695	17332693	6.23388	PB	B	PB	PB	PB	PB	B	B	B	B	PB	PB	B	PB	PB	B	PB	B	B	B	B	PB	PB	B	PB	PB	B	B	PB	PB	PB	B	PB	PB
gUNCHS013570	C	T	5	18515057	18720055	6.57291	P	P	P	P	P	P	P	P	P	P	P	P	P	P	P	P	P	P	P	P	P	P	P	P	P	P	P	P	P	P	P	P	P	P
gUNC8734617	T	G	5	19048885	19253883	6.86085	PB	B	PB	PB	PB	PB	B	B	B	PB	PB	PB	B	PB	PB	B	PB	B	B	B	B	PB	PB	B	PB	PB	B	B	PB	PB	PB	B	PB	PB
mbackupUNC050044412	A	G	5	20796343	21001341	8.1385	PB	B	PB	PB	PB	PB	B	B	B	PB	PB	PB	B	PB	PB	B	PB	B	B	B	B	PB	PB	B	PB	PB	B	B	PB	PB	PB	B	PB	PB
gUNC8772987	T	C	5	21709333	21914331	8.28438	B	B	B	B	B	B	B	B	B	B	B	B	B	B	B	B	B	B	B	B	B	B	B	B	B	B	B	B	B	B	B	B	B	B
S1H050926695	C	A	5	23167381	23372379	8.49893	PB	B	PB	PB	PB	PB	B	B	B	PB	PB	PB	B	PB	PB	B	PB	B	B	B	B	PB	PB	B	PB	PB	B	B	PB	PB	PB	B	PB	PB
gUNC8802660	G	A	5	23818733	24023731	8.80164	PB	B	PB	PB	PB	PB	B	B	B	PB	PB	PB	B	PB	PB	B	PB	B	B	B	B	PB	PB	B	PB	PB	B	B	PB	PB	PB	B	PB	PB
gUNC8825065	C	T	5	25369451	25574449	10.6619	PB	B	PB	PB	PB	PB	B	B	B	PB	PB	PB	B	PB	PB	B	PB	B	B	B	B	PB	PB	B	PB	PB	B	B	PB	PB	PB	B	PB	PB
mUNC8843322	G	T	5	26810274	27015272	11.2351	PB	B	PB	PB	PB	PB	B	B	B	PB	PB	PB	B	PB	PB	B	PB	B	B	B	B	PB	PB	B	PB	PB	B	B	PB	PB	PB	PB	PB	PB
mUNC050076300	G	A	5	28171695	28376693	12.2565	PB	B	PB	PB	PB	PB	B	B	B	PB	PB	PB	B	PB	PB	B	PB	B	B	B	B	PB	PB	B	PB	PB	B	B	PB	PB	PB	PB	PB	PB
gUNCHS013803	G	A	5	29300990	29505988	13.1878	PB	B	PB	PB	PB	PB	B	B	B	PB	PB	PB	B	PB	PB	B	PB	B	B	B	B	PB	PB	B	PB	PB	B	B	PB	PB	PB	PB	PB	PB
gUNC8884202	C	T	5	29962468	30167466	13.8969	PB	B	PB	PB	PB	PB	B	B	B	PB	PB	PB	B	PB	PB	B	PB	B	B	B	B	PB	PB	B	PB	PB	B	B	PB	PB	PB	PB	PB	PB
gJAX00128535	C	T	5	32319918	32477262	15.625	PB	B	PB	PB	PB	PB	B	B	B	PB	PB	PB	B	PB	PB	B	PB	B	B	B	B	PB	PB	B	PB	PB	B	B	B	PB	PB	PB	PB	PB
gUNC8920690	G	A	5	33192583	33349927	15.7976	PB	B	PB	PB	PB	PB	B	B	B	PB	PB	PB	B	PB	PB	B	PB	B	B	B	B	PB	PB	B	PB	PB	B	B	B	PB	PB	PB	PB	PB
gUNC8930200	A	C	5	34187547	34344891	16.153	PB	B	PB	PB	PB	PB	B	B	B	PB	PB	PB	B	PB	PB	B	PB	B	B	B	B	PB	PB	B	PB	PB	B	B	B	PB	PB	PB	PB	PB
UNCHS013958	C	A	5	34644552	34801896	16.2172	PB	B	PB	PB	PB	PB	B	B	B	PB	PB	PB	B	PB	PB	B	PB	B	B	B	B	PB	PB	B	PB	PB	B	B	B	PB	PB	PB	PB	PB
gbackupUNC050328531	G	A	5	34828203	34985547	16.243	PB	B	PB	PB	PB	PB	B	B	B	PB	PB	PB	B	PB	PB	B	PB	B	B	B	B	PB	PB	B	PB	PB	B	B	B	PB	PB	PB	PB	PB
gJAX00578511	C	T	5	34951554	35108898	16.2706	PB	B	PB	PB	PB	PB	B	B	B	PB	PB	PB	B	PB	PB	B	PB	B	B	B	B	PB	PB	B	PB	PB	B	B	B	PB	PB	PB	PB	PB
gUNCHS014010	A	G	5	35876873	36034217	17.2952	PB	B	PB	PB	PB	PB	B	B	B	PB	PB	PB	B	PB	PB	B	PB	B	B	B	B	PB	PB	B	PB	PB	B	B	B	PB	PB	PB	PB	PB
gUNC8972557	T	C	5	37279309	37436653	18.3379	PB	B	PB	PB	PB	PB	B	B	B	PB	PB	PB	B	PB	PB	B	PB	B	B	B	B	PB	PB	B	PB	PB	B	B	B	PB	PB	PB	PB	PB
gUNC9005338	T	C	5	39473188	39630531	19.3164	PB	B	PB	PB	PB	PB	B	B	B	PB	PB	PB	B	PB	PB	B	PB	B	B	B	B	PB	PB	B	PB	PB	B	B	B	PB	PB	PB	PB	PB
mUNC9036507	A	G	5	41810898	41968241	20.8816	PB	B	PB	PB	PB	PB	B	B	B	PB	PB	PB	B	PB	PB	B	PB	B	B	B	B	PB	PB	B	PB	PB	B	PB	B	PB	PB	PB	PB	PB
gUNCHS014164	T	G	5	42178357	42335700	21.393	PB	B	PB	PB	PB	PB	B	B	B	PB	PB	PB	B	PB	PB	B	PB	B	B	B	B	PB	PB	B	PB	PB	B	PB	B	PB	PB	PB	PB	PB
gUNCHS014174	A	G	5	42604236	42761579	21.6046	P	P	P	P	P	P	P	P	P	P	P	P	P	P	P	P	P	P	P	P	P	P	P	P	P	P	P	P	P	P	P	P	P	P
mbackupJAX00580448	G	A	5	43583393	43740735	22.0756	PB	B	PB	PB	PB	PB	B	B	B	PB	PB	PB	B	PB	PB	B	PB	B	B	B	B	PB	PB	B	PB	PB	B	PB	B	PB	PB	PB	PB	PB
mUNC050096588	G	A	5	44265716	44423058	22.54	PB	PB	PB	PB	PB	PB	PB	PB	PB	PB	PB	PB	PB	PB	PB	PB	PB	PB	PB	PB	PB	PB	PB	PB	PB	PB	PB	PB	PB	PB	PB	PB	PB	PB
mJAX00580710	T	C	5	44780829	44938171	22.5462	PB	B	PB	PB	PB	PB	B	B	B	PB	PB	PB	B	PB	PB	B	PB	B	B	B	B	PB	PB	B	PB	PB	B	PB	B	PB	PB	PB	PB	PB
gUNC9114329	T	C	5	47496100	47653442	24.321	B	B	B	B	B	B	B	B	B	B	B	B	B	B	B	B	B	B	B	B	B	B	B	B	B	B	B	B	B	B	B	B	B	B
SSH051911348	A	G	5	47783703	47941045	24.3245	PB	B	PB	PB	PB	PB	B	B	B	PB	PB	PB	B	PB	PB	B	PB	B	B	B	B	PB	PB	B	PB	B	B	PB	B	PB	PB	PB	PB	PB
gUNC9132499	T	C	5	48747160	48904502	24.7488	PB	B	PB	PB	PB	PB	B	B	B	PB	PB	PB	B	PB	PB	B	PB	B	B	B	B	PB	PB	B	PB	B	B	PB	B	PB	PB	PB	PB	PB
gUNC9142259	C	A	5	49332157	49489499	25.052	PB	B	PB	PB	PB	PB	B	B	B	PB	PB	PB	B	PB	PB	B	PB	B	B	B	B	PB	PB	B	PB	B	B	PB	B	PB	PB	PB	PB	PB
SAH052029235	C	A	5	50730875	50888217	25.2094	PB	B	PB	PB	PB	PB	B	B	B	PB	PB	PB	B	PB	PB	B	PB	B	B	B	B	PB	PB	B	PB	B	B	PB	B	PB	PB	PB	PB	PB
mbackupUNC050100821	G	A	5	50882383	51039725	25.2112	PB	B	PB	PB	PB	PB	B	B	B	PB	PB	PB	B	PB	PB	B	PB	B	B	B	B	PB	PB	B	PB	B	B	PB	B	PB	PB	PB	PB	PB
gUNC9173622	G	A	5	51556891	51714233	25.3455	PB	B	PB	PB	PB	PB	B	B	B	PB	PB	PB	B	PB	PB	B	PB	B	B	B	B	PB	PB	B	PB	B	B	PB	B	PB	PB	PB	PB	PB
gUNC9177947	A	C	5	51954445	52111787	25.6912	PB	B	PB	PB	PB	PB	B	B	B	PB	PB	PB	B	PB	PB	B	PB	B	B	B	B	PB	PB	B	PB	B	B	PB	B	PB	PB	PB	PB	PB
SS6052101881	G	A	5	52547027	52704369	26.5794	PB	B	PB	PB	PB	PB	B	B	B	PB	PB	PB	B	PB	PB	B	PB	B	B	B	B	PB	PB	B	PB	B	B	PB	B	PB	PB	PB	PB	PB
UNC9186613	A	G	5	52564001	52721343	26.6111	PB	B	PB	PB	PB	PB	B	B	B	PB	PB	PB	B	PB	PB	B	PB	B	B	B	B	PB	PB	B	PB	B	B	PB	B	PB	PB	PB	PB	PB
UNC9187011	A	G	5	52592000	52749342	26.6634	PB	B	PB	PB	PB	PB	B	B	B	PB	PB	PB	B	PB	PB	B	PB	B	B	B	B	PB	PB	B	PB	B	B	PB	B	PB	PB	PB	PB	PB
UNC9188232	C	T	5	52674205	52831547	26.8171	PB	B	PB	PB	PB	PB	B	B	B	PB	PB	PB	B	PB	PB	B	PB	B	B	B	B	PB	PB	B	PB	B	B	PB	B	PB	PB	PB	PB	PB
gUNC9188232	C	T	5	52674205	52831547	26.8171	PB	B	PB	PB	PB	PB	B	B	B	PB	PB	PB	B	PB	PB	B	PB	B	B	B	B	PB	PB	B	PB	B	B	PB	B	PB	PB	PB	PB	PB
SS6052112351	G	T	5	52808780	52966122	27.0687	PB	B	PB	PB	PB	PB	B	B	B	PB	PB	PB	B	PB	PB	B	PB	B	B	B	B	PB	PB	B	PB	B	B	PB	B	PB	PB	PB	PB	PB
SS6052131498	G	A	5	53287470	53444812	27.3797	PB	B	PB	PB	PB	PB	B	B	B	PB	PB	PB	B	PB	PB	B	PB	B	B	B	B	PB	PB	B	PB	B	B	PB	B	PB	PB	PB	PB	PB
UNC9197152	A	G	5	53324305	53481647	27.42	PB	B	PB	PB	PB	PB	B	B	B	PB	PB	PB	B	PB	PB	B	PB	B	B	B	B	PB	PB	B	PB	B	B	PB	B	PB	PB	PB	PB	PB
gUNC9197152	A	G	5	53324305	53481647	27.42	PB	B	PB	PB	PB	PB	B	B	B	PB	PB	PB	B	PB	PB	B	PB	B	B	B	B	PB	PB	B	PB	B	B	PB	B	PB	PB	PB	PB	PB
UNC9201031	C	T	5	53611846	53769188	27.7347	PB	B	PB	PB	PB	PB	B	B	B	PB	PB	PB	B	PB	PB	B	PB	B	B	B	B	PB	PB	B	PB	B	B	PB	B	PB	PB	PB	PB	PB
UNC9210368	G	A	5	54390930	54548272	28.0802	PB	B	PB	PB	PB	PB	B	B	B	PB	PB	PB	B	PB	PB	B	PB	B	B	B	B	PB	PB	B	PB	B	B	PB	B	PB	PB	PB	PB	PB
S6J052176430	G	A	5	54410753	54568095	28.0863	PB	B	PB	PB	PB	PB	B	B	B	PB	PB	PB	B	PB	PB	B	PB	B	B	B	B	PB	PB	B	PB	B	B	PB	B	PB	PB	PB	PB	PB
JAX00582936	T	G	5	54696534	54853876	28.1745	PB	B	PB	PB	PB	PB	B	B	B	PB	PB	PB	B	PB	PB	B	PB	B	B	B	B	PB	PB	B	PB	B	B	PB	B	PB	PB	PB	PB	PB
gUNC9215457	G	A	5	54789217	54946559	28.5402	PB	B	PB	PB	PB	PB	B	B	B	PB	PB	PB	B	PB	PB	B	PB	B	B	B	B	PB	PB	B	PB	B	B	PB	B	PB	PB	PB	PB	PB
JAX00130262	C	A	5	55411655	55568997	28.9744	PB	B	PB	PB	PB	PB	B	B	B	PB	PB	PB	B	PB	PB	B	PB	B	B	B	B	PB	PB	B	PB	B	B	PB	B	PB	PB	PB	PB	PB
gJAX00130262	C	A	5	55411655	55568997	28.9744	PB	B	PB	PB	PB	PB	B	B	B	PB	PB	PB	B	PB	PB	B	PB	B	B	B	B	PB	PB	B	PB	B	B	PB	B	PB	PB	PB	PB	PB
gUNC050977354	T	G	5	57098878	57256220	29.2251	PB	B	PB	PB	PB	PB	B	B	B	PB	PB	PB	B	PB	PB	B	PB	B	B	B	B	PB	PB	B	PB	B	B	PB	B	PB	PB	PB	PB	PB
gUNC9273393	G	A	5	59299820	59457163	29.9825	PB	B	PB	PB	PB	PB	B	B	B	PB	PB	PB	B	PB	PB	B	PB	B	B	B	B	PB	PB	B	PB	B	B	PB	B	PB	PB	PB	PB	PB
gUNC9283770	G	A	5	59948457	60105800	29.9903	PB	B	PB	PB	PB	PB	B	B	B	PB	PB	PB	B	PB	PB	B	PB	B	B	B	B	PB	PB	B	PB	B	B	PB	B	PB	PB	PB	PB	PB
mUNC051678125	C	T	5	60851269	61008612	30.2119	PB	B	PB	PB	PB	PB	B	B	B	PB	PB	PB	B	PB	PB	B	PB	B	B	B	B	PB	PB	B	PB	B	B	PB	B	PB	PB	PB	PB	PB
JAX00583968	A	G	5	61567649	61724992	30.336	PB	B	PB	PB	PB	PB	B	B	B	PB	PB	PB	B	PB	PB	B	PB	B	B	B	B	PB	PB	B	PB	B	B	PB	B	PB	PB	PB	PB	PB
gJAX00583968	A	G	5	61567649	61724992	30.336	PB	B	PB	PB	PB	PB	B	B	B	PB	PB	PB	B	PB	PB	B	PB	B	B	B	B	PB	PB	B	PB	B	B	PB	B	PB	PB	PB	PB	PB
SS6052470923	G	T	5	61773098	61930441	30.3384	PB	B	PB	PB	PB	PB	B	B	B	PB	PB	PB	B	PB	PB	B	PB	B	B	B	B	PB	PB	B	PB	B	B	PB	B	PB	PB	PB	PB	PB
JAX00584163	G	A	5	62851299	63008642	30.4052	PB	B	PB	PB	PB	PB	B	B	B	PB	PB	PB	B	PB	PB	B	PB	B	B	B	B	PB	PB	B	PB	B	B	PB	B	PB	PB	PB	PB	PB
UNC9319514	C	T	5	62853010	63010353	30.4052	PB	B	PB	PB	PB	PB	B	B	B	PB	PB	PB	B	PB	PB	B	PB	B	B	B	B	PB	PB	B	PB	B	B	PB	B	PB	PB	PB	PB	PB
SS6052522334	C	T	5	63058364	63215707	30.5957	PB	B	PB	PB	PB	PB	B	B	B	PB	PB	PB	B	PB	PB	B	PB	B	B	B	B	PB	PB	B	PB	B	B	PB	B	PB	PB	PB	PB	PB
UNC9325489	T	C	5	63355039	63512382	31.1325	PB	B	PB	PB	PB	PB	B	B	B	PB	PB	PB	B	PB	PB	B	PB	B	B	B	B	PB	PB	B	PB	B	B	PB	B	PB	PB	PB	PB	PB
gUNC9332840	C	T	5	63941392	64098735	31.1568	PB	B	PB	PB	PB	PB	B	B	B	PB	PB	PB	B	PB	PB	B	PB	B	B	B	B	PB	PB	B	PB	B	B	PB	B	PB	PB	PB	PB	PB
SS6052559814	A	C	5	63995365	64152708	31.1574	PB	B	PB	PB	PB	PB	B	B	B	PB	PB	PB	B	PB	PB	B	PB	B	B	B	B	PB	PB	B	PB	B	B	PB	B	PB	PB	PB	PB	PB
SS6052568396	G	A	5	64209911	64367254	31.16	PB	B	PB	PB	PB	PB	B	B	B	PB	PB	PB	B	PB	PB	B	PB	B	B	B	B	PB	PB	B	PB	B	B	PB	B	PB	PB	PB	PB	PB
UNC9341104	G	A	5	64534512	64691855	31.2583	PB	B	PB	PB	PB	PB	B	B	B	PB	PB	PB	B	PB	PB	B	PB	B	B	B	B	PB	PB	B	PB	B	B	PB	B	PB	PB	PB	PB	PB
SS6052586490	T	C	5	64662271	64819614	31.2868	PB	B	PB	PB	PB	PB	B	B	B	PB	PB	PB	B	PB	PB	B	PB	B	B	B	B	PB	PB	B	PB	B	B	PB	B	PB	PB	PB	PB	PB
JAX00130956	T	C	5	64662729	64820072	31.2868	PB	B	PB	PB	PB	PB	B	B	B	PB	PB	PB	B	PB	PB	B	PB	B	B	B	B	PB	PB	B	PB	B	B	PB	B	PB	PB	PB	PB	PB
SS6052588744	A	G	5	64718616	64875959	31.5938	PB	B	PB	PB	PB	PB	B	B	B	PB	PB	PB	B	PB	PB	B	PB	B	B	B	B	PB	PB	B	PB	B	B	PB	B	PB	PB	PB	PB	PB
gJAX00130999	C	T	5	65257777	65415120	31.9665	PB	B	PB	PB	PB	PB	B	B	B	PB	PB	PB	B	PB	PB	B	PB	B	B	B	B	PB	PB	B	PB	B	B	PB	B	PB	PB	PB	PB	PB
gJAX00584712	T	C	5	65708851	65866194	32.159	PB	B	PB	PB	PB	PB	B	B	B	PB	PB	PB	B	PB	PB	B	PB	B	B	B	B	PB	PB	B	PB	B	B	PB	B	PB	PB	PB	PB	PB
S6T052699463	C	T	5	67486581	67643924	34.437	PB	B	PB	PB	PB	PB	B	B	B	PB	PB	PB	B	PB	PB	B	PB	B	B	B	B	PB	PB	B	PB	B	B	PB	B	PB	PB	PB	PB	PB
gUNC050470895	G	T	5	68571441	68728784	35.2994	PB	B	PB	PB	PB	PB	B	B	B	PB	PB	PB	B	PB	PB	B	PB	B	B	B	B	PB	PB	B	PB	B	B	PB	B	PB	PB	PB	PB	PB
gUNC9426686	G	T	5	70891213	71048556	35.8889	PB	B	PB	PB	PB	PB	B	B	B	PB	PB	PB	B	PB	PB	B	PB	B	B	B	B	PB	PB	B	PB	B	B	PB	B	PB	PB	PB	PB	PB
gJAX00131489	T	C	5	71781041	71938384	36.5933	PB	B	PB	PB	PB	PB	B	B	B	PB	PB	PB	B	PB	PB	B	PB	B	B	B	B	PB	PB	B	PB	B	B	PB	B	PB	PB	PB	PB	PB
S3H052874699	G	A	5	71867487	72024830	36.6617	PB	B	PB	PB	PB	PB	B	B	B	PB	PB	PB	B	PB	PB	B	PB	B	B	B	B	PB	PB	B	PB	B	B	PB	B	PB	PB	PB	PB	PB
gUNC9438468	G	A	5	72109956	72267299	36.787	B	B	B	B	B	B	B	B	B	B	B	B	B	B	B	B	B	B	B	B	B	B	B	B	B	B	B	B	B	B	B	B	B	B
S2T052911947	G	A	5	72798696	72956039	36.7952	PB	B	PB	PB	PB	PB	B	B	B	PB	PB	PB	B	PB	PB	B	PB	B	B	B	B	PB	PB	B	PB	B	B	PB	B	PB	PB	PB	PB	PB
S3H052942721	C	T	5	73568028	73725371	37.2478	PB	B	PB	PB	PB	PB	B	B	B	PB	PB	PB	B	PB	PB	B	PB	B	B	B	B	PB	PB	B	PB	B	B	PB	B	PB	PB	PB	PB	PB
S1H052945805	T	C	5	73645142	73802485	37.3285	PB	B	PB	PB	PB	PB	B	B	B	PB	PB	PB	B	PB	PB	B	PB	B	B	B	B	PB	PB	B	PB	B	B	PB	B	PB	PB	PB	PB	PB
mbackupUNC050383757	A	C	5	73728084	73885427	37.5119	PB	B	PB	PB	PB	PB	B	B	B	PB	PB	PB	B	PB	PB	B	PB	B	B	B	B	PB	PB	B	PB	B	B	PB	B	PB	PB	PB	PB	PB
gUNC9475243	T	G	5	74730464	74891125	37.884	PB	B	PB	PB	PB	PB	B	B	B	PB	PB	PB	B	PB	PB	B	PB	B	B	B	B	PB	PB	PB	PB	B	B	PB	B	PB	PB	PB	PB	PB
gUNC9489781	G	A	5	75709740	75870400	37.9486	PB	B	PB	PB	PB	PB	B	B	B	PB	PB	PB	B	PB	PB	B	PB	B	B	B	B	PB	PB	PB	PB	B	B	PB	B	PB	PB	PB	PB	PB
SBC053028723	G	A	5	75718089	75878749	37.9821	PB	B	PB	PB	PB	PB	B	B	B	PB	PB	PB	B	PB	PB	B	PB	B	B	B	B	PB	PB	PB	PB	B	B	PB	B	PB	PB	PB	PB	PB
S3H053072631	A	G	5	76815798	76963645	39.7622	PB	B	PB	PB	PB	PB	B	B	B	PB	PB	PB	B	PB	PB	B	PB	B	B	B	B	PB	PB	PB	PB	B	B	PB	B	PB	PB	PB	PB	PB
mJAX00586747	G	A	5	77801818	77949665	40.5535	PB	B	PB	PB	PB	PB	B	B	B	PB	PB	PB	B	PB	PB	B	PB	B	B	B	B	PB	PB	PB	PB	B	B	PB	B	PB	PB	PB	PB	PB
S3H053156575	C	T	5	78914387	79062234	40.5667	PB	B	PB	PB	PB	PB	B	B	B	PB	PB	PB	B	PB	PB	B	PB	B	B	B	B	PB	PB	PB	PB	B	B	PB	B	PB	PB	PB	PB	PB
gUNC9537526	C	T	5	79123878	79271725	40.5692	PB	B	PB	PB	PB	PB	B	B	B	PB	PB	PB	B	PB	PB	B	PB	B	B	B	B	PB	PB	PB	PB	B	B	PB	B	PB	PB	PB	PB	PB
gUNCJPD002275	A	C	5	79437752	79585599	40.573	P	P	P	P	P	P	P	P	P	P	P	P	P	P	P	P	P	P	P	P	P	P	P	P	P	P	P	P	P	P	P	P	P	P
S3H053194829	G	A	5	79870731	80018578	40.5781	PB	B	PB	PB	PB	PB	B	B	B	PB	PB	PB	B	PB	PB	B	PB	B	B	B	B	PB	PB	PB	PB	B	B	PB	B	PB	PB	PB	PB	PB
gJAX00587024	A	G	5	80162358	80310205	40.5816	PB	B	PB	PB	PB	PB	B	B	B	PB	PB	PB	B	PB	PB	B	PB	B	B	B	B	PB	PB	PB	PB	B	B	PB	B	PB	PB	PB	PB	PB
gJAX00132181	G	A	5	80972919	81120766	40.9919	PB	B	PB	PB	PB	PB	B	B	B	PB	PB	PB	B	PB	PB	B	PB	B	B	B	B	PB	PB	PB	PB	B	B	PB	B	PB	PB	PB	PB	PB
gUNC9566561	G	A	5	81330273	81478120	40.9961	PB	B	PB	PB	PB	PB	B	B	B	PB	PB	PB	B	PB	PB	B	PB	B	B	B	B	PB	PB	PB	PB	B	B	PB	B	PB	PB	PB	PB	PB
mbackupUNC051148935	G	A	5	83297685	83445532	41.3924	PB	B	PB	PB	PB	PB	B	B	B	PB	PB	PB	B	PB	PB	B	PB	B	B	B	B	PB	PB	PB	PB	B	B	PB	B	PB	PB	PB	PB	PB
gUNC9602650	A	G	5	84442167	84590026	41.406	PB	B	PB	PB	PB	PB	B	B	B	PB	PB	PB	B	PB	PB	B	PB	B	B	B	B	PB	PB	PB	PB	B	B	PB	B	PB	PB	PB	PB	PB
mUNC050135252	T	C	5	84662655	84810514	41.4087	PB	B	PB	PB	PB	PB	B	B	B	PB	PB	PB	B	PB	PB	B	PB	B	B	B	B	PB	PB	PB	PB	B	B	PB	B	PB	PB	PB	PB	PB
mJAX00587681	A	G	5	85300721	85448580	41.7607	PB	B	PB	PB	PB	PB	B	B	B	PB	PB	PB	B	PB	PB	B	PB	B	B	B	B	PB	PB	PB	PB	B	B	PB	B	PB	PB	PB	PB	PB
UNC9614549	G	A	5	85777304	85925163	41.972	PB	B	PB	PB	PB	PB	B	B	B	PB	PB	PB	B	PB	PB	B	PB	B	B	B	B	PB	PB	PB	PB	B	B	PB	B	PB	PB	PB	PB	PB
gUNC9617590	A	G	5	86112809	86260668	41.9759	PB	B	PB	PB	PB	PB	B	B	B	PB	PB	PB	B	PB	PB	B	PB	B	B	B	B	PB	PB	PB	PB	B	B	PB	B	PB	PB	PB	PB	PB
gICR1649	G	A	5	86669353	86817212	41.9826	PB	B	PB	PB	PB	PB	B	B	B	PB	PB	PB	B	PB	PB	B	PB	B	B	B	B	PB	PB	PB	PB	B	B	PB	B	PB	PB	PB	PB	PB
mbackupUNC050138498	G	A	5	88141414	88289273	42.0001	PB	B	PB	PB	PB	PB	B	B	B	PB	PB	PB	B	PB	PB	B	PB	B	B	B	B	PB	PB	PB	PB	B	B	PB	B	PB	PB	PB	PB	PB
UNCHS014987	A	G	5	89911274	90059133	42.7626	PB	B	PB	PB	PB	PB	B	B	B	PB	PB	PB	B	PB	PB	B	PB	B	B	B	B	PB	B	PB	PB	B	B	PB	B	PB	PB	PB	PB	PB
gUNC9678931	T	C	5	91180078	91327937	43.227	PB	B	PB	PB	PB	PB	B	B	B	PB	PB	PB	B	PB	PB	B	PB	B	B	B	B	PB	B	PB	PB	B	B	PB	B	PB	PB	PB	PB	PB
gUNC9695589	C	T	5	92365529	92513388	45.0455	PB	B	PB	PB	PB	PB	B	B	B	PB	PB	PB	B	PB	PB	B	PB	B	B	B	B	PB	B	PB	PB	B	B	PB	B	PB	PB	PB	PB	PB
S6R053717161	C	T	5	92929037	93076896	45.7077	PB	B	PB	PB	PB	PB	B	B	B	PB	PB	PB	B	PB	PB	B	PB	B	B	B	B	PB	B	PB	PB	B	B	PB	B	PB	PB	PB	PB	PB
gUNCHS014973	T	C	5	92994491	93142350	45.7085	PB	B	PB	PB	PB	PB	B	B	B	PB	PB	PB	B	PB	PB	B	PB	B	B	B	B	PB	B	PB	PB	B	B	PB	B	PB	PB	PB	PB	PB
gUNC9712371	C	T	5	95952141	96100000	45.7437	PB	B	PB	PB	PB	PB	B	B	B	PB	PB	PB	B	PB	PB	B	PB	PB	B	B	B	PB	B	PB	PB	B	B	PB	B	PB	PB	PB	PB	PB
SBH053868685	A	G	5	96717127	96864986	45.7528	PB	B	PB	PB	PB	PB	B	B	B	PB	PB	PB	B	PB	PB	B	PB	PB	B	B	B	PB	B	PB	PB	B	B	PB	B	PB	PB	PB	PB	PB
gUNC9726629	G	A	5	96944667	97092526	45.7555	PB	B	PB	PB	PB	PB	B	B	B	PB	PB	PB	B	PB	PB	B	PB	PB	B	B	B	PB	B	PB	PB	B	B	PB	B	PB	PB	PB	PB	PB
gUNC9737109	A	G	5	97735081	97882940	46.2334	PB	B	PB	PB	PB	PB	B	B	B	PB	PB	PB	B	PB	PB	B	PB	PB	B	B	B	PB	B	PB	PB	B	B	PB	B	PB	PB	PB	PB	PB
gUNC9748843	C	T	5	98586182	98734041	46.3021	PB	B	PB	PB	PB	PB	B	B	B	PB	PB	PB	B	PB	PB	B	PB	PB	B	B	B	PB	B	PB	PB	B	B	PB	B	PB	PB	PB	PB	PB
SX1054064359	G	A	5	101608975	101756841	47.1762	PB	B	PB	PB	PB	PB	B	B	B	PB	PB	PB	B	PB	PB	B	PB	PB	B	B	B	PB	B	PB	PB	B	B	PB	B	PB	PB	PB	PB	PB
UNC9793754	C	T	5	101654222	101802088	47.3182	PB	B	PB	PB	PB	PB	B	B	B	PB	PB	PB	B	PB	PB	B	PB	PB	B	B	B	PB	B	PB	PB	B	B	PB	B	PB	PB	PB	PB	PB
gUNC9794097	C	T	5	101680232	101828098	47.3988	PB	B	PB	PB	PB	PB	B	B	B	PB	PB	PB	B	PB	PB	B	PB	PB	B	B	B	PB	B	PB	PB	B	B	PB	B	PB	PB	PB	PB	PB
UNC9794802	G	A	5	101713584	101861450	47.4086	PB	B	PB	PB	PB	PB	B	B	B	PB	PB	PB	B	PB	PB	B	PB	PB	B	B	B	PB	B	PB	PB	B	B	PB	B	PB	PB	PB	PB	PB
gUNC9808305	C	T	5	102496609	102644475	48.0169	B	B	B	B	B	B	B	B	B	B	B	B	B	B	B	B	B	B	B	B	B	B	B	B	B	B	B	B	B	B	B	B	B	B
SX1054135184	T	C	5	103379609	103527475	48.853	PB	B	PB	PB	PB	PB	B	B	PB	PB	PB	PB	B	PB	PB	B	PB	PB	B	B	B	PB	B	PB	PB	B	B	PB	B	PB	PB	PB	PB	PB
gJAX00590375	A	G	5	103409413	103557279	48.8904	PB	B	PB	PB	PB	PB	B	B	PB	PB	PB	PB	B	PB	PB	B	PB	PB	B	B	B	PB	B	PB	PB	B	B	PB	B	PB	PB	PB	PB	PB
SX1054141419	T	C	5	103535478	103683344	48.9284	PB	B	PB	PB	PB	PB	B	B	PB	PB	PB	PB	B	PB	PB	B	PB	PB	B	B	B	PB	B	PB	PB	B	B	PB	B	PB	PB	PB	PB	PB
UNC9826099	A	C	5	103600922	103748788	48.9292	PB	B	PB	PB	PB	PB	B	B	PB	PB	PB	PB	B	PB	PB	B	PB	PB	B	B	B	PB	B	PB	PB	B	B	PB	B	PB	PB	PB	PB	PB
gUNC9826099	A	C	5	103600922	103748788	48.9292	PB	B	PB	PB	PB	PB	B	B	PB	PB	PB	PB	B	PB	PB	B	PB	PB	B	B	B	PB	B	PB	PB	B	B	PB	B	PB	PB	PB	PB	PB
SAC054176782	C	T	5	104419561	104567427	49.1698	PB	PB	PB	PB	PB	PB	B	B	PB	PB	PB	PB	B	PB	PB	B	PB	PB	B	B	B	PB	B	PB	PB	B	B	PB	B	PB	PB	PB	PB	PB
gUNC9840226	C	T	5	104434531	104582397	49.1699	PB	PB	PB	PB	PB	PB	B	B	PB	PB	PB	PB	B	PB	PB	B	PB	PB	B	B	B	PB	B	PB	PB	B	B	PB	B	PB	PB	PB	PB	PB
gJAX00133933	T	C	5	106378792	106526658	49.929	PB	PB	PB	PB	PB	PB	B	B	PB	PB	PB	PB	B	PB	PB	B	PB	PB	B	B	B	PB	B	PB	PB	B	B	PB	B	PB	PB	PB	PB	PB
JAX00591127	C	T	5	106638048	106785914	49.9321	PB	PB	PB	PB	PB	PB	B	B	PB	PB	PB	PB	B	PB	PB	B	PB	PB	B	B	B	PB	B	PB	PB	B	B	PB	B	PB	PB	PB	PB	PB
UNCHS015294	A	C	5	106663125	106810991	49.9324	PB	PB	PB	PB	PB	PB	B	B	PB	PB	PB	PB	B	PB	PB	B	PB	PB	B	B	B	PB	B	PB	PB	B	B	PB	B	PB	PB	PB	PB	PB
gUNC9867296	G	A	5	106882122	107029988	49.935	PB	PB	PB	PB	PB	PB	B	B	PB	PB	PB	PB	B	PB	PB	B	PB	PB	B	B	B	PB	B	PB	PB	B	B	PB	B	PB	PB	PB	PB	PB
gUNC9869554	G	A	5	107072667	107220533	50.2703	B	B	B	B	B	B	B	B	B	B	B	B	B	B	B	B	B	B	B	B	B	B	B	B	B	B	B	B	B	B	B	B	B	B
mUNC_rs32050737	C	T	5	107694671	107842537	50.7309	PB	PB	PB	PB	PB	PB	B	B	PB	PB	PB	PB	B	PB	PB	B	PB	PB	B	B	B	PB	B	PB	PB	B	B	PB	B	PB	PB	PB	PB	PB
mUNC050171568	G	A	5	107982355	108130221	50.7446	PB	PB	PB	PB	PB	PB	B	B	PB	PB	PB	PB	B	PB	PB	B	PB	PB	B	B	B	PB	B	PB	PB	B	B	PB	B	PB	PB	PB	PB	PB
gUNC9880190	C	T	5	108126721	108274587	51.0258	PB	PB	PB	PB	PB	PB	B	B	PB	PB	PB	PB	B	PB	PB	B	PB	PB	B	B	B	PB	B	PB	PB	B	B	PB	B	PB	PB	PB	PB	PB
UNC9882519	G	A	5	108365211	108513077	51.5083	PB	PB	PB	PB	PB	PB	B	B	PB	PB	PB	PB	B	PB	PB	B	PB	PB	B	PB	B	PB	B	PB	PB	B	B	PB	B	PB	PB	PB	PB	PB
gUNC9898264	G	A	5	110189462	110337328	51.8703	P	P	P	P	P	P	P	P	P	P	P	P	P	P	P	P	P	P	P	P	P	P	P	P	P	P	P	P	P	P	P	P	P	P
SX1054407728	A	G	5	110193208	110341074	51.8734	PB	PB	PB	PB	PB	PB	B	B	PB	PB	PB	PB	B	PB	PB	B	PB	PB	B	PB	B	PB	B	PB	PB	B	B	PB	B	PB	PB	PB	PB	PB
gUNC9903906	G	A	5	110634487	110782353	52.1925	PB	PB	PB	PB	PB	PB	B	B	PB	PB	PB	PB	B	PB	PB	B	PB	PB	B	PB	B	PB	B	PB	PB	B	B	PB	B	PB	PB	PB	PB	PB
gUNC9903906b	G	A	5	110634487	110782353	52.1925	PB	PB	PB	PB	PB	PB	B	B	PB	PB	PB	PB	B	PB	PB	B	PB	PB	B	PB	B	PB	B	PB	PB	B	B	PB	B	PB	PB	PB	PB	PB
mUNC050179659	G	A	5	111058873	111206739	52.2902	PB	PB	PB	PB	PB	PB	B	B	PB	PB	PB	PB	B	PB	PB	B	PB	PB	B	PB	B	PB	B	PB	PB	B	B	PB	B	PB	PB	PB	PB	PB
UNCHS015409	T	C	5	111139624	111287490	52.2912	PB	PB	PB	PB	PB	PB	B	B	PB	PB	PB	PB	B	PB	PB	B	PB	PB	B	PB	B	PB	B	PB	PB	B	B	PB	B	PB	PB	PB	PB	PB
UNC9913743	C	T	5	111439152	111587018	52.3965	PB	PB	PB	PB	PB	PB	B	B	PB	PB	PB	PB	B	PB	PB	B	PB	PB	B	PB	B	PB	B	PB	PB	B	B	PB	B	PB	PB	PB	PB	PB
mbackupUNC050599122	T	G	5	112776054	112923920	53.3684	PB	PB	PB	PB	PB	PB	B	B	PB	PB	PB	PB	B	PB	PB	B	PB	PB	B	PB	B	PB	B	PB	PB	B	B	PB	B	PB	PB	PB	PB	PB
gUNC9937689	T	C	5	113199672	113347538	53.9065	PB	PB	PB	PB	PB	PB	B	B	PB	PB	PB	PB	B	PB	PB	B	PB	PB	B	PB	B	PB	B	PB	PB	B	B	PB	B	PB	PB	PB	PB	PB
gUNC9954237	C	T	5	114347724	114485785	54.4919	PB	PB	PB	PB	PB	PB	B	B	PB	PB	PB	PB	B	PB	PB	B	PB	PB	B	PB	B	PB	B	PB	PB	B	B	PB	B	PB	PB	PB	PB	PB
gUNC9959892	G	A	5	114723199	114861260	54.4963	PB	PB	PB	B	PB	PB	B	B	PB	PB	PB	PB	B	PB	PB	B	PB	PB	B	PB	B	PB	B	PB	PB	B	B	PB	B	PB	PB	PB	PB	PB
S6Y054610903	C	T	5	115272594	115410653	54.5359	PB	PB	PB	B	PB	PB	B	B	PB	PB	PB	PB	B	PB	PB	B	PB	PB	B	PB	B	PB	B	PB	PB	B	B	PB	B	PB	PB	PB	PB	PB
mUNC050412829	G	A	5	115430030	115568089	54.6025	PB	PB	PB	B	PB	PB	B	B	PB	PB	PB	PB	B	PB	PB	B	PB	PB	B	PB	B	PB	B	PB	PB	B	B	PB	B	PB	PB	PB	PB	PB
S6H054624625	A	G	5	115615648	115753707	54.6146	PB	PB	PB	B	PB	PB	B	B	PB	PB	PB	PB	B	PB	PB	B	PB	PB	B	PB	B	PB	B	PB	PB	B	B	PB	B	PB	PB	PB	PB	PB
gUNCHS015533	G	A	5	115908104	116046163	54.618	PB	PB	PB	B	PB	PB	B	B	PB	PB	PB	PB	B	PB	PB	B	PB	PB	B	PB	B	PB	B	PB	PB	B	B	PB	B	PB	PB	PB	PB	PB
SFT054651738	C	T	5	116293462	116431521	54.8119	PB	PB	PB	B	PB	PB	B	B	PB	PB	PB	PB	B	PB	PB	B	PB	PB	B	PB	B	PB	B	PB	PB	B	B	PB	B	PB	PB	PB	PB	PB
UNC9982516	T	C	5	116464064	116602123	54.9866	PB	PB	PB	B	PB	PB	B	B	PB	PB	PB	PB	B	PB	PB	B	PB	PB	B	PB	B	PB	B	PB	PB	B	B	PB	B	PB	PB	PB	PB	PB
S3H054705437	G	A	5	117635943	117774008	55.5333	PB	PB	PB	B	PB	PB	B	B	PB	PB	PB	PB	B	PB	PB	B	B	PB	B	PB	B	PB	B	PB	PB	B	B	PB	B	PB	PB	PB	PB	PB
gUNC10001966	A	G	5	117753021	117891086	55.7404	PB	PB	PB	B	PB	PB	B	B	PB	PB	PB	PB	B	PB	PB	B	B	PB	B	PB	B	PB	B	PB	PB	B	B	PB	B	PB	PB	PB	PB	PB
gUNC10009291	G	A	5	118273675	118411740	56.8842	B	B	B	B	B	B	B	B	B	B	B	B	B	B	B	B	B	B	B	B	B	B	B	B	B	B	B	B	B	B	B	B	B	B
UNCHS015602	G	A	5	118867667	119005732	58.4465	PB	PB	PB	B	PB	PB	B	B	PB	PB	PB	PB	B	PB	PB	B	B	PB	B	PB	B	PB	B	PB	PB	B	B	B	B	PB	PB	PB	PB	PB
gJAX00135037	G	A	5	121118717	121256780	60.1791	PB	PB	PB	B	PB	PB	B	B	PB	PB	PB	PB	B	PB	PB	B	B	PB	B	PB	B	PB	B	PB	PB	B	B	B	B	PB	PB	PB	PB	PB
gUNCHS015692	G	A	5	122170512	122308575	60.6796	PB	PB	PB	B	PB	PB	PB	B	PB	PB	PB	PB	B	PB	PB	B	B	PB	B	PB	B	PB	B	PB	PB	B	B	B	B	PB	PB	PB	PB	PB
SBC054902060	C	T	5	122551520	122689583	60.9158	PB	PB	PB	B	PB	PB	PB	B	PB	PB	PB	PB	B	PB	PB	B	B	PB	B	PB	B	PB	B	PB	PB	B	B	B	B	PB	PB	PB	PB	PB
gUNC10060798	G	A	5	122787355	122925418	61.0619	PB	PB	PB	B	PB	PB	PB	B	PB	PB	PB	PB	B	PB	PB	B	B	PB	B	PB	B	PB	B	PB	PB	B	B	B	B	PB	PB	PB	PB	PB
gJAX00135217	C	T	5	123523164	123661227	61.518	PB	PB	PB	B	PB	PB	PB	B	PB	B	PB	PB	B	PB	PB	B	B	PB	B	PB	B	PB	B	PB	PB	B	B	B	B	PB	PB	PB	PB	PB
gJAX00135233	C	A	5	123719713	123857776	61.6399	PB	PB	PB	B	PB	PB	PB	B	PB	B	PB	PB	B	PB	PB	B	B	PB	B	PB	B	PB	B	PB	PB	B	B	B	B	PB	PB	PB	PB	PB
mUNC10087262	C	T	5	125215183	125292247	62.529	PB	PB	PB	B	PB	PB	PB	B	PB	B	PB	PB	B	PB	PB	B	B	PB	B	PB	B	PB	B	PB	PB	B	B	B	B	PB	PB	PB	PB	PB
gUNC10107032	A	G	5	126508072	126585136	63.4152	PB	PB	PB	B	PB	PB	PB	B	PB	B	PB	PB	B	PB	PB	B	B	PB	B	PB	B	PB	B	PB	PB	B	B	B	B	PB	PB	PB	PB	PB
S3C055110997	T	C	5	127774936	127852000	64.7533	PB	PB	PB	B	PB	PB	PB	B	PB	B	PB	PB	B	PB	PB	B	B	PB	B	PB	B	PB	B	PB	PB	B	B	B	B	PB	PB	PB	PB	PB
gUNCHS015882	T	C	5	128410150	128487214	66.1041	PB	PB	PB	B	PB	PB	PB	B	PB	B	PB	PB	B	PB	PB	B	B	PB	B	PB	B	PB	B	PB	PB	B	B	B	B	PB	PB	PB	PB	PB
mUNC050223155	G	A	5	130630372	130659213	69.06	PB	PB	PB	B	PB	PB	PB	B	PB	B	PB	PB	B	PB	PB	B	B	PB	B	PB	B	PB	B	PB	PB	B	B	B	B	PB	PB	PB	PB	PB
gJAX00597557	C	T	5	131204087	131232925	69.0668	PB	PB	PB	B	PB	PB	PB	B	PB	B	PB	PB	B	PB	PB	B	B	PB	B	PB	B	B	B	PB	PB	B	B	B	B	PB	PB	PB	PB	PB
mUNC050224390	T	C	5	132317971	132346810	70.4297	PB	PB	PB	B	PB	PB	PB	B	PB	B	PB	PB	B	PB	PB	B	B	PB	B	PB	B	B	B	PB	PB	B	B	B	B	PB	PB	PB	PB	PB
gUNC10210466	C	T	5	133155817	133184656	70.9837	PB	PB	PB	B	PB	PB	PB	B	PB	B	PB	PB	B	PB	PB	B	B	PB	B	PB	B	B	B	PB	PB	B	B	B	B	PB	PB	PB	PB	PB
gUNC10212872	A	G	5	133333531	133362370	71.3318	P	P	P	P	P	P	P	P	P	P	P	P	P	P	P	P	P	P	P	P	P	P	P	P	P	P	P	P	P	P	P	P	P	P
gUNC10226484	G	A	5	134287686	134316540	72.8711	B	B	B	B	B	B	B	B	B	B	B	B	B	B	B	B	B	B	B	B	B	B	B	B	B	B	B	B	B	B	B	B	B	B
gUNC10229495	C	T	5	134492281	134521135	72.9939	PB	PB	PB	B	PB	PB	PB	B	PB	B	PB	PB	B	PB	PB	B	B	PB	B	PB	B	B	B	PB	PB	B	B	B	B	PB	PB	PB	PB	PB
mUNC050425680	A	G	5	136026776	136055630	74.0444	PB	PB	PB	B	PB	PB	PB	B	PB	B	PB	PB	B	PB	PB	B	B	PB	B	PB	B	B	B	PB	B	B	B	B	B	PB	PB	PB	PB	PB
S6Y055484508	G	A	5	137112702	137141556	74.5634	PB	PB	PB	B	PB	PB	PB	B	PB	B	PB	PB	B	PB	PB	B	B	PB	B	PB	B	B	B	PB	B	B	B	B	B	PB	PB	PB	PB	PB
gUNC10269936	G	A	5	137612631	137610893	74.9505	PB	PB	PB	B	PB	PB	PB	B	PB	B	PB	PB	B	PB	PB	B	B	PB	B	PB	B	B	B	PB	B	B	B	B	B	PB	PB	PB	PB	PB
gUNC10298923	A	G	5	139865408	139851163	77.1487	PB	PB	PB	B	PB	PB	PB	B	PB	B	PB	PB	B	PB	PB	B	B	PB	B	PB	B	B	B	PB	B	B	B	B	B	PB	PB	PB	PB	PB
mUNC10309430	T	C	5	140714413	140700168	77.6034	PB	PB	PB	B	PB	PB	PB	B	PB	B	PB	PB	B	PB	PB	B	B	PB	B	PB	B	B	B	PB	B	B	B	B	B	PB	PB	PB	PB	PB
gUNC10359295	C	T	5	144356554	144293364	81.7695	PB	PB	PB	B	PB	PB	PB	B	PB	B	PB	PB	B	PB	PB	B	B	PB	B	PB	B	B	B	PB	B	B	B	B	B	PB	PB	PB	PB	PB
gJAX00600378	G	A	5	144858733	144795543	83.1031	PB	PB	PB	B	PB	PB	PB	B	PB	B	PB	PB	B	PB	PB	B	B	PB	B	PB	B	B	B	PB	B	B	B	B	B	PB	PB	PB	PB	PB
gUNC10371886	T	C	5	145218900	145155710	83.4442	PB	PB	PB	B	PB	PB	PB	B	PB	B	PB	PB	B	PB	PB	B	B	PB	B	PB	B	B	B	PB	B	B	B	B	B	PB	PB	PB	PB	PB
mUNC10389569	G	A	5	146966798	146903608	84.9319	PB	PB	PB	B	PB	PB	PB	B	PB	B	PB	PB	B	PB	PB	B	B	PB	B	PB	B	B	B	PB	B	B	B	B	B	PB	PB	PB	PB	PB
gUNC10390612	G	A	5	147018280	146955090	84.9626	PB	PB	PB	B	PB	PB	PB	B	PB	B	PB	PB	B	PB	PB	B	B	PB	B	PB	B	B	B	PB	B	B	B	B	B	PB	PB	PB	PB	PB
gUNC10405837	T	C	5	147989531	147926341	86.3802	PB	PB	PB	B	PB	PB	PB	B	PB	B	PB	PB	B	PB	PB	B	B	PB	B	PB	B	B	B	PB	B	B	B	B	B	PB	PB	PB	PB	PB
gJAX00601393	G	A	5	149467857	149391322	87.4262	PB	PB	PB	B	PB	PB	PB	B	PB	B	PB	PB	B	PB	PB	B	B	PB	B	PB	B	B	B	PB	B	B	B	B	B	PB	PB	PB	PB	PB
S6H055993194	G	A	5	149829860	149753325	87.4325	PB	PB	PB	B	PB	PB	PB	B	PB	B	PB	PB	B	PB	PB	B	B	PB	B	PB	B	B	B	PB	B	B	B	B	B	PB	PB	PB	PB	PB
SAC056009450	A	G	5	150236251	150159716	87.6031	PB	PB	PB	B	PB	PB	PB	B	PB	B	PB	PB	B	PB	PB	B	B	PB	B	PB	B	B	B	PB	B	B	B	B	B	PB	PB	PB	PB	PB
gUNC10451883	C	T	5	150644022	150567487	87.8459	B	B	B	B	B	B	B	B	B	B	B	B	B	B	B	B	B	B	B	B	B	B	B	B	B	B	B	B	B	B	B	B	B	B
gUNC10471744	G	T	6	4027496	4027496	0.25286	PB	PB	PB	PB	PB	B	B	PB	PB	PB	PB	PB	B	PB	PB	PB	PB	B	PB	B	B	B	PB	PB	PB	B	B	B	B	B	PB	B	B	B
S2H060241266	A	C	6	6031672	6031672	0.747517	PB	PB	PB	PB	PB	B	B	PB	PB	PB	PB	PB	B	PB	PB	PB	PB	B	PB	B	B	B	PB	PB	PB	B	B	B	B	B	PB	B	B	B
mUNC10504063	T	G	6	6547422	6547422	1.04871	PB	PB	PB	PB	PB	B	B	PB	PB	PB	PB	PB	B	PB	PB	PB	PB	B	PB	B	B	B	PB	PB	PB	B	B	B	B	B	PB	B	B	B
gUNC10509411	A	C	6	6930469	6930469	1.28773	PB	PB	PB	PB	PB	B	B	PB	PB	PB	PB	PB	B	PB	PB	PB	PB	B	PB	B	B	B	PB	PB	PB	B	B	B	B	B	PB	B	B	B
gUNCHS016450	A	C	6	7530134	7530134	1.767	PB	PB	PB	PB	PB	B	B	PB	PB	PB	PB	PB	B	PB	PB	PB	PB	B	PB	B	B	B	PB	PB	PB	B	B	B	B	B	PB	B	B	B
mUNC10545187	C	T	6	9532883	9532883	2.9018	PB	PB	PB	PB	PB	B	B	PB	PB	PB	PB	PB	B	PB	PB	PB	PB	B	PB	B	B	B	PB	PB	PB	B	B	B	B	B	PB	B	B	B
gUNC10587033	C	T	6	13197286	13197285	4.11116	PB	PB	PB	PB	PB	B	B	B	PB	PB	PB	PB	B	PB	PB	PB	PB	B	PB	B	B	B	PB	PB	PB	B	B	B	B	B	PB	B	B	B
gUNC10589014	G	A	6	13389524	13389523	4.11603	PB	PB	PB	PB	PB	B	B	PB	PB	PB	PB	PB	B	PB	PB	PB	PB	B	PB	B	B	B	PB	PB	PB	B	B	B	B	B	PB	B	B	B
mJAX00138175	G	T	6	14788664	14788663	4.8491	PB	PB	PB	PB	PB	B	B	PB	PB	PB	PB	PB	B	PB	PB	PB	PB	B	PB	B	B	B	PB	PB	PB	B	B	B	B	B	PB	B	B	B
gJAX00603740	C	T	6	15909737	15909736	5.50378	PB	PB	PB	PB	PB	B	B	PB	PB	PB	PB	PB	B	PB	PB	PB	PB	B	PB	B	B	B	PB	PB	PB	B	B	B	B	B	PB	B	B	B
gUNC10631299	T	C	6	17012042	17012041	6.12419	PB	PB	PB	PB	PB	B	B	PB	PB	PB	PB	PB	B	PB	PB	PB	PB	B	PB	B	B	B	PB	PB	PB	B	B	B	B	B	PB	B	B	B
SSR060698039	G	A	6	17450991	17450990	6.28413	PB	PB	PB	PB	PB	B	B	PB	PB	PB	PB	PB	B	PB	PB	PB	PB	B	PB	B	B	B	PB	PB	PB	B	B	B	B	B	PB	B	B	B
gUNC10664674	C	T	6	19186127	19186126	6.64397	PB	PB	PB	PB	PB	B	B	PB	PB	PB	PB	PB	B	PB	PB	PB	PB	B	PB	B	B	B	PB	PB	PB	B	B	B	B	B	PB	B	B	B
gUNC10673633	C	A	6	19771781	19771780	6.65016	PB	PB	PB	PB	PB	B	B	PB	PB	PB	PB	PB	B	PB	PB	PB	PB	B	PB	B	B	B	PB	PB	PB	B	B	B	B	B	PB	B	B	B
mUNC060056332	C	T	6	20635944	20635943	6.73283	PB	PB	PB	PB	PB	B	B	PB	PB	PB	PB	PB	B	PB	PB	PB	PB	B	PB	B	B	B	PB	PB	PB	B	B	B	B	B	PB	B	B	B
gUNC10695691	G	A	6	21366535	21366534	7.05206	PB	PB	PB	PB	PB	B	B	PB	PB	PB	PB	PB	B	PB	PB	PB	PB	B	PB	B	B	B	PB	PB	PB	B	B	B	B	B	PB	B	B	B
gJAX00604688	G	A	6	21735017	21735016	7.21306	PB	PB	PB	PB	PB	B	B	PB	PB	PB	PB	PB	B	PB	PB	PB	PB	B	PB	B	B	B	PB	PB	PB	B	B	B	B	B	PB	B	B	B
gUNC10725330	A	G	6	23398150	23398149	9.21229	PB	PB	PB	PB	PB	B	B	PB	PB	PB	PB	PB	B	PB	PB	PB	PB	B	PB	B	B	B	PB	PB	PB	B	B	B	B	B	PB	B	B	B
gUNC10732198	G	A	6	23950859	23950858	9.65001	PB	PB	PB	PB	PB	B	B	PB	PB	PB	PB	PB	B	PB	PB	PB	PB	B	PB	B	B	B	PB	PB	PB	B	B	B	B	B	PB	B	B	B
gUNC10735354	A	C	6	24237123	24237122	9.74273	PB	PB	PB	PB	PB	B	B	PB	PB	PB	PB	PB	B	PB	PB	PB	PB	B	PB	B	B	B	PB	PB	PB	B	B	B	B	B	PB	B	B	B
gUNC10741265	T	G	6	24669707	24669706	9.75937	PB	PB	PB	PB	PB	B	B	PB	PB	PB	PB	PB	B	PB	PB	PB	PB	B	PB	B	B	B	PB	PB	PB	B	B	B	B	B	PB	B	B	B
SFH061047175	C	A	6	26179377	26179376	10.3706	PB	PB	PB	PB	PB	B	B	PB	PB	PB	PB	PB	B	PB	PB	PB	B	B	PB	B	B	B	PB	PB	PB	B	B	B	B	B	PB	B	B	B
gUNC10765619	G	A	6	26387689	26387688	10.3907	PB	PB	PB	PB	PB	B	B	PB	PB	PB	PB	PB	B	PB	PB	PB	B	B	PB	B	B	B	PB	PB	PB	B	B	B	B	B	PB	B	B	B
SSR061059648	A	C	6	26491211	26491210	10.3935	PB	PB	PB	PB	PB	B	B	PB	PB	PB	PB	PB	B	PB	PB	PB	B	B	PB	B	B	B	PB	PB	PB	B	B	B	B	B	PB	B	B	B
gUNC10789662	G	A	6	28309267	28309266	10.4941	PB	PB	PB	PB	PB	B	B	PB	PB	PB	PB	PB	B	PB	PB	PB	B	B	PB	B	B	B	PB	PB	PB	B	B	B	B	B	PB	B	B	B
mUNC060062764	T	C	6	30126900	30126899	11.0279	PB	PB	PB	PB	PB	B	B	PB	PB	PB	PB	PB	B	PB	PB	PB	B	B	PB	B	B	B	PB	PB	PB	B	B	B	B	B	PB	B	B	B
gJAX00606312	A	G	6	32344915	32321850	11.6507	PB	PB	PB	PB	PB	B	B	PB	PB	PB	PB	PB	B	PB	PB	PB	B	B	PB	B	B	B	PB	PB	PB	B	B	B	B	B	PB	B	B	B
gJAX00606430	G	A	6	32728252	32705187	12.4527	PB	PB	PB	PB	PB	B	B	PB	PB	PB	PB	PB	B	PB	PB	PB	B	B	PB	B	B	B	PB	PB	PB	B	B	B	B	B	PB	B	B	B
gJAX00606563	T	C	6	33468446	33445381	13.2529	PB	PB	B	PB	PB	B	B	B	PB	PB	PB	PB	B	PB	PB	PB	B	B	PB	B	B	B	PB	PB	PB	B	B	B	PB	B	PB	B	B	B
gUNC10853904	A	C	6	33981028	33957963	13.2584	PB	PB	B	PB	PB	B	B	B	PB	PB	PB	PB	B	PB	PB	PB	B	B	PB	B	B	B	PB	PB	PB	B	B	B	PB	B	PB	B	B	B
gUNC10869844	G	A	6	35138285	35115220	13.7347	PB	PB	B	PB	PB	B	B	B	PB	PB	PB	PB	B	PB	PB	PB	B	B	PB	B	B	B	PB	PB	PB	B	B	B	PB	B	PB	B	B	B
gUNC10882704	G	A	6	36205246	36182181	13.9912	PB	PB	B	PB	PB	B	B	B	PB	PB	PB	PB	B	PB	PB	PB	B	B	PB	B	B	B	PB	PB	PB	B	B	B	PB	B	PB	B	B	B
gJAX00607352	G	A	6	37196939	37173874	14.535	PB	PB	B	PB	PB	B	B	B	PB	PB	PB	PB	B	PB	PB	PB	B	B	PB	B	B	B	PB	PB	PB	B	B	B	PB	B	PB	B	B	B
gUNC10903383	G	T	6	37722412	37699347	15.2179	PB	PB	B	PB	PB	B	B	B	PB	PB	PB	PB	B	PB	PB	PB	B	B	PB	B	B	B	PB	PB	PB	B	B	B	PB	B	PB	B	B	B
mUNC10921060	C	T	6	39418683	39395617	16.7013	PB	PB	B	PB	PB	B	B	B	PB	PB	PB	PB	B	PB	PB	PB	B	B	PB	B	B	B	B	PB	PB	B	B	B	PB	B	PB	B	B	B
gUNC10951129	A	G	6	42078947	42055881	18.804	PB	PB	B	PB	PB	B	B	B	PB	PB	PB	PB	B	PB	PB	PB	B	B	PB	B	B	B	B	PB	PB	B	B	B	PB	B	B	B	B	B
gUNC10976578	C	T	6	44075999	44052933	20.0412	PB	PB	B	PB	PB	B	B	B	PB	PB	PB	PB	B	PB	PB	PB	B	B	PB	B	B	B	B	PB	PB	B	B	B	PB	PB	B	B	B	B
gJAX00608524	C	A	6	44948744	44925678	20.2609	PB	PB	B	PB	PB	B	B	B	PB	PB	PB	PB	B	PB	PB	PB	B	B	PB	B	B	B	B	PB	PB	B	B	B	PB	PB	B	B	B	B
gUNC10995658	A	G	6	45394112	45371046	20.2939	PB	PB	B	PB	PB	B	B	B	PB	PB	PB	PB	B	PB	PB	PB	B	B	PB	B	B	B	B	PB	PB	B	B	B	PB	PB	B	B	B	B
gUNC11005309	C	A	6	46021117	45998051	20.5287	PB	PB	B	PB	PB	B	B	B	PB	PB	PB	PB	B	PB	PB	PB	B	B	PB	B	B	B	B	PB	PB	B	B	B	PB	PB	B	B	B	B
gUNC11029462	T	C	6	48183391	48160325	21.6405	PB	PB	B	PB	PB	B	B	B	PB	PB	PB	PB	B	PB	PB	PB	B	B	PB	B	B	B	B	PB	PB	B	B	B	PB	PB	B	B	B	B
S6J062005622	G	A	6	50140560	50117540	22.6177	PB	PB	B	PB	PB	B	B	B	PB	B	P	P	PB	P	P	PB	PB	B	PB	PB	PB	B	B	P	P	P	PB	P	P	PB	P	PB	P	P
gUNC11058438	T	C	6	50393626	50370606	22.6204	PB	PB	B	PB	PB	B	B	B	PB	B	PB	PB	B	PB	PB	PB	B	B	PB	B	B	B	B	PB	PB	B	B	B	PB	PB	B	B	B	B
gUNC11063030	A	G	6	50700098	50677078	22.8377	PB	PB	B	PB	PB	B	B	B	PB	B	PB	PB	B	PB	PB	PB	B	B	PB	B	B	B	B	PB	PB	B	B	B	PB	PB	B	B	B	B
gUNC11078268	G	A	6	51673814	51650794	23.6142	PB	PB	B	PB	PB	B	B	B	PB	B	PB	PB	B	PB	PB	PB	B	B	PB	B	B	B	B	PB	PB	B	B	B	PB	PB	B	B	B	B
mUNC060377743	T	C	6	52555447	52532432	24.0852	PB	PB	B	PB	PB	B	B	B	PB	B	PB	PB	B	PB	PB	PB	B	B	PB	B	B	B	B	PB	PB	B	B	B	PB	PB	B	B	B	B
gUNCHS017378	T	C	6	53311746	53288731	24.3165	PB	PB	B	PB	PB	B	B	B	PB	B	PB	PB	B	PB	PB	PB	B	B	PB	B	B	B	B	PB	PB	B	B	B	PB	PB	B	B	B	B
backupUNC060481335	G	A	6	54057349	54034334	25.062	PB	PB	B	PB	PB	B	B	B	PB	B	PB	PB	B	PB	PB	PB	B	B	PB	B	B	B	B	PB	PB	PB	B	B	PB	PB	B	B	B	B
mUNC060379499	C	T	6	56109337	56086322	26.1335	PB	PB	B	PB	PB	B	B	B	PB	B	P	P	PB	P	P	PB	PB	B	PB	PB	PB	B	B	P	P	P	PB	P	P	PB	P	PB	P	P
mUNC060379499b	C	T	6	56109337	56086322	26.1335	PB	PB	B	PB	PB	B	B	B	PB	B	P	P	PB	P	P	PB	PB	B	PB	PB	PB	B	B	P	P	P	PB	P	P	PB	P	PB	P	P
gUNC11150827	G	A	6	56951519	56928504	26.2579	PB	PB	B	PB	PB	B	B	B	PB	B	PB	PB	B	PB	PB	PB	B	B	PB	B	B	B	B	PB	PB	PB	B	B	PB	PB	B	B	B	B
gUNC11153623	G	A	6	57262360	57239345	26.3078	PB	PB	B	PB	PB	B	B	B	PB	B	PB	PB	B	PB	PB	PB	B	B	PB	B	B	B	B	PB	PB	PB	B	B	PB	PB	B	B	B	B
gUNC11164825	A	G	6	58270497	58247482	26.3185	PB	PB	B	PB	PB	B	B	B	PB	B	PB	PB	B	PB	PB	PB	B	B	PB	B	B	B	B	PB	PB	PB	B	B	PB	PB	B	B	B	B
gUNCHS017489	G	A	6	59349594	59326579	26.9755	PB	PB	B	PB	PB	B	B	B	PB	B	PB	PB	B	PB	PB	PB	B	B	PB	B	B	B	B	PB	PB	PB	B	B	PB	PB	B	B	B	B
mbackupJAX00611376	T	C	6	59424023	59401008	27.0713	PB	PB	B	PB	PB	B	B	B	PB	B	PB	PB	B	PB	PB	PB	B	B	PB	B	B	B	B	PB	PB	PB	B	B	PB	PB	B	B	B	B
gUNC11188169	A	G	6	60587574	60564558	27.5937	PB	PB	B	PB	PB	B	B	B	PB	B	PB	PB	B	PB	PB	PB	B	B	PB	B	B	B	B	PB	PB	PB	B	B	PB	PB	B	B	B	B
gJAX00611543	C	T	6	60919553	60896537	27.7163	PB	PB	B	PB	PB	B	B	B	PB	B	PB	PB	B	PB	PB	PB	B	B	PB	B	B	B	B	PB	PB	PB	B	B	PB	PB	B	B	B	B
gUNC11198411	T	C	6	61278491	61255475	27.7457	PB	PB	B	PB	PB	B	B	B	PB	B	PB	PB	B	PB	PB	PB	B	B	PB	B	B	B	B	PB	PB	PB	B	B	PB	PB	B	B	B	B
S6J062459709	C	T	6	61492733	61469717	27.8104	PB	PB	B	PB	PB	B	B	B	PB	B	P	P	PB	P	P	PB	PB	B	PB	PB	PB	B	B	P	P	P	PB	P	P	PB	P	PB	P	P
mUNC11205160	T	C	6	61840487	61817471	27.8372	PB	PB	B	PB	PB	B	B	B	PB	B	PB	PB	B	PB	PB	PB	B	B	PB	B	B	B	B	PB	PB	PB	B	B	PB	PB	B	B	B	B
gUNC11225314	G	A	6	63391486	63368470	28.2804	PB	PB	B	PB	PB	B	B	B	PB	B	PB	PB	B	PB	PB	PB	B	B	PB	B	B	B	B	PB	PB	PB	B	B	PB	PB	B	B	B	B
gJAX00141846	C	T	6	64077629	64054613	28.4828	PB	PB	B	PB	PB	B	B	B	PB	B	PB	PB	B	PB	PB	PB	B	B	PB	B	B	B	B	PB	PB	PB	B	B	PB	PB	B	B	B	B
mJAX00612125	G	A	6	65273483	65250467	28.6845	PB	PB	B	PB	PB	B	B	B	PB	B	PB	PB	B	PB	PB	PB	B	B	PB	B	B	B	B	PB	PB	PB	B	B	PB	PB	B	B	B	B
gUNC11256500	G	A	6	65894419	65871403	28.8868	PB	PB	B	PB	PB	B	B	B	PB	B	PB	PB	B	PB	PB	PB	B	B	PB	B	B	B	B	PB	PB	PB	B	B	PB	PB	B	B	B	B
gUNC11262405	T	C	6	66417510	66394494	29.0573	PB	PB	B	PB	PB	B	B	B	PB	B	PB	PB	B	PB	PB	PB	B	B	PB	B	B	B	B	PB	PB	PB	B	B	PB	PB	B	B	B	B
gUNCHS017593	G	A	6	66936168	66913152	29.2264	PB	PB	B	PB	PB	B	B	B	PB	B	PB	PB	B	PB	PB	PB	B	B	PB	B	B	B	B	PB	PB	PB	B	B	PB	PB	B	B	B	B
gUNC11274880	G	A	6	67442904	67419888	29.3915	PB	PB	B	PB	PB	B	B	B	PB	B	PB	PB	B	PB	PB	PB	B	B	PB	B	B	B	B	PB	PB	PB	B	B	PB	PB	B	B	B	B
backupUNC060640434	G	A	6	72586683	72563666	30.8347	PB	PB	B	PB	PB	B	B	B	PB	B	PB	PB	B	PB	PB	PB	B	B	PB	B	B	B	B	PB	PB	PB	B	B	PB	PB	B	B	B	B
gbackupUNC060640434	G	A	6	72586683	72563666	30.8347	PB	PB	B	PB	PB	B	B	B	PB	B	PB	PB	B	PB	PB	PB	B	B	PB	B	B	B	B	PB	PB	PB	B	B	PB	PB	B	B	B	B
gUNC11360077	G	A	6	73422998	73399981	30.9708	PB	PB	B	PB	PB	B	B	B	PB	B	PB	PB	B	PB	PB	PB	B	B	PB	B	B	B	B	PB	PB	PB	B	B	PB	PB	B	B	B	B
gUNCHS017733	C	T	6	75291741	75268724	31.0931	PB	PB	B	PB	PB	B	B	B	PB	B	PB	PB	B	PB	PB	PB	B	B	PB	B	PB	B	B	PB	PB	PB	B	B	PB	PB	B	B	B	B
mbackupUNC060122218	C	A	6	76286896	76263879	31.592	PB	PB	B	PB	PB	B	B	B	PB	B	PB	PB	B	PB	PB	PB	B	B	PB	B	PB	B	B	PB	PB	PB	B	B	PB	PB	B	B	B	B
UNC11408294	A	G	6	76569019	76546002	31.9154	PB	PB	B	PB	PB	B	B	B	PB	B	PB	PB	B	PB	PB	PB	B	B	PB	B	PB	B	B	PB	PB	PB	B	B	PB	PB	B	B	B	B
gUNC11413015	G	A	6	76940963	76917946	32.162	PB	PB	B	PB	PB	B	B	B	PB	B	PB	PB	B	PB	PB	PB	B	B	PB	B	PB	B	B	PB	PB	PB	B	B	PB	PB	B	B	B	B
gUNC11441540	T	C	6	78772017	78749000	33.4087	PB	PB	B	PB	PB	B	B	B	PB	B	PB	PB	B	PB	PB	PB	B	B	PB	B	PB	B	B	PB	PB	PB	B	B	PB	PB	B	B	B	B
gUNC11449280	G	T	6	79490967	79467950	33.5386	PB	PB	B	PB	PB	B	B	B	PB	B	PB	PB	B	PB	PB	PB	B	B	PB	B	PB	B	B	PB	PB	PB	B	B	PB	PB	B	B	B	B
gUNC11454175	G	A	6	79940678	79917661	33.6198	PB	PB	B	PB	PB	B	B	B	PB	B	PB	PB	B	PB	PB	PB	B	B	PB	B	PB	B	B	PB	PB	PB	B	B	PB	PB	B	B	B	B
gUNC11464537	A	G	6	80727552	80704533	33.762	PB	PB	B	PB	PB	B	B	B	PB	B	PB	PB	B	PB	PB	PB	B	B	PB	B	PB	B	B	PB	PB	PB	B	B	PB	PB	B	B	B	B
SFT063240234	C	T	6	81005872	80982853	33.8606	PB	PB	B	PB	PB	B	B	B	PB	B	PB	PB	B	PB	PB	PB	B	B	PB	B	PB	B	B	PB	PB	PB	B	B	PB	PB	B	B	B	B
gJAX00143111	G	A	6	81048592	81025573	33.8914	PB	PB	B	PB	PB	B	B	B	PB	B	PB	PB	B	PB	PB	PB	B	B	PB	B	PB	B	B	PB	PB	PB	B	B	PB	PB	B	B	B	B
mJAX00143192	A	G	6	82096845	82073826	34.399	PB	PB	B	PB	PB	B	B	B	PB	B	PB	PB	B	PB	PB	PB	B	B	PB	B	PB	B	B	PB	PB	PB	B	B	PB	PB	B	B	B	B
gJAX00615860	T	C	6	82748779	82725760	34.5366	PB	PB	B	PB	PB	B	B	B	B	B	PB	PB	B	PB	PB	PB	B	B	PB	B	PB	B	B	PB	PB	PB	B	B	PB	PB	B	B	B	B
mUNC060134544	G	T	6	83621585	83598567	34.5459	PB	PB	B	PB	PB	B	B	B	B	B	PB	PB	B	PB	PB	PB	B	B	PB	B	PB	B	B	PB	PB	PB	B	B	PB	PB	B	B	B	B
mUNC060135212	T	C	6	84895149	84872131	35.5218	PB	PB	B	PB	PB	B	B	B	B	B	PB	PB	B	PB	PB	PB	B	B	PB	B	PB	B	B	PB	PB	PB	B	PB	PB	PB	B	B	B	B
mUNC11523350	A	G	6	85653358	85630340	36.0809	PB	PB	B	PB	PB	B	B	B	B	B	PB	PB	B	PB	PB	PB	B	B	PB	B	PB	B	B	PB	PB	PB	B	PB	PB	PB	B	B	B	B
gUNC11548556	G	A	6	87807246	87784228	37.7171	PB	PB	B	PB	PB	B	B	B	B	B	PB	PB	B	PB	PB	PB	B	B	PB	B	PB	B	B	PB	PB	PB	B	PB	PB	PB	B	B	B	B
gUNCHS018013	T	C	6	88726862	88703844	38.1036	PB	PB	B	PB	PB	B	B	B	B	B	PB	PB	B	PB	PB	PB	B	B	PB	B	PB	B	B	PB	PB	PB	B	PB	PB	PB	B	B	B	B
gUNC11567769	G	A	6	89558471	89535453	38.5641	PB	PB	B	PB	PB	B	B	B	B	B	PB	PB	B	PB	PB	PB	B	B	PB	B	PB	B	B	PB	PB	PB	B	PB	PB	PB	B	B	B	B
SFT063680717	G	T	6	92017932	91994913	39.6187	PB	PB	B	PB	PB	B	B	B	B	B	PB	PB	B	PB	PB	PB	B	B	PB	B	PB	B	B	PB	PB	PB	B	PB	PB	PB	B	B	B	B
gUNC11596384	C	T	6	92579984	92556965	39.7054	PB	PB	B	PB	PB	B	B	B	B	B	PB	PB	B	PB	PB	PB	B	B	PB	B	PB	B	B	PB	PB	PB	B	PB	PB	PB	B	B	B	B
S1L063730335	T	C	6	93258392	93235373	40.5285	PB	PB	B	PB	PB	B	B	B	B	B	PB	PB	B	PB	PB	PB	B	B	PB	B	PB	B	B	PB	PB	PB	B	PB	PB	PB	B	B	B	B
gbackupUNC060392916	C	T	6	96301222	96278207	43.3006	PB	PB	B	PB	PB	B	B	B	B	B	PB	PB	B	PB	PB	PB	B	B	PB	B	PB	B	B	PB	PB	PB	B	PB	PB	PB	B	B	B	B
mbackupUNC060149691	C	T	6	97014438	96991399	43.4222	PB	PB	B	PB	PB	B	B	B	B	B	PB	PB	B	PB	PB	PB	B	B	PB	B	PB	B	B	PB	PB	PB	B	PB	PB	PB	B	B	B	B
gUNC11669759	A	G	6	97716775	97693736	43.5823	PB	PB	B	PB	PB	B	B	B	B	B	PB	PB	B	PB	PB	PB	B	B	PB	B	PB	B	B	PB	PB	PB	B	PB	PB	PB	B	B	B	B
gJAX00619147	G	A	6	98410472	98387433	44.3078	PB	PB	B	PB	PB	B	B	B	B	B	PB	PB	B	PB	PB	PB	B	B	PB	B	PB	B	B	PB	PB	PB	B	PB	PB	PB	B	B	B	B
gUNC11689097	G	T	6	99441616	99418577	44.3187	PB	PB	B	PB	PB	B	B	B	B	B	PB	PB	B	PB	PB	PB	B	B	PB	B	PB	B	B	PB	PB	PB	B	PB	PB	PB	B	B	B	B
gUNC11699511	A	G	6	100199471	100176432	45.1712	PB	PB	B	PB	PB	B	B	B	B	B	PB	PB	B	PB	PB	PB	B	B	PB	B	PB	B	B	PB	PB	PB	B	PB	PB	PB	B	B	B	B
SFH064023216	A	G	6	100580423	100557384	45.3937	PB	PB	B	PB	PB	B	B	B	B	B	PB	PB	B	PB	PB	PB	B	B	PB	B	PB	B	B	PB	PB	PB	B	PB	PB	PB	B	B	B	B
mUNC060150606	G	T	6	101045373	101022334	45.5061	PB	PB	B	PB	PB	B	B	B	B	B	PB	PB	B	PB	PB	PB	B	B	PB	B	PB	B	B	PB	PB	PB	B	PB	PB	PB	B	B	B	B
gUNC11740270	A	G	6	102953593	102930554	46.2729	PB	PB	B	PB	PB	B	B	B	B	B	PB	PB	B	PB	PB	PB	B	B	PB	B	PB	B	B	PB	PB	PB	B	PB	PB	PB	B	B	B	B
gUNCHS018465	G	A	6	106372500	106349461	47.7058	PB	PB	B	PB	PB	B	B	B	B	B	PB	PB	B	PB	PB	PB	B	B	PB	B	PB	B	B	PB	PB	PB	B	PB	PB	PB	B	B	B	B
gUNC11802454	A	G	6	107737001	107713962	48.2952	PB	PB	B	PB	PB	B	B	B	B	B	PB	PB	B	PB	PB	PB	B	B	PB	B	PB	B	B	PB	PB	PB	B	PB	PB	PB	B	B	B	B
gUNC11813639	T	C	6	108559897	108536858	48.4043	PB	PB	B	PB	PB	B	B	B	B	B	PB	PB	B	PB	PB	PB	B	B	PB	B	PB	B	B	PB	PB	PB	B	PB	PB	PB	B	B	B	B
gUNC11828022	G	A	6	109614328	109591289	48.7296	PB	PB	B	PB	PB	B	B	B	B	B	PB	PB	B	PB	PB	PB	B	B	PB	B	PB	B	B	PB	PB	PB	B	PB	PB	PB	B	B	B	B
S3N064388763	A	G	6	109719097	109696058	48.7816	PB	PB	B	PB	PB	B	B	B	B	B	PB	PB	B	PB	PB	PB	B	B	PB	B	PB	B	B	PB	PB	PB	B	PB	PB	PB	B	B	B	B
gUNC11850399	G	A	6	111060313	111037274	50.146	PB	PB	B	PB	PB	B	B	B	B	B	PB	PB	B	PB	PB	PB	B	B	PB	B	PB	B	B	PB	PB	PB	B	PB	PB	PB	B	B	B	B
S1H064449266	C	T	6	111231665	111208626	50.202	PB	PB	B	PB	PB	B	B	B	B	B	PB	PB	B	PB	PB	PB	B	B	PB	B	PB	B	B	PB	PB	PB	B	PB	PB	PB	B	B	B	B
gUNC11866416	T	C	6	112144112	112121073	50.7209	PB	PB	B	PB	PB	B	B	B	B	B	PB	PB	B	PB	PB	PB	B	B	PB	B	PB	B	B	PB	PB	PB	B	PB	PB	PB	B	B	B	B
gUNCHS018580	A	G	6	112496201	112473162	50.8683	PB	PB	B	PB	PB	B	B	B	B	B	PB	PB	B	PB	PB	PB	B	B	B	B	PB	B	B	PB	PB	PB	B	PB	PB	PB	B	B	B	B
gUNC11882717	A	G	6	113298572	113275533	51.3325	PB	PB	B	PB	PB	B	B	B	B	B	PB	PB	B	PB	PB	PB	B	B	B	B	PB	B	B	PB	PB	PB	B	PB	PB	PB	B	B	B	B
gUNC11888607	G	A	6	113800060	113777021	51.45	PB	PB	B	PB	PB	B	B	B	B	B	PB	PB	B	PB	PB	PB	B	B	B	B	PB	B	B	PB	PB	PB	B	PB	PB	PB	B	B	B	B
mUNC11891485	T	C	6	114008879	113985840	51.5122	PB	PB	B	PB	PB	B	B	B	B	B	PB	PB	B	PB	PB	PB	B	B	B	B	PB	B	B	PB	PB	PB	B	PB	PB	PB	B	B	B	B
mJAX00623083	C	T	6	115027529	115004490	51.7427	PB	PB	B	PB	PB	B	B	B	B	B	PB	PB	B	PB	PB	PB	B	B	B	B	PB	B	B	PB	PB	PB	B	PB	PB	PB	B	B	B	B
gUNC11909297	C	T	6	115705596	115682557	52.2618	PB	PB	B	PB	PB	B	B	B	B	B	PB	PB	B	PB	PB	PB	B	B	B	B	PB	B	B	PB	B	PB	B	PB	PB	PB	B	B	B	B
S6J064646767	G	A	6	116169197	116146158	52.3434	PB	PB	B	PB	PB	B	B	B	B	B	PB	PB	B	PB	PB	PB	B	B	B	B	PB	B	B	PB	B	PB	B	PB	PB	PB	B	B	B	B
B10060116657	T	G	6	116657364	116634325	52.429	PB	PB	B	PB	PB	B	B	B	B	B	PB	PB	B	PB	PB	PB	B	B	B	B	PB	B	B	PB	B	PB	B	PB	PB	PB	B	B	B	B
gUNC11925414	A	G	6	117020989	116997950	53.1105	PB	PB	B	PB	PB	B	B	B	B	B	PB	PB	B	PB	PB	PB	B	B	B	B	PB	B	B	PB	B	PB	B	PB	PB	PB	B	B	B	B
SFT064695201	A	G	6	117380044	117357005	53.637	PB	PB	B	PB	PB	B	B	B	B	B	PB	PB	B	PB	PB	PB	B	B	B	B	PB	B	B	PB	B	PB	B	PB	PB	PB	B	B	B	B
SFT064732262	C	T	6	118306557	118283518	54.4337	PB	PB	B	PB	PB	B	B	B	B	B	PB	PB	B	PB	PB	PB	B	B	B	B	PB	B	B	PB	B	PB	B	PB	PB	PB	B	B	B	B
S2H064732280	G	A	6	118307008	118283969	54.4337	PB	PB	B	PB	PB	B	B	B	B	B	PB	PB	B	PB	PB	PB	B	B	B	B	PB	B	B	PB	B	PB	B	PB	PB	PB	B	B	B	B
S6Y064745300	T	C	6	118632510	118609471	54.4371	PB	PB	B	PB	PB	B	B	B	B	B	PB	PB	B	PB	PB	PB	B	B	B	B	PB	B	B	PB	B	PB	B	PB	PB	PB	B	B	B	B
S6Y064745303	A	G	6	118632577	118609538	54.4371	PB	PB	B	PB	PB	B	B	B	B	B	PB	PB	B	PB	PB	PB	B	B	B	B	PB	B	B	PB	B	PB	B	PB	PB	PB	B	B	B	B
S6H064759095	A	G	6	118977380	118954341	54.9135	PB	PB	B	PB	PB	B	B	B	B	B	PB	PB	B	PB	PB	PB	B	B	B	B	PB	B	B	PB	B	PB	B	PB	PB	PB	B	B	B	B
gUNC11964864	A	G	6	119928828	119905789	55.43	PB	PB	B	PB	PB	B	B	B	B	B	PB	PB	B	PB	PB	PB	B	B	B	B	PB	B	B	PB	B	PB	B	PB	PB	PB	B	B	B	B
S6H064844780	C	T	6	121119502	121096462	55.6574	PB	PB	B	PB	PB	B	B	B	B	B	PB	PB	B	PB	PB	PB	B	B	B	B	PB	B	B	PB	B	PB	B	PB	PB	PB	B	B	B	B
gJAX00624588	T	C	6	121669253	121646212	56.0943	PB	PB	B	PB	PB	B	B	B	B	B	PB	PB	B	PB	PB	PB	B	B	B	B	PB	B	B	PB	B	PB	B	PB	PB	PB	B	B	B	B
S1H064904560	A	G	6	122614021	122590980	56.2946	PB	PB	B	PB	PB	B	B	PB	B	B	PB	PB	B	PB	PB	PB	B	B	B	B	PB	B	B	PB	B	B	B	PB	PB	PB	B	B	B	B
gUNC12020052	G	A	6	125346618	125323581	57.9013	P	P	P	P	P	P	P	P	P	P	P	P	P	P	P	P	P	P	P	P	P	P	P	P	P	P	P	P	P	P	P	P	P	P
gUNC12026167	G	A	6	125777737	125754700	58.3418	PB	PB	B	PB	PB	B	B	PB	B	B	PB	PB	B	PB	PB	PB	B	B	B	B	PB	B	B	PB	B	B	B	PB	PB	PB	B	B	B	B
gUNC12029449	A	G	6	126033489	126010452	58.8707	PB	PB	B	PB	PB	B	B	PB	B	B	PB	PB	B	PB	PB	PB	B	B	B	B	PB	B	B	PB	B	B	B	PB	PB	PB	B	B	B	B
DSB065043569	G	A	6	126089245	126066208	58.986	PB	PB	B	PB	PB	B	B	PB	B	B	PB	PB	B	PB	PB	PB	B	B	B	B	PB	B	B	PB	B	B	B	PB	PB	PB	B	B	B	B
gUNC12043026	G	A	6	127116108	127093071	60.4682	PB	PB	B	PB	PB	B	B	PB	B	B	PB	PB	B	PB	PB	PB	B	B	B	B	PB	B	B	PB	B	B	B	PB	PB	PB	B	B	B	B
gUNCHS018987	T	C	6	127819999	127796962	61.1039	PB	PB	B	PB	PB	B	B	PB	B	B	PB	PB	B	PB	PB	PB	B	B	B	B	PB	B	B	PB	B	B	B	PB	PB	PB	B	B	B	B
S6T065256784	T	C	6	131419618	131396581	61.9971	PB	PB	B	PB	PB	B	B	PB	B	B	PB	PB	B	PB	PB	PB	B	B	B	B	PB	B	B	PB	B	B	B	PB	PB	PB	B	B	B	B
SFT065299536	C	T	6	132488405	132465368	62.5876	PB	PB	B	PB	PB	B	B	PB	B	B	PB	PB	B	PB	PB	PB	B	B	B	B	PB	B	B	PB	B	B	B	PB	PB	PB	B	B	B	B
gUNC12120757	A	G	6	133064134	133041097	62.5937	PB	PB	B	PB	PB	B	B	PB	B	B	PB	PB	B	PB	PB	PB	B	B	B	B	PB	B	B	PB	B	B	B	PB	PB	PB	B	B	B	B
gUNC12124616	C	T	6	133370197	133347160	62.5969	PB	PB	B	PB	PB	B	B	PB	B	B	PB	PB	B	PB	PB	PB	B	B	B	B	PB	B	B	PB	B	B	B	PB	PB	PB	B	B	B	B
SFT065357356	A	G	6	133933910	133910873	62.9795	PB	PB	B	PB	PB	B	B	PB	B	B	PB	PB	B	PB	PB	PB	B	B	B	B	PB	B	B	PB	B	B	B	PB	PB	PB	B	B	B	B
gUNC12130510	C	T	6	133936670	133913633	62.9927	PB	PB	B	PB	PB	B	B	PB	B	B	PB	PB	B	PB	PB	PB	B	B	B	B	PB	B	B	PB	B	B	B	PB	PB	PB	B	B	B	B
gUNC12149101	T	C	6	135050852	135027710	64.3667	PB	PB	B	PB	PB	B	B	PB	B	B	PB	PB	B	PB	PB	PB	PB	B	B	B	PB	B	B	PB	B	B	B	PB	PB	PB	B	B	B	B
S6T065447044	G	A	6	136176112	136153110	65.0335	PB	PB	B	PB	PB	B	B	PB	B	B	PB	PB	B	PB	PB	PB	PB	B	B	B	PB	B	B	PB	B	B	B	PB	PB	PB	B	B	PB	B
gUNC12178674	A	G	6	136765254	136742252	65.2722	PB	PB	B	PB	PB	B	B	PB	B	B	PB	PB	B	PB	PB	PB	PB	B	B	B	PB	B	B	PB	B	B	B	PB	PB	PB	B	B	PB	B
gUNC12197718	A	G	6	137837096	137814094	66.0994	PB	PB	B	PB	PB	B	B	PB	B	B	PB	PB	B	PB	PB	PB	PB	B	B	B	PB	B	B	PB	B	B	B	PB	PB	PB	B	B	PB	B
S6R065543032	A	G	6	138575801	138552799	67.7477	PB	PB	B	PB	PB	B	B	PB	B	B	PB	PB	B	PB	PB	PB	PB	B	B	B	PB	B	B	PB	B	B	B	PB	PB	PB	B	B	PB	B
S1H065543192	T	C	6	138579821	138556819	67.7477	PB	PB	B	PB	PB	B	B	PB	B	B	PB	PB	B	PB	PB	PB	PB	B	B	B	PB	B	B	PB	B	B	B	PB	PB	PB	B	B	PB	B
gUNC12228124	C	T	6	139838969	139784695	68.286	PB	PB	B	PB	PB	B	B	PB	B	B	PB	PB	B	PB	PB	PB	PB	B	B	B	PB	B	B	PB	B	B	B	PB	PB	PB	B	B	PB	B
SFT065601790	C	A	6	140044774	139990500	68.2942	PB	PB	B	PB	PB	B	B	PB	B	B	PB	PB	B	PB	PB	PB	PB	B	B	B	PB	B	B	PB	B	B	B	PB	PB	PB	B	B	PB	B
mUNC12251472	G	A	6	141269161	141214887	70.4024	PB	PB	B	PB	PB	B	B	PB	B	B	PB	PB	B	PB	PB	PB	PB	B	B	B	PB	B	B	PB	B	B	B	PB	PB	PB	B	B	PB	B
gUNCHS019244	T	C	6	142692756	142638482	73.0002	PB	PB	B	PB	PB	B	B	PB	B	B	PB	PB	B	PB	PB	PB	PB	B	B	B	PB	B	B	PB	B	B	B	PB	PB	PB	B	B	PB	B
SFT065721192	G	A	6	143029819	142975545	73.6153	PB	PB	B	PB	PB	B	B	PB	B	B	PB	PB	B	PB	PB	PB	PB	B	B	B	PB	B	B	PB	B	B	B	PB	PB	PB	B	B	PB	B
gUNC12282618	A	G	6	143400645	143346371	74.1096	PB	PB	B	PB	PB	B	B	PB	B	B	PB	PB	B	PB	PB	PB	PB	B	B	B	PB	B	B	PB	B	B	B	PB	PB	PB	B	B	PB	B
S2H065761690	C	T	6	144042254	143987980	74.8033	PB	PB	B	PB	PB	B	B	PB	B	B	PB	PB	B	PB	PB	PB	PB	B	B	B	PB	B	B	PB	B	B	B	PB	PB	PB	B	B	PB	B
S3C065770090	A	G	6	144252262	144197988	74.8055	PB	PB	B	PB	PB	B	B	PB	B	B	PB	PB	B	PB	PB	PB	PB	B	B	B	PB	B	B	PB	B	B	B	PB	PB	PB	B	B	PB	B
gUNC12295618	T	C	6	144322037	144267763	74.8063	PB	PB	B	PB	PB	B	B	PB	B	B	PB	PB	B	PB	PB	PB	PB	B	B	B	PB	B	B	PB	B	B	B	PB	PB	PB	B	B	PB	B
gUNC12330708	A	G	6	146456114	146357612	76.1352	B	B	B	B	B	B	B	B	B	B	B	B	B	B	B	B	B	B	B	B	B	B	B	B	B	B	B	B	B	B	B	B	B	B
S6J065910866	G	A	6	147771660	147673158	76.7168	PB	PB	B	PB	PB	B	B	PB	B	B	PB	PB	B	PB	PB	PB	PB	PB	B	B	PB	B	PB	PB	B	B	B	PB	PB	PB	B	B	PB	B
SBT070125779	A	C	7	3144489	3194329	0.119304	B	B	B	PB	PB	PB	B	B	B	B	PB	PB	B	PB	PB	PB	B	B	B	PB	B	PB	PB	B	B	PB	PB	PB	PB	PB	PB	B	PB	PB
SBJ070125933	C	T	7	3148340	3198180	0.121668	B	B	B	PB	PB	PB	B	B	B	B	PB	PB	B	PB	PB	PB	B	B	B	PB	B	PB	PB	B	B	PB	PB	PB	PB	PB	PB	B	PB	PB
SBT070127390	C	T	7	3184754	3234381	0.143891	B	B	B	PB	PB	PB	B	B	B	B	PB	PB	B	PB	PB	PB	B	B	B	PB	B	PB	PB	B	B	PB	PB	PB	PB	PB	PB	B	PB	PB
SBT070127539	G	A	7	3188483	3237990	0.146107	B	B	B	PB	PB	PB	B	B	B	B	PB	PB	B	PB	PB	PB	B	B	B	PB	B	PB	PB	B	B	PB	PB	PB	PB	PB	PB	B	PB	PB
SBJ070127987	G	A	7	3199690	3248368	0.152477	B	B	B	PB	PB	PB	B	B	B	B	PB	PB	B	PB	PB	PB	B	B	B	PB	B	PB	PB	B	B	PB	PB	PB	PB	PB	PB	B	PB	PB
SBJ070132448	A	G	7	3311202	3359718	0.220833	B	B	B	PB	PB	PB	B	B	B	B	PB	PB	B	PB	PB	PB	B	B	B	PB	B	PB	PB	B	B	PB	PB	PB	PB	PB	PB	B	PB	PB
SBJ070133596	C	T	7	3339924	3388440	0.238464	B	B	B	PB	PB	PB	B	B	B	B	PB	PB	B	PB	PB	PB	B	B	B	PB	B	PB	PB	B	B	PB	PB	PB	PB	PB	PB	B	PB	PB
SBJ070134822	G	A	7	3370550	3419066	0.257265	B	B	B	PB	PB	PB	B	B	B	B	PB	PB	B	PB	PB	PB	B	B	B	PB	B	PB	PB	B	B	PB	PB	PB	PB	PB	PB	B	PB	PB
SBJ070134853	C	T	7	3371326	3419842	0.257741	B	B	B	PB	PB	PB	B	B	B	B	PB	PB	B	PB	PB	PB	B	B	B	PB	B	PB	PB	B	B	PB	PB	PB	PB	PB	PB	B	PB	PB
SBJ070137116	A	C	7	3427917	3476433	0.292481	B	B	B	PB	PB	PB	B	B	B	B	PB	PB	B	PB	PB	PB	B	B	B	PB	B	PB	PB	B	B	PB	PB	PB	PB	PB	PB	B	PB	PB
SBT070144908	G	A	7	3622711	3625710	0.384119	B	B	B	PB	PB	PB	B	B	B	B	PB	PB	B	PB	PB	PB	B	B	B	PB	B	PB	PB	B	B	PB	PB	PB	PB	PB	PB	B	PB	PB
SBJ070145110	T	C	7	3627752	3630751	0.387213	B	B	B	PB	PB	PB	B	B	B	B	PB	PB	B	PB	PB	PB	B	B	B	PB	B	PB	PB	B	B	PB	PB	PB	PB	PB	PB	B	PB	PB
SBJ070145899	C	T	7	3647485	3650484	0.399327	B	B	B	PB	PB	PB	B	B	B	B	PB	PB	B	PB	PB	PB	B	B	B	PB	B	PB	PB	B	B	PB	PB	PB	PB	PB	PB	B	PB	PB
gUNC12372829	C	T	7	3649040	3652039	0.400281	B	B	B	PB	PB	PB	B	B	B	B	PB	PB	B	PB	PB	PB	B	B	B	PB	B	PB	PB	B	B	PB	PB	PB	PB	PB	PB	B	PB	PB
SBT070146680	G	A	7	3667010	3670009	0.411313	B	B	B	PB	PB	PB	B	B	B	B	PB	PB	B	PB	PB	PB	B	B	B	PB	B	PB	PB	B	B	PB	PB	PB	PB	PB	PB	B	PB	PB
SBJ070146690	T	G	7	3667263	3670262	0.411468	B	B	B	PB	PB	PB	B	B	B	B	PB	PB	B	PB	PB	PB	B	B	B	PB	B	PB	PB	B	B	PB	PB	PB	PB	PB	PB	B	PB	PB
gJAX00190001	C	T	7	4350873	4353872	0.83112	B	B	B	PB	PB	PB	B	B	B	B	PB	PB	B	PB	PB	PB	B	B	B	PB	B	PB	PB	B	B	PB	PB	PB	PB	PB	PB	B	PB	PB
SBJ070181233	C	T	7	4530835	4533834	0.941595	B	B	B	PB	PB	PB	B	B	B	B	PB	PB	B	PB	PB	PB	B	B	B	PB	B	PB	PB	B	B	PB	PB	PB	PB	PB	PB	B	PB	PB
SBT070181237	T	C	7	4530925	4533924	0.94165	B	B	B	PB	PB	PB	B	B	B	B	PB	PB	B	PB	PB	PB	B	B	B	PB	B	PB	PB	B	B	PB	PB	PB	PB	PB	PB	B	PB	PB
SBT070189898	C	T	7	4747455	4750454	1.07457	B	B	B	PB	PB	PB	B	B	B	B	PB	PB	B	PB	PB	PB	B	B	B	PB	B	PB	PB	B	B	PB	PB	PB	PB	PB	PB	B	PB	PB
SBJ070190060	A	G	7	4751503	4754502	1.07706	B	B	B	PB	PB	PB	B	B	B	B	PB	PB	B	PB	PB	PB	B	B	B	PB	B	PB	PB	B	B	PB	PB	PB	PB	PB	PB	B	PB	PB
SBJ070195041	G	A	7	4876043	4879042	1.15351	B	B	B	PB	PB	PB	B	B	B	B	PB	PB	B	PB	PB	PB	B	B	B	PB	B	PB	PB	B	B	PB	PB	PB	PB	PB	PB	B	PB	PB
SFT070245852	A	G	7	6146322	6149321	1.9333	B	B	B	PB	PB	PB	B	B	B	B	PB	PB	B	PB	PB	PB	B	B	B	PB	B	PB	PB	B	B	PB	PB	PB	PB	PB	PB	B	PB	PB
S6J070258813	A	C	7	6470346	6473345	2.13221	P	P	P	P	P	P	P	P	B	B	PB	PB	B	PB	PB	PB	B	B	B	PB	B	PB	PB	B	B	PB	PB	PB	PB	PB	PB	B	PB	PB
gUNC12400258	C	T	7	6677334	6680333	2.25928	B	B	B	PB	PB	PB	B	B	B	B	PB	PB	B	PB	PB	PB	B	B	B	PB	B	PB	PB	B	B	PB	PB	PB	PB	PB	PB	B	PB	PB
S6Y070275621	G	A	7	6890526	6893525	2.39015	B	B	B	PB	PB	PB	B	B	B	B	PB	PB	B	PB	PB	PB	B	B	B	PB	B	PB	PB	B	B	PB	PB	PB	PB	PB	PB	B	PB	PB
S3N070284682	G	A	7	7117054	7120053	2.52921	B	B	B	PB	PB	PB	B	B	B	B	PB	PB	B	PB	PB	PB	B	B	B	PB	B	PB	PB	B	B	PB	PB	PB	PB	PB	PB	B	PB	PB
UNCHS019452	A	G	7	10369464	10103391	4.36061	B	B	B	PB	PB	PB	B	B	B	B	PB	PB	B	PB	PB	PB	B	B	B	PB	B	PB	PB	B	B	PB	PB	PB	PB	PB	PB	B	PB	PB
gICR1791	A	G	7	10616361	10350288	4.51218	B	B	B	PB	PB	PB	B	B	B	B	PB	PB	B	PB	PB	PB	B	B	B	PB	B	PB	PB	B	B	PB	PB	PB	PB	PB	PB	B	PB	PB
mbackupUNC070619888	A	G	7	11701512	11435439	5.17833	B	B	B	PB	PB	PB	B	B	B	B	PB	PB	B	PB	PB	PB	B	B	B	PB	B	PB	PB	B	B	PB	PB	PB	PB	PB	PB	B	PB	PB
gUNC12422348	C	T	7	12477383	12211310	5.53862	B	B	B	PB	PB	PB	B	B	B	B	PB	PB	B	PB	PB	PB	B	B	B	PB	B	PB	PB	B	B	PB	PB	PB	PB	PB	PB	B	PB	PB
gUNCHS019472	G	A	7	13041506	12775433	5.75667	B	B	B	PB	PB	PB	B	B	B	B	PB	PB	B	PB	PB	PB	B	B	B	PB	B	PB	PB	B	B	PB	PB	PB	PB	PB	PB	B	PB	PB
SBT070523467	C	T	7	13086698	12820625	5.77414	B	B	B	PB	PB	PB	B	B	B	B	PB	PB	B	PB	PB	PB	B	B	B	PB	B	PB	PB	B	B	PB	PB	PB	PB	PB	PB	B	PB	PB
SBT070525231	A	G	7	13130784	12864711	5.79118	B	B	B	PB	PB	PB	B	B	B	B	PB	PB	B	PB	PB	PB	B	B	B	PB	B	PB	PB	B	B	PB	PB	PB	PB	PB	PB	B	PB	PB
SBT070530495	C	T	7	13262390	12996316	5.84205	B	B	B	PB	PB	PB	B	B	B	B	PB	PB	B	PB	PB	PB	B	B	B	PB	B	PB	PB	B	B	PB	PB	PB	PB	PB	PB	B	PB	PB
SBT070530685	G	A	7	13267127	13001053	5.84388	B	B	B	PB	PB	PB	B	B	B	B	PB	PB	B	PB	PB	PB	B	B	B	PB	B	PB	PB	B	B	PB	PB	PB	PB	PB	PB	B	PB	PB
SBT070530772	C	T	7	13269321	13003247	5.84472	B	B	B	PB	PB	PB	B	B	B	B	PB	PB	B	PB	PB	PB	B	B	B	PB	B	PB	PB	B	B	PB	PB	PB	PB	PB	PB	B	PB	PB
SBT070637398	A	G	7	15934950	15668875	6.67907	B	B	B	PB	PB	PB	B	B	B	B	PB	PB	B	PB	PB	PB	B	B	B	PB	B	PB	PB	B	B	PB	PB	PB	PB	PB	PB	B	PB	PB
gUNC12455891	T	C	7	16785596	16519521	7.19225	B	B	B	PB	PB	PB	B	B	B	B	PB	PB	B	PB	PB	PB	B	B	B	PB	B	PB	PB	B	B	PB	PB	PB	PB	PB	PB	B	PB	PB
mUNC070025817	A	C	7	18008132	17742057	7.20726	B	B	B	PB	PB	PB	B	B	B	B	PB	PB	B	PB	PB	PB	B	B	B	PB	B	PB	PB	B	B	PB	PB	PB	PB	PB	PB	B	PB	PB
gUNC12473470	A	G	7	18721256	18455181	7.32469	B	B	B	B	B	B	B	B	B	B	B	B	B	B	B	B	B	B	B	B	B	B	B	B	B	B	B	B	B	B	B	B	B	B
S6T070767108	G	A	7	19177709	18911634	7.51972	B	B	B	PB	PB	PB	B	B	B	B	PB	PB	B	PB	PB	PB	B	B	B	PB	B	PB	PB	B	B	PB	PB	PB	PB	PB	PB	B	PB	PB
mbackupUNC070037076	A	G	7	19348890	19082815	7.66947	B	B	B	PB	PB	PB	B	B	B	B	PB	PB	B	PB	PB	PB	B	B	B	PB	B	PB	PB	B	B	PB	PB	PB	PB	PB	PB	B	PB	PB
S3C070778871	C	T	7	19471788	19205713	7.9786	B	B	B	PB	PB	PB	B	B	B	B	PB	PB	B	PB	PB	PB	B	B	B	PB	B	PB	PB	B	B	PB	PB	PB	PB	PB	PB	B	PB	PB
gJAX00633185	C	T	7	20042398	19776323	8.02844	B	B	B	PB	PB	PB	B	B	B	B	PB	PB	B	PB	PB	PB	B	B	B	PB	B	PB	PB	B	B	PB	PB	PB	PB	PB	PB	B	PB	PB
SSR070964701	A	C	7	24117545	23816970	8.37648	B	B	B	PB	PB	PB	B	B	B	B	PB	PB	B	PB	PB	PB	B	B	B	PB	B	PB	PB	B	B	PB	PB	PB	PB	PB	PB	B	PB	PB
gUNCHS019547	G	T	7	24286567	23985992	8.37855	B	B	B	PB	PB	PB	B	B	B	B	PB	PB	B	PB	PB	PB	B	B	B	PB	B	PB	PB	B	B	PB	PB	PB	PB	PB	PB	B	PB	PB
gJAX00633649	C	T	7	25577912	25277337	11.9612	B	B	B	PB	PB	PB	B	B	B	B	PB	PB	B	PB	PB	PB	B	B	B	PB	B	PB	PB	B	B	PB	PB	PB	PB	PB	PB	B	PB	PB
gJAX00633760	A	G	7	26551898	26251323	13.1683	B	B	B	PB	PB	PB	B	B	B	B	PB	PB	B	PB	PB	PB	B	B	B	PB	B	PB	PB	B	B	PB	PB	PB	PB	PB	PB	B	B	PB
gUNC12528423	C	T	7	27077219	26776644	13.8474	B	B	B	PB	PB	PB	B	B	B	B	PB	PB	B	PB	PB	PB	B	B	B	PB	B	PB	PB	B	B	PB	PB	PB	PB	PB	PB	B	B	PB
SFT071106644	G	T	7	27666124	27365549	13.9923	B	B	B	PB	PB	PB	B	B	B	B	PB	PB	B	PB	PB	PB	B	B	B	PB	B	PB	PB	B	B	PB	PB	PB	PB	PB	PB	B	B	PB
backupUNC070627737	G	A	7	28041804	27741229	14.151	B	B	B	PB	PB	PB	B	B	B	B	PB	PB	B	PB	PB	PB	B	B	B	PB	B	PB	PB	B	B	PB	PB	PB	PB	PB	PB	B	B	PB
gUNC12541477	T	G	7	28069086	27768511	14.2825	B	B	B	PB	PB	PB	B	B	B	B	PB	PB	B	PB	PB	PB	B	B	B	PB	B	PB	PB	B	B	PB	PB	PB	PB	PB	PB	B	B	PB
gUNC12548196	C	T	7	28721621	28421046	14.9313	B	B	B	PB	PB	PB	B	B	B	B	PB	PB	B	PB	PB	PB	B	B	B	PB	B	PB	PB	B	B	PB	PB	PB	PB	PB	PB	B	B	PB
gUNC12563949	G	T	7	29950861	29650286	15.3001	B	B	B	PB	PB	PB	B	B	B	B	PB	PB	B	PB	PB	PB	B	B	B	PB	B	PB	PB	B	B	PB	PB	PB	PB	PB	PB	B	B	PB
gUNCHS019637	T	C	7	30432397	30131822	16.1877	B	B	B	PB	PB	PB	B	B	B	B	PB	PB	B	PB	PB	PB	B	B	B	PB	B	PB	PB	B	B	PB	PB	PB	PB	PB	PB	B	B	PB
UNC12577238	G	A	7	30823159	30522584	17.259	B	B	B	PB	PB	PB	B	B	B	B	PB	PB	B	PB	PB	PB	B	B	B	PB	B	PB	PB	B	B	PB	PB	PB	PB	PB	PB	B	B	PB
SS6071243138	C	T	7	31078452	30777877	17.3053	B	B	B	PB	PB	PB	B	B	B	B	PB	PB	B	PB	PB	PB	B	B	B	PB	B	PB	PB	B	B	PB	PB	PB	PB	PB	PB	B	B	PB
gJAX00149954	G	T	7	33318143	33017568	17.3932	B	B	B	PB	PB	PB	B	B	B	B	PB	PB	B	PB	PB	PB	B	B	B	PB	B	PB	PB	B	B	PB	PB	PB	PB	PB	PB	B	B	PB
mJAX00150020	C	T	7	34193094	33892519	17.5031	B	B	B	PB	PB	PB	B	B	B	B	PB	PB	B	PB	PB	PB	B	B	B	PB	B	PB	PB	B	B	PB	PB	PB	PB	PB	PB	B	B	PB
S1H071368363	T	C	7	34209093	33908518	17.5179	B	B	B	PB	PB	PB	B	B	B	B	PB	PB	B	PB	PB	PB	B	B	B	PB	B	PB	PB	B	B	PB	PB	PB	PB	PB	PB	B	B	PB
SS6071388190	C	T	7	34704762	34404187	18.644	B	B	B	PB	PB	PB	B	B	B	B	PB	PB	B	PB	PB	PB	B	B	B	PB	B	PB	PB	B	B	PB	PB	PB	PB	PB	PB	B	B	PB
ST2071443995	T	C	7	36099881	35799306	19.8975	B	B	B	PB	PB	PB	B	B	B	B	PB	PB	B	PB	PB	PB	B	B	B	PB	B	PB	PB	B	B	PB	PB	PB	PB	PB	PB	B	B	PB
SX1071444008	T	C	7	36100220	35799645	19.8975	B	B	B	PB	PB	PB	B	B	B	B	PB	PB	B	PB	PB	PB	B	B	B	PB	B	PB	PB	B	B	PB	PB	PB	PB	PB	PB	B	B	PB
ST2071444078	G	A	7	36101962	35801387	19.8975	B	B	B	PB	PB	PB	B	B	B	B	PB	PB	B	PB	PB	PB	B	B	B	PB	B	PB	PB	B	B	PB	PB	PB	PB	PB	PB	B	B	PB
ST2071445034	C	T	7	36125871	35825296	19.8978	B	B	B	PB	PB	PB	B	B	B	B	PB	PB	B	PB	PB	PB	B	B	B	PB	B	PB	PB	B	B	PB	PB	PB	PB	PB	PB	B	B	PB
SX1071447990	C	A	7	36199762	35899187	19.9305	B	B	B	PB	PB	PB	B	B	B	B	PB	PB	B	PB	PB	PB	B	B	B	PB	B	PB	PB	B	B	PB	PB	PB	PB	PB	PB	B	B	PB
ST2071452643	A	C	7	36316086	36015511	19.9867	B	B	B	PB	PB	PB	B	B	B	B	PB	PB	B	PB	PB	PB	B	B	B	PB	B	PB	PB	B	B	PB	PB	PB	PB	PB	PB	B	B	PB
gUNC12629908	A	G	7	36342091	36041516	19.9975	B	B	B	PB	PB	PB	B	B	B	B	PB	PB	B	PB	PB	PB	B	B	B	PB	B	PB	PB	B	B	PB	PB	PB	PB	PB	PB	B	B	PB
ST2071454182	C	T	7	36354553	36053978	19.9977	B	B	B	PB	PB	PB	B	B	B	B	PB	PB	B	PB	PB	PB	B	B	B	PB	B	PB	PB	B	B	PB	PB	PB	PB	PB	PB	B	B	PB
ST2071457642	C	T	7	36441053	36140478	20.041	B	B	B	PB	PB	PB	B	B	B	B	PB	PB	B	PB	PB	PB	B	B	B	PB	B	B	PB	B	B	PB	PB	PB	PB	PB	PB	B	B	PB
ST2071464660	A	C	7	36616522	36315947	20.5599	B	B	B	PB	PB	PB	B	B	B	B	PB	PB	B	PB	PB	PB	B	B	B	PB	B	B	PB	B	B	PB	PB	PB	PB	PB	PB	B	B	PB
ST2071465150	A	G	7	36628751	36328176	20.5961	B	B	B	PB	PB	PB	B	B	B	B	PB	PB	B	PB	PB	PB	B	B	B	PB	B	B	PB	B	B	PB	PB	PB	PB	PB	PB	B	B	PB
gUNC12636653	C	A	7	36712182	36411607	20.8428	B	B	B	PB	PB	PB	B	B	B	B	PB	PB	B	PB	PB	PB	B	B	B	PB	B	B	PB	B	B	PB	PB	PB	PB	PB	PB	B	B	PB
SX1071471831	C	A	7	36795775	36495200	21.0997	B	B	B	PB	PB	PB	B	PB	B	B	PB	PB	B	PB	PB	PB	B	B	B	PB	B	B	PB	B	B	PB	PB	PB	PB	PB	PB	B	B	PB
UNC12646173	C	T	7	37286478	36985903	22.1821	B	B	B	PB	PB	PB	B	PB	B	B	PB	PB	B	PB	PB	PB	B	B	B	PB	B	B	PB	B	B	PB	PB	PB	PB	PB	PB	B	B	PB
JAX00636482	A	C	7	39543344	39192768	23.4618	B	B	B	PB	PB	PB	B	PB	B	B	PB	PB	B	PB	PB	PB	B	B	B	PB	B	B	PB	B	B	PB	PB	PB	PB	PB	PB	B	B	PB
SS6071602326	T	C	7	40058156	39707580	23.6018	B	B	B	PB	PB	PB	B	PB	B	B	PB	PB	B	PB	PB	PB	B	B	B	PB	B	B	PB	B	B	PB	PB	PB	PB	PB	PB	B	B	PB
gUNC12680979	G	A	7	40610778	40260202	25.7101	B	B	B	PB	PB	PB	B	PB	B	B	PB	PB	B	PB	PB	PB	B	B	B	PB	B	B	PB	B	B	PB	PB	PB	PB	PB	PB	B	B	PB
gJAX00150542	T	C	7	41946975	41596399	26.211	B	B	B	PB	PB	PB	B	PB	B	B	PB	PB	B	PB	PB	PB	B	B	B	PB	B	B	PB	B	B	PB	PB	PB	PB	PB	PB	B	B	PB
gJAX00637020	G	A	7	42951951	42601375	26.2234	B	B	B	PB	PB	PB	B	PB	B	B	PB	PB	B	PB	PB	PB	B	B	B	PB	B	B	PB	B	B	PB	PB	PB	PB	PB	PB	B	B	PB
gUNC12709504	T	C	7	43634698	43284122	26.2405	B	B	B	PB	PB	PB	B	PB	B	B	PB	PB	B	PB	PB	PB	B	B	B	PB	B	B	PB	B	B	PB	PB	PB	PB	PB	PB	B	B	PB
gUNC12711275	T	C	7	43816702	43466126	26.2619	B	B	B	PB	PB	PB	B	PB	B	B	PB	PB	B	PB	PB	PB	B	B	B	PB	B	B	PB	B	B	PB	PB	PB	PB	PB	PB	B	B	PB
mUNC070089575	C	T	7	44487385	44136809	26.8154	B	B	B	PB	PB	PB	B	PB	B	B	PB	PB	B	PB	PB	PB	B	B	B	PB	B	B	PB	B	B	PB	PB	PB	PB	PB	PB	B	B	PB
SAH071783312	G	A	7	44582805	44232229	26.8315	B	B	B	PB	PB	PB	B	PB	B	B	PB	PB	B	PB	PB	PB	B	B	B	PB	B	B	PB	B	B	PB	PB	PB	PB	PB	PB	B	B	PB
SX1071791093	C	T	7	44777340	44426764	26.8995	B	B	B	PB	PB	PB	B	PB	B	B	PB	PB	B	PB	PB	PB	B	B	B	PB	B	B	PB	B	B	PB	PB	PB	PB	PB	PB	B	B	PB
SX1071810259	T	G	7	45256496	44905920	27.2026	B	B	B	PB	PB	PB	B	PB	B	B	PB	PB	B	PB	PB	PB	B	B	B	PB	B	B	PB	B	B	PB	PB	PB	PB	PB	PB	B	B	PB
gUNC12731598	C	T	7	45575672	45225096	27.3489	B	B	B	PB	PB	PB	B	PB	B	B	PB	PB	B	PB	PB	PB	B	B	B	PB	B	B	PB	B	B	PB	PB	PB	PB	PB	PB	B	B	PB
gUNC12743323	A	G	7	46297173	45946597	27.7575	B	B	B	PB	PB	PB	B	PB	B	B	PB	PB	B	PB	PB	PB	B	B	B	B	B	B	PB	B	B	PB	PB	PB	PB	PB	PB	B	B	PB
SX1071884735	T	C	7	47118392	46768140	28.6934	B	B	B	PB	PB	PB	B	PB	B	B	PB	PB	B	PB	PB	PB	B	PB	B	B	B	B	PB	B	B	PB	PB	PB	PB	PB	PB	B	B	PB
SX1071929660	G	T	7	48241514	47891262	29.0989	B	B	B	PB	PB	PB	B	PB	B	B	PB	PB	B	PB	PB	PB	B	PB	B	B	B	B	PB	B	B	PB	PB	PB	PB	PB	PB	B	B	PB
SX1071958202	C	T	7	48955051	48604799	29.1077	B	B	B	PB	PB	PB	B	PB	B	B	PB	PB	B	PB	PB	PB	B	PB	B	B	B	B	PB	B	B	PB	PB	PB	PB	PB	PB	B	B	PB
gUNC12786478	T	C	7	48987736	48637484	29.1081	B	B	B	PB	PB	PB	B	PB	B	B	PB	PB	B	PB	PB	PB	B	PB	B	B	B	B	PB	B	B	PB	PB	PB	PB	PB	PB	B	B	PB
SX1071959708	G	A	7	48992712	48642460	29.1081	B	B	B	PB	PB	PB	B	PB	B	B	PB	PB	B	PB	PB	PB	B	PB	B	B	B	B	PB	B	B	PB	PB	PB	PB	PB	PB	B	B	PB
gUNCHS019932	G	A	7	49449114	49098862	29.4167	B	B	B	PB	PB	PB	B	PB	B	B	PB	PB	B	PB	PB	PB	B	PB	B	B	B	B	PB	B	B	PB	PB	PB	PB	PB	PB	B	B	PB
SX1071986587	T	C	7	49664685	49314433	29.4404	B	B	B	PB	PB	PB	B	PB	B	B	PB	PB	B	PB	PB	PB	B	PB	B	B	B	B	PB	B	B	PB	PB	PB	PB	PB	PB	B	B	PB
gUNC12810598	T	C	7	50593770	50243518	30.5129	B	B	B	PB	PB	PB	B	PB	B	B	PB	PB	B	PB	PB	PB	B	PB	B	B	B	B	PB	B	B	PB	PB	PB	PB	PB	PB	PB	B	PB
SX1072069822	T	C	7	51745564	51395312	30.8203	B	B	B	B	PB	PB	B	PB	B	B	PB	PB	B	PB	PB	PB	B	PB	B	B	B	B	PB	B	B	PB	PB	PB	PB	PB	PB	PB	B	PB
gUNC12854618	C	T	7	53282742	52932490	31.066	B	B	B	B	B	B	B	B	B	B	B	B	B	B	B	B	B	B	B	B	B	B	B	B	B	B	B	B	B	B	B	B	B	B
mbackupUNC070186230	A	G	7	53958726	53608474	31.1726	B	B	B	B	PB	PB	B	PB	B	B	PB	PB	B	PB	PB	PB	B	PB	B	B	B	B	PB	B	B	PB	PB	PB	PB	PB	PB	PB	B	PB
S6J072200915	C	T	7	55022899	54672647	31.3559	B	PB	B	B	PB	PB	B	PB	B	PB	PB	PB	B	PB	PB	P	PB	P	B	B	B	PB	PB	B	B	PB	PB	PB	PB	PB	PB	PB	B	PB
SX1072202530	C	T	7	55063256	54713004	31.3767	B	B	B	B	PB	PB	B	PB	B	B	PB	PB	B	PB	PB	PB	B	PB	B	B	B	B	PB	B	B	PB	PB	PB	PB	PB	PB	PB	B	PB
SFR072213328	C	T	7	55333220	54982968	31.4008	B	B	B	B	PB	PB	B	PB	B	B	PB	PB	B	PB	PB	PB	B	PB	B	B	B	B	PB	B	B	PB	PB	PB	PB	PB	PB	PB	B	PB
SX1072219924	A	G	7	55498124	55147872	31.4029	B	B	B	B	PB	PB	B	PB	B	B	PB	PB	B	PB	PB	PB	B	PB	B	B	B	B	PB	B	B	PB	PB	PB	PB	PB	PB	PB	B	PB
SX1072232531	T	G	7	55813293	55463041	31.4565	B	B	B	B	PB	PB	B	PB	B	B	PB	PB	B	PB	PB	PB	B	PB	B	B	B	B	PB	B	B	PB	PB	PB	PB	PB	PB	PB	B	PB
gUNC12907010	G	A	7	56558671	56208419	31.5092	B	B	B	B	PB	PB	B	PB	B	B	PB	PB	B	PB	PB	PB	B	PB	B	B	B	B	PB	B	B	PB	PB	PB	PB	PB	PB	PB	B	PB
mUNC070217623	G	A	7	57442441	57092189	31.5761	B	B	B	B	PB	PB	B	PB	B	B	PB	PB	B	PB	PB	PB	B	PB	B	B	B	B	PB	B	B	PB	PB	PB	PB	PB	PB	PB	B	PB
gUNC12930484	T	G	7	58032946	57682694	31.689	B	B	B	B	PB	PB	B	PB	B	B	PB	PB	B	PB	PB	PB	B	PB	B	B	B	B	PB	B	B	PB	PB	PB	PB	PB	PB	PB	B	PB
SX1072324560	C	T	7	58114011	57763759	31.6915	B	B	B	B	PB	PB	B	PB	B	B	PB	PB	B	PB	PB	PB	B	PB	B	B	B	B	PB	B	B	PB	PB	PB	PB	PB	PB	PB	B	PB
mUNC12945770	G	A	7	59214988	58864736	32.0111	B	B	B	B	PB	PB	B	PB	B	B	PB	PB	B	PB	PB	PB	B	PB	B	B	B	B	PB	B	B	PB	PB	PB	PB	PB	PB	PB	B	PB
SX1072403965	T	C	7	60099131	59748879	32.1392	B	B	B	B	PB	PB	B	PB	B	B	PB	PB	B	PB	PB	PB	B	PB	B	B	B	B	PB	B	B	PB	PB	PB	PB	PB	PB	PB	B	PB
mJAX00151985	T	C	7	61823039	61472787	32.3889	B	B	B	B	PB	PB	B	PB	B	B	PB	PB	B	PB	PB	PB	B	PB	B	B	B	B	PB	B	B	PB	PB	PB	PB	PB	PB	PB	B	PB
S6J072489609	G	A	7	62240225	61889973	32.4493	B	PB	B	B	PB	PB	B	PB	B	PB	PB	PB	B	PB	PB	P	PB	P	B	B	B	PB	PB	B	B	PB	PB	PB	PB	PB	PB	PB	B	PB
SBT072492225	C	A	7	62305639	61955387	32.4588	B	B	B	B	PB	PB	B	PB	B	B	PB	PB	B	PB	PB	PB	B	PB	B	B	B	B	PB	B	B	PB	PB	PB	PB	PB	PB	PB	B	PB
gUNCHS020098	G	A	7	62895166	62544914	32.5442	B	B	B	B	PB	PB	B	PB	B	B	PB	PB	B	PB	PB	PB	B	PB	B	B	B	B	PB	B	B	PB	PB	PB	PB	PB	PB	PB	B	PB
S6Y072549999	C	T	7	63749998	63399746	32.668	P	P	P	P	P	P	P	P	P	P	P	P	P	P	P	P	P	P	P	P	P	P	P	P	P	P	P	P	P	P	P	P	P	P
mJAX00641392	T	C	7	64018218	63667966	32.7068	B	B	B	B	PB	PB	B	PB	B	B	PB	PB	B	PB	PB	PB	B	PB	B	B	B	B	PB	B	B	PB	PB	PB	PB	PB	PB	PB	B	PB
S6J072575000	T	G	7	64375009	64024757	32.7585	B	PB	B	B	PB	PB	B	PB	B	PB	PB	PB	B	PB	PB	P	PB	P	B	B	B	PB	PB	B	B	PB	PB	PB	PB	PB	PB	PB	B	PB
mUNC070517053	C	A	7	65856837	65506585	33.4717	B	B	B	B	PB	PB	B	PB	B	B	PB	PB	B	PB	PB	PB	B	PB	B	B	B	B	PB	B	B	PB	PB	PB	PB	PB	PB	PB	B	PB
SX1072638562	T	C	7	65964060	65613808	33.5355	B	B	B	B	PB	PB	B	PB	B	B	PB	PB	B	PB	PB	PB	B	PB	B	B	B	B	PB	B	B	PB	PB	PB	PB	PB	PB	PB	B	PB
gJAX00641895	G	A	7	66343308	65993056	33.796	B	B	B	B	PB	PB	B	PB	B	B	PB	PB	B	PB	PB	PB	B	PB	B	B	B	B	PB	B	B	PB	PB	PB	PB	PB	PB	PB	B	PB
SX1072670356	T	C	7	66758914	66408662	34.278	B	B	B	B	PB	PB	B	PB	B	B	PB	PB	B	PB	PB	PB	B	PB	B	B	B	B	PB	B	B	PB	PB	PB	PB	PB	PB	PB	B	PB
SFT072671918	C	T	7	66797950	66447698	34.3233	B	B	B	B	PB	PB	B	PB	B	B	PB	PB	B	PB	PB	PB	B	PB	B	B	B	B	PB	B	B	PB	PB	PB	PB	PB	PB	PB	B	PB
S6J072677510	C	A	7	66937769	66587517	34.4854	B	PB	B	B	PB	PB	B	PB	B	B	PB	PB	B	PB	PB	P	PB	P	B	B	B	PB	PB	B	B	PB	PB	PB	PB	PB	PB	PB	B	PB
mUNC13036158	A	G	7	67042671	66692419	34.6071	B	B	B	B	PB	PB	B	PB	B	B	PB	PB	B	PB	PB	PB	B	PB	B	B	B	B	PB	B	B	PB	PB	PB	PB	PB	PB	PB	B	PB
SX1072709435	G	A	7	67735897	67385645	35.2298	B	B	B	B	PB	PB	B	PB	B	B	PB	PB	B	PB	PB	PB	B	PB	B	B	B	B	PB	B	B	PB	PB	PB	PB	PB	PB	PB	B	PB
S3N072713880	T	C	7	67847004	67496752	35.3056	B	B	B	B	PB	PB	B	PB	B	B	PB	PB	B	PB	PB	PB	B	PB	B	B	B	B	PB	B	B	PB	PB	PB	PB	PB	PB	PB	B	PB
SX1072714427	T	G	7	67860682	67510430	35.3149	B	B	B	B	PB	PB	B	PB	B	B	PB	PB	B	PB	PB	PB	B	PB	B	B	B	B	PB	B	B	PB	PB	PB	PB	PB	PB	PB	B	PB
mJAX00642310	C	T	7	68081323	67731071	35.4653	B	B	B	B	PB	PB	B	PB	B	B	PB	PB	B	PB	PB	PB	B	PB	B	B	B	B	PB	B	B	PB	PB	PB	PB	PB	PB	PB	B	PB
SBT072729469	C	T	7	68236728	67886476	35.5712	B	B	B	B	PB	PB	B	PB	B	B	PB	PB	B	PB	PB	PB	B	PB	B	B	B	B	PB	B	B	PB	PB	PB	PB	PB	PB	PB	B	PB
gUNC13076624	C	T	7	70111526	69761274	36.6825	B	B	B	B	PB	PB	B	PB	B	B	PB	PB	B	PB	PB	PB	B	PB	B	B	B	B	PB	B	B	PB	PB	B	PB	PB	PB	PB	B	PB
mUNC070311637	T	G	7	70481213	70130961	36.8053	B	B	B	B	PB	PB	B	PB	B	B	PB	PB	B	PB	PB	PB	B	PB	B	B	B	B	PB	B	B	PB	PB	B	PB	PB	PB	PB	B	PB
gUNC13090495	A	G	7	71176160	70825908	38.5263	B	B	B	B	PB	PB	B	PB	PB	B	PB	PB	B	PB	PB	PB	B	PB	B	B	B	B	PB	B	B	PB	PB	B	PB	PB	PB	PB	B	PB
gUNC13104259	A	G	7	72089558	71739306	39.325	B	B	B	B	PB	PB	B	PB	PB	B	PB	PB	B	PB	PB	PB	B	PB	B	B	B	B	PB	B	B	PB	PB	B	PB	PB	PB	PB	B	PB
gUNC13117741	T	C	7	72921292	72571040	39.6674	B	B	B	B	PB	PB	B	PB	PB	B	PB	PB	B	PB	PB	PB	B	PB	B	B	B	B	PB	B	B	PB	PB	B	PB	PB	PB	PB	B	PB
mUNC070320079	G	A	7	74210188	73859936	40.7873	B	B	B	B	PB	PB	B	PB	PB	B	PB	PB	B	PB	PB	PB	B	PB	B	B	B	B	PB	B	B	PB	PB	B	PB	PB	PB	PB	B	PB
gUNC13158239	C	A	7	75768444	75418192	41.8357	B	B	B	B	PB	PB	B	PB	PB	B	PB	PB	B	PB	PB	PB	B	PB	PB	B	B	B	PB	B	B	PB	PB	B	PB	PB	PB	PB	B	PB
SAH073042490	G	A	7	76062261	75712009	41.9466	B	B	B	B	PB	PB	B	PB	PB	B	PB	PB	B	PB	PB	PB	B	PB	PB	B	B	B	PB	B	B	PB	PB	B	PB	PB	PB	PB	B	PB
S6R073044855	G	C	7	76121396	75771144	41.9474	B	B	B	B	PB	PB	B	PB	PB	B	PB	PB	B	PB	PB	PB	B	PB	PB	B	B	B	PB	B	B	PB	PB	B	PB	PB	PB	PB	B	PB
SX1073114636	C	T	7	77865913	77515661	42.0612	B	B	B	B	PB	PB	B	PB	PB	B	PB	PB	B	PB	PB	PB	B	PB	PB	B	B	B	PB	B	B	PB	PB	B	PB	PB	PB	PB	B	PB
gUNC13202249	A	G	7	79090932	78740680	42.9814	B	B	B	B	PB	PB	B	PB	PB	B	PB	PB	B	PB	PB	PB	B	PB	PB	B	B	B	PB	B	B	PB	PB	B	PB	PB	PB	PB	B	PB
SX1073164756	G	A	7	79118924	78768672	42.9898	B	B	B	B	PB	PB	B	PB	PB	B	PB	PB	B	PB	PB	PB	B	PB	PB	B	B	B	PB	B	B	PB	PB	B	PB	PB	PB	PB	B	PB
SS6073167508	A	G	7	79187706	78837454	43.0142	B	B	B	B	PB	PB	B	PB	PB	B	PB	PB	B	PB	PB	PB	B	PB	PB	B	B	B	PB	B	B	PB	PB	B	PB	PB	PB	PB	B	PB
mJAX00153376	G	A	7	80386493	80036241	43.7443	B	B	B	B	PB	PB	B	PB	PB	B	PB	PB	B	PB	PB	PB	B	PB	PB	B	B	B	PB	B	B	PB	PB	B	PB	PB	PB	PB	B	PB
gUNCHS020429	G	A	7	80743066	80392814	43.7882	B	B	B	B	PB	PB	B	PB	PB	B	PB	PB	B	PB	PB	PB	B	PB	PB	B	B	B	PB	B	B	PB	PB	B	PB	PB	PB	PB	B	PB
gUNC13225670	T	C	7	81132023	80781771	43.8055	B	B	B	B	PB	PB	B	PB	PB	B	PB	PB	B	PB	PB	PB	B	PB	PB	B	B	B	PB	B	B	PB	PB	B	PB	PB	PB	PB	B	PB
S3C073290825	C	T	7	82270633	81919841	45.2461	B	B	B	B	PB	PB	B	PB	PB	B	PB	PB	B	PB	PB	PB	B	PB	PB	B	B	B	PB	B	B	PB	PB	B	PB	PB	PB	PB	B	PB
mUNC13250985	C	T	7	82961053	82610261	45.4807	B	B	B	B	PB	PB	B	PB	PB	B	PB	PB	B	PB	PB	PB	B	PB	PB	B	B	B	PB	B	B	PB	PB	B	PB	PB	PB	PB	B	PB
mUNC070530383	A	G	7	83449428	83098636	45.5203	B	B	B	B	PB	PB	B	PB	PB	B	PB	PB	B	PB	PB	PB	B	PB	PB	B	B	B	PB	B	B	PB	PB	B	PB	PB	PB	PB	B	PB
UNC13264007	C	T	7	83950052	83599260	46.4257	B	B	B	B	PB	PB	B	PB	PB	B	PB	PB	B	PB	PB	PB	B	PB	PB	B	B	B	PB	B	B	PB	PB	B	PB	PB	PB	PB	B	PB
SFT073361149	T	C	7	84028736	83677944	46.4267	B	B	B	B	PB	PB	B	PB	PB	B	PB	PB	B	PB	PB	PB	B	PB	PB	B	B	B	PB	B	B	PB	PB	B	PB	PB	PB	PB	B	PB
gUNC13271165	T	C	7	84486306	84135514	46.435	B	B	B	B	PB	PB	B	PB	PB	B	PB	PB	B	PB	PB	PB	B	PB	PB	B	B	B	PB	B	B	PB	PB	B	PB	PB	PB	PB	B	PB
gJAX00232530	A	G	7	85325639	84974847	46.506	P	P	P	P	P	P	P	P	P	P	P	P	P	P	P	P	P	P	P	P	P	P	P	P	P	P	P	P	P	P	P	P	P	P
SX1073420523	C	T	7	85513099	85162307	46.5219	B	B	B	B	PB	PB	B	PB	PB	B	PB	PB	B	PB	PB	PB	B	PB	PB	B	B	B	PB	B	B	PB	PB	B	PB	PB	PB	PB	B	PB
S6Y073462201	C	A	7	86555026	86204234	46.6137	B	B	B	B	PB	PB	B	PB	PB	B	PB	PB	B	PB	PB	PB	B	PB	PB	B	B	B	PB	B	B	PB	PB	B	PB	PB	PB	PB	B	PB
gJAX00153844	G	A	7	86663999	86313207	46.615	B	B	B	B	PB	PB	B	PB	PB	B	PB	PB	B	PB	PB	PB	B	PB	PB	B	B	B	PB	B	B	PB	PB	B	PB	PB	PB	PB	B	PB
mUNC13315592	A	G	7	87691179	87340387	47.1231	B	B	B	B	PB	PB	B	PB	PB	B	PB	PB	B	PB	PB	PB	B	PB	PB	B	B	B	PB	B	B	PB	PB	B	PB	PB	PB	PB	B	PB
mUNC13315592b	A	G	7	87691179	87340387	47.1231	B	B	B	B	PB	PB	B	PB	PB	B	PB	PB	B	PB	PB	PB	B	PB	PB	B	B	B	PB	B	B	PB	PB	B	PB	PB	PB	PB	B	PB
gUNC13324767	A	C	7	88789676	88438884	47.4422	B	B	B	B	PB	PB	B	PB	PB	B	PB	PB	B	PB	PB	PB	B	PB	PB	B	B	B	PB	B	B	PB	PB	B	PB	PB	PB	PB	B	PB
ST2073572206	C	T	7	89305174	88954382	47.4486	B	B	B	B	PB	PB	B	PB	PB	B	PB	PB	B	PB	PB	PB	B	PB	PB	B	B	B	PB	B	B	PB	PB	B	PB	PB	PB	PB	B	PB
gUNCHS020605	G	A	7	89331132	88980340	47.4489	B	B	B	B	PB	PB	B	PB	PB	B	PB	PB	B	PB	PB	PB	B	PB	PB	B	B	B	PB	B	B	PB	PB	B	PB	PB	PB	PB	B	PB
SS1073583687	A	G	7	89592185	89241393	48.2969	B	B	B	B	PB	PB	B	PB	PB	B	PB	PB	B	PB	PB	PB	B	PB	PB	B	B	B	PB	B	B	PB	PB	B	PB	PB	PB	PB	B	PB
ST2073589975	C	T	7	89749399	89398607	48.4351	B	B	B	B	PB	PB	B	PB	PB	B	PB	PB	B	PB	PB	PB	B	PB	PB	B	B	B	PB	B	B	PB	PB	B	PB	PB	PB	PB	B	PB
mbackupJAX00646432	T	C	7	89749947	89399155	48.4354	B	B	B	B	PB	PB	B	PB	PB	B	PB	PB	B	PB	PB	PB	B	PB	PB	B	B	B	PB	B	B	PB	PB	B	PB	PB	PB	PB	B	PB
mbackupJAX00646432b	T	C	7	89749947	89399155	48.4354	B	B	B	B	PB	PB	B	PB	PB	B	PB	PB	B	PB	PB	PB	B	PB	PB	B	B	B	PB	B	B	PB	PB	B	PB	PB	PB	PB	B	PB
SS1073613162	C	T	7	90329057	89978265	48.646	B	B	B	B	PB	PB	B	PB	PB	B	PB	PB	B	PB	PB	PB	B	PB	PB	B	B	B	PB	B	B	PB	PB	B	PB	PB	PB	PB	B	PB
gUNC13354082	C	T	7	91139032	90788240	49.2199	B	B	B	B	PB	PB	B	PB	PB	B	PB	PB	B	PB	PB	PB	B	PB	PB	B	B	B	PB	B	B	PB	PB	B	PB	PB	PB	PB	B	PB
gUNC13355832	A	C	7	91240296	90889504	49.2735	B	B	B	B	PB	PB	B	PB	PB	B	PB	PB	B	PB	PB	PB	B	PB	PB	B	B	B	PB	B	B	PB	PB	B	PB	PB	PB	PB	B	PB
gUNC13380176	C	T	7	93000120	92649328	49.7867	B	B	B	B	PB	PB	B	PB	PB	B	PB	PB	B	PB	PB	PB	B	PB	PB	B	B	B	PB	B	B	PB	PB	B	PB	PB	PB	PB	B	PB
gUNC13399180	C	T	7	94335587	93984794	49.9978	B	B	B	B	PB	PB	B	PB	PB	B	PB	PB	B	PB	PB	PB	B	PB	PB	B	B	B	PB	B	B	PB	PB	B	PB	PB	PB	PB	B	PB
SFT073781347	G	A	7	94533699	94182906	50.1413	B	B	B	B	PB	PB	B	PB	PB	B	PB	PB	B	PB	PB	PB	B	PB	PB	B	B	B	PB	B	B	PB	PB	B	PB	PB	PB	PB	B	PB
mUNC070366427	G	A	7	94955416	94604623	50.2565	B	B	B	B	PB	PB	B	PB	PB	B	PB	PB	B	PB	PB	PB	B	PB	PB	B	B	B	PB	B	B	PB	PB	B	PB	PB	PB	PB	B	PB
S2R073811339	A	G	7	95283487	94932694	50.2606	B	B	B	B	PB	PB	B	PB	PB	B	PB	PB	B	PB	PB	PB	B	PB	PB	B	B	B	PB	B	B	PB	PB	B	PB	PB	PB	PB	B	PB
gUNC13419135	A	C	7	95764883	95414090	50.3042	B	B	B	B	PB	PB	B	PB	PB	B	PB	PB	B	PB	PB	PB	B	PB	PB	B	B	B	PB	B	B	PB	PB	B	PB	PB	PB	PB	B	PB
UNC13427270	G	A	7	96335811	95985018	50.7165	B	B	B	B	PB	PB	B	PB	PB	B	PB	PB	B	PB	PB	PB	B	PB	PB	B	B	B	PB	B	B	PB	PB	B	PB	PB	PB	PB	B	PB
gUNC13437800	T	C	7	97055885	96705092	51.5209	B	B	B	B	PB	PB	B	PB	PB	B	PB	PB	B	PB	PB	PB	B	PB	PB	B	B	B	PB	B	B	PB	PB	B	PB	PB	PB	PB	B	PB
gUNC13439071	T	C	7	97260868	96910075	51.5875	B	B	B	B	PB	PB	B	PB	PB	B	PB	PB	B	PB	PB	PB	B	PB	PB	B	B	B	PB	B	B	PB	PB	B	PB	PB	PB	PB	B	PB
gUNC13446795	G	T	7	97879330	97528537	51.7194	B	B	B	B	PB	PB	B	PB	PB	B	PB	PB	B	PB	PB	PB	B	PB	PB	B	B	B	PB	B	B	PB	PB	B	PB	PB	PB	PB	B	PB
gUNCHS020792	G	A	7	98809179	98458386	52.0433	B	B	B	B	B	B	B	B	B	B	B	B	B	B	B	B	B	B	B	B	B	B	B	B	B	B	B	B	B	B	B	B	B	B
S1H073960130	C	T	7	99003270	98652477	52.1107	B	B	B	B	PB	PB	B	PB	PB	B	PB	PB	B	PB	PB	PB	B	PB	PB	B	B	B	PB	B	B	PB	PB	B	PB	PB	PB	PB	B	PB
S3C073968900	T	C	7	99222519	98871726	52.1868	B	B	B	B	PB	PB	B	PB	PB	B	PB	PB	B	PB	PB	PB	B	PB	PB	B	B	B	PB	B	B	PB	PB	B	PB	PB	PB	PB	B	PB
S3C073968904	C	T	7	99222621	98871828	52.1869	B	B	B	B	PB	PB	B	PB	PB	B	PB	PB	B	PB	PB	PB	B	PB	PB	B	B	B	PB	B	B	PB	PB	B	PB	PB	PB	PB	B	PB
gUNC13482701	G	A	7	100667736	100316943	52.5353	B	B	B	B	PB	PB	B	PB	PB	B	PB	PB	B	PB	PB	PB	B	PB	PB	B	B	B	PB	B	B	PB	PB	B	PB	PB	PB	PB	B	PB
gUNC13487524	C	T	7	101035331	100684538	52.6508	B	B	B	B	PB	PB	B	PB	PB	B	PB	PB	B	PB	PB	PB	B	PB	PB	B	B	B	PB	B	B	PB	PB	B	PB	PB	PB	PB	B	PB
gUNC13491180	G	A	7	101461889	101111096	52.7526	B	B	B	B	PB	PB	B	PB	PB	B	PB	PB	B	PB	PB	PB	B	PB	PB	B	B	B	PB	B	B	PB	PB	B	PB	PB	PB	PB	B	PB
S6T074067530	G	A	7	101688254	101337461	52.8066	B	B	B	B	PB	PB	B	PB	PB	B	PB	PB	B	PB	PB	PB	B	PB	PB	B	B	B	PB	B	B	PB	PB	B	PB	PB	PB	PB	B	PB
mJAX00649287	G	A	7	102262367	101911574	52.8849	B	B	B	B	PB	PB	B	PB	PB	B	PB	PB	B	PB	PB	PB	B	PB	PB	B	B	B	PB	B	B	PB	PB	B	PB	PB	PB	PB	B	PB
S6H074153127	G	A	7	103828179	103477386	53.047	B	B	B	B	PB	PB	B	PB	PB	B	PB	PB	B	PB	PB	PB	B	PB	PB	B	B	B	PB	B	B	PB	PB	B	PB	PB	PB	PB	B	PB
gJAX00155180	A	G	7	104480595	104129802	53.8769	B	B	B	B	PB	PB	B	PB	PB	B	PB	PB	B	PB	PB	PB	B	PB	PB	B	B	B	PB	B	B	PB	PB	B	PB	PB	PB	PB	B	PB
mUNC13548497	T	C	7	105438447	105087654	54.054	B	B	B	B	PB	PB	B	PB	PB	B	PB	PB	B	PB	PB	PB	B	PB	PB	B	B	B	PB	B	B	PB	PB	B	PB	PB	PB	PB	B	PB
S6J074222072	G	A	7	105551819	105201026	54.0911	B	B	B	B	PB	PB	B	PB	PB	B	PB	PB	B	PB	PB	PB	B	PB	PB	B	B	B	PB	B	B	PB	PB	B	PB	PB	PB	PB	B	PB
S6Y074277098	C	T	7	106927469	106526676	54.3032	B	B	B	B	PB	PB	B	PB	PB	B	PB	PB	B	PB	PB	PB	B	PB	PB	B	B	B	PB	B	B	PB	PB	B	PB	PB	PB	PB	B	PB
gUNC13568970	G	A	7	107601918	107201125	55.3991	B	B	B	B	PB	PB	B	PB	PB	B	PB	PB	B	PB	PB	PB	B	PB	PB	B	B	B	PB	B	B	PB	PB	B	PB	PB	PB	PB	B	PB
mbackupUNC070399178	G	A	7	107613105	107212312	55.3992	B	B	B	B	PB	PB	B	PB	PB	B	PB	PB	B	PB	PB	PB	B	PB	PB	B	B	B	PB	B	B	PB	PB	B	PB	PB	PB	PB	B	PB
gUNC13575506	G	A	7	108112151	107711358	55.4053	B	B	B	B	PB	PB	B	PB	PB	B	PB	PB	B	PB	PB	PB	B	PB	PB	B	B	B	PB	B	B	PB	PB	B	PB	PB	PB	PB	B	PB
mUNC070683191	C	T	7	110280353	109879560	55.9179	B	B	B	B	PB	PB	B	PB	PB	B	PB	PB	B	PB	PB	PB	B	PB	PB	B	B	B	PB	B	B	PB	PB	B	PB	PB	PB	PB	B	PB
gUNCHS021044	T	C	7	110492617	110091824	55.9206	P	P	P	P	P	P	P	P	P	P	P	P	P	P	P	P	P	P	P	P	P	P	P	P	P	P	P	P	P	P	P	P	P	P
SS1074564579	T	C	7	114114482	113713717	57.5273	PB	B	B	B	PB	PB	B	PB	PB	B	PB	PB	B	PB	PB	PB	B	PB	PB	B	B	B	PB	B	B	PB	PB	B	PB	PB	PB	PB	B	PB
gUNC13659520	C	T	7	114567736	114166971	58.0593	PB	B	B	B	PB	PB	B	PB	PB	B	PB	PB	B	PB	PB	PB	B	PB	PB	B	B	B	PB	B	B	PB	PB	B	PB	PB	PB	PB	B	PB
gUNC13666424	A	G	7	115084385	114683620	58.9524	PB	B	B	B	PB	PB	B	PB	PB	B	PB	PB	B	PB	PB	PB	B	PB	PB	B	B	B	PB	B	B	PB	PB	B	PB	PB	PB	PB	B	PB
SFT074620715	T	C	7	115517880	115117115	59.5379	PB	B	B	B	PB	PB	B	PB	PB	B	PB	PB	B	PB	PB	PB	B	PB	PB	B	B	B	PB	B	B	PB	PB	B	PB	PB	PB	PB	B	PB
backupJAX00155998	G	A	7	115676795	115276030	59.6263	PB	B	B	B	PB	PB	B	PB	PB	B	PB	PB	B	PB	PB	PB	B	PB	PB	B	B	B	PB	B	B	PB	PB	B	PB	PB	PB	PB	B	PB
S1J074637141	A	G	7	115928538	115527773	59.6294	PB	B	B	B	PB	PB	B	PB	PB	B	PB	PB	B	PB	PB	PB	B	PB	PB	B	B	B	PB	B	B	PB	PB	B	PB	PB	PB	PB	B	PB
S2R074643963	C	T	7	116099096	115698331	59.6315	PB	B	B	B	PB	PB	B	PB	PB	B	PB	PB	B	PB	PB	PB	B	PB	PB	B	B	B	PB	B	B	PB	PB	B	PB	PB	PB	PB	B	PB
SSH074661028	A	C	7	116525707	116124942	60.0177	PB	B	B	B	PB	PB	B	PB	PB	B	PB	PB	B	PB	PB	PB	B	PB	PB	B	B	B	PB	B	B	PB	PB	B	PB	PB	PB	PB	B	PB
gUNC13682685	G	A	7	116558497	116157732	60.05	PB	B	B	B	PB	PB	B	PB	PB	B	PB	PB	B	PB	PB	PB	B	PB	PB	B	B	B	PB	B	B	PB	PB	B	PB	PB	PB	PB	B	PB
gUNCHS021261	C	T	7	117044155	116643390	60.5599	PB	B	B	B	PB	PB	B	PB	PB	B	PB	PB	B	PB	PB	PB	B	PB	PB	B	B	B	PB	B	B	PB	PB	B	PB	PB	PB	PB	B	PB
UNC13702326	A	C	7	117831686	117430909	61.6358	PB	B	B	B	PB	PB	B	PB	PB	B	PB	PB	B	PB	PB	PB	B	PB	PB	B	B	B	PB	B	B	PB	PB	B	PB	PB	PB	PB	B	PB
S2T074713370	G	T	7	117834273	117433496	61.6358	PB	B	B	B	PB	PB	B	PB	PB	B	PB	PB	B	PB	PB	PB	B	PB	PB	B	B	B	PB	B	B	PB	PB	B	PB	PB	PB	PB	B	PB
UNC13704478	A	G	7	117953846	117553069	61.6373	PB	B	B	B	PB	PB	B	PB	PB	B	PB	PB	B	PB	PB	PB	B	PB	PB	B	B	B	PB	B	B	PB	PB	B	PB	PB	PB	PB	B	PB
UNC13707837	C	T	7	118207086	117806309	61.6404	PB	B	B	B	PB	PB	B	PB	PB	B	PB	PB	B	PB	PB	PB	B	PB	PB	B	B	B	PB	B	B	PB	PB	B	PB	PB	PB	PB	B	PB
UNC13708362	T	C	7	118274027	117873250	61.6412	PB	B	B	B	PB	PB	B	PB	PB	B	PB	PB	B	PB	PB	PB	B	PB	PB	B	B	B	PB	B	B	PB	PB	B	PB	PB	PB	PB	B	PB
UNC13709012	G	T	7	118313290	117912513	61.6417	PB	B	B	B	PB	PB	B	PB	PB	B	PB	PB	B	PB	PB	PB	B	PB	PB	B	B	B	PB	B	B	PB	PB	B	PB	PB	PB	PB	B	PB
gUNC13709012	G	T	7	118313290	117912513	61.6417	PB	B	B	B	PB	PB	B	PB	PB	B	PB	PB	B	PB	PB	PB	B	PB	PB	B	B	B	PB	B	B	PB	PB	B	PB	PB	PB	PB	B	PB
UNC13710166	G	T	7	118380184	117979407	61.6425	PB	B	B	B	PB	PB	B	PB	PB	B	PB	PB	B	PB	PB	PB	B	PB	PB	B	B	B	PB	B	B	PB	PB	B	PB	PB	PB	PB	B	PB
JAX00652846	G	A	7	118386014	117985237	61.6426	PB	B	B	B	PB	PB	B	PB	PB	B	PB	PB	B	PB	PB	PB	B	PB	PB	B	B	B	PB	B	B	PB	PB	B	PB	PB	PB	PB	B	PB
UNC13714177	A	G	7	118591036	118190259	61.6451	PB	B	B	B	PB	PB	B	PB	PB	B	PB	PB	B	PB	PB	PB	B	PB	PB	B	B	B	PB	B	B	PB	PB	B	PB	PB	PB	PB	B	PB
UNC13715322	G	T	7	118667709	118266932	61.675	PB	B	B	B	PB	PB	B	PB	PB	B	PB	PB	B	PB	PB	PB	B	PB	PB	B	B	B	PB	B	B	PB	PB	B	PB	PB	PB	PB	B	PB
UNC13717473	G	A	7	118788129	118387352	61.8382	PB	B	B	B	PB	PB	B	PB	PB	B	PB	PB	B	PB	PB	PB	B	PB	PB	B	B	B	PB	B	B	PB	PB	B	PB	PB	PB	PB	B	PB
JAX00156239	C	T	7	118873619	118472842	61.879	PB	B	B	B	PB	PB	B	PB	PB	B	PB	PB	B	PB	PB	PB	B	PB	PB	B	B	B	PB	B	B	PB	PB	B	PB	PB	PB	PB	B	PB
UNC13719930	T	C	7	118929376	118528599	61.9055	PB	B	B	B	PB	PB	B	PB	PB	B	PB	PB	B	PB	PB	PB	B	PB	PB	B	B	B	PB	B	B	PB	PB	B	PB	PB	PB	PB	B	PB
S3C074758538	G	A	7	118963470	118562693	61.9218	PB	B	B	B	PB	PB	B	PB	PB	B	PB	PB	B	PB	PB	PB	B	PB	PB	B	B	B	PB	B	B	PB	PB	B	PB	PB	PB	PB	B	PB
UNC13722021	G	A	7	119072632	118671855	61.9739	PB	B	B	B	PB	PB	B	PB	PB	B	PB	PB	B	PB	PB	PB	B	PB	PB	B	B	B	PB	B	B	PB	PB	B	PB	PB	PB	PB	B	PB
JAX00653136	G	T	7	119090538	118689761	61.9824	PB	B	B	B	PB	PB	B	PB	PB	B	PB	PB	B	PB	PB	PB	B	PB	PB	B	B	B	PB	B	B	PB	PB	B	PB	PB	PB	PB	B	PB
UNC13722818	G	A	7	119130295	118729518	61.9954	PB	B	B	B	PB	PB	B	PB	PB	B	PB	PB	B	PB	PB	PB	B	PB	PB	B	B	B	PB	B	B	PB	PB	B	PB	PB	PB	PB	B	PB
gUNC13723665	A	G	7	119216208	118815431	61.9965	PB	B	B	B	PB	PB	B	PB	PB	B	PB	PB	B	PB	PB	PB	B	PB	PB	B	B	B	PB	B	B	PB	PB	B	PB	PB	PB	PB	B	PB
UNC13725957	T	C	7	119377489	118976712	62.0674	PB	B	B	B	PB	PB	B	PB	PB	B	PB	PB	B	PB	PB	PB	B	PB	PB	B	B	B	PB	B	B	PB	PB	B	PB	PB	PB	PB	B	PB
JAX00156302	T	G	7	119704394	119303617	62.3184	PB	B	B	B	PB	PB	B	PB	PB	B	PB	PB	B	PB	PB	PB	B	PB	PB	B	B	B	PB	B	B	PB	PB	B	PB	PB	PB	PB	B	PB
gJAX00156302	T	G	7	119704394	119303617	62.3184	PB	B	B	B	PB	PB	B	PB	PB	B	PB	PB	B	PB	PB	PB	B	PB	PB	B	B	B	PB	B	B	PB	PB	B	PB	PB	PB	PB	B	PB
UNC13731124	T	C	7	119927223	119526446	62.5418	PB	B	B	B	PB	PB	B	PB	PB	B	PB	PB	B	PB	PB	PB	B	PB	PB	B	B	B	PB	B	B	PB	PB	B	PB	PB	PB	PB	B	PB
UNC13733059	C	T	7	120096902	119696125	62.5718	PB	B	B	B	PB	PB	B	PB	PB	B	PB	PB	B	PB	PB	PB	B	PB	PB	B	B	B	PB	B	B	PB	PB	B	PB	PB	PB	PB	B	PB
gUNC13734325	C	T	7	120192519	119791742	62.6833	PB	B	B	B	PB	PB	B	PB	PB	B	PB	PB	B	PB	PB	PB	B	PB	PB	B	B	B	PB	B	B	PB	PB	B	PB	PB	PB	PB	B	PB
gUNC13741625	G	T	7	120959271	120558494	63.2411	PB	PB	B	B	PB	PB	B	PB	PB	B	PB	PB	B	PB	PB	PB	B	PB	PB	B	B	PB	PB	B	B	PB	PB	B	PB	PB	PB	PB	B	PB
SAC074845633	T	C	7	121140839	120740062	63.2672	PB	PB	B	B	PB	PB	B	PB	PB	B	PB	PB	B	PB	PB	PB	B	PB	PB	B	B	PB	PB	B	B	PB	PB	B	PB	PB	PB	PB	B	PB
gJAX00156443	G	A	7	121590756	121189979	63.2727	PB	PB	B	B	PB	PB	B	PB	PB	B	PB	PB	B	PB	PB	PB	B	PB	PB	B	B	PB	PB	B	B	PB	PB	B	PB	PB	PB	PB	B	PB
ST2074876361	C	T	7	121909040	121508263	63.2809	PB	PB	B	B	PB	PB	B	PB	PB	B	PB	PB	B	PB	PB	PB	B	PB	PB	B	B	PB	PB	B	B	PB	PB	B	PB	PB	PB	PB	B	PB
gUNCHS021434	C	T	7	123299178	122898401	65.5979	PB	PB	B	B	PB	PB	B	PB	PB	B	PB	PB	B	PB	PB	PB	PB	PB	PB	B	B	PB	PB	B	B	PB	PB	B	PB	PB	PB	PB	B	PB
gUNC13771702	C	T	7	123790670	123389893	65.6039	P	P	P	P	P	P	P	P	P	P	P	P	P	P	P	P	P	P	P	P	P	P	P	P	P	P	P	P	P	P	P	P	P	P
gUNC13789085	G	T	7	125083362	124682534	66.5844	PB	PB	B	B	PB	PB	B	PB	PB	B	PB	PB	B	PB	PB	PB	PB	PB	PB	B	B	PB	PB	B	B	B	PB	B	PB	PB	PB	PB	B	PB
S6J075004746	C	T	7	125118660	124717832	66.6298	PB	PB	B	B	PB	PB	B	PB	PB	B	PB	PB	B	PB	PB	PB	PB	PB	PB	B	B	PB	PB	B	B	B	PB	B	PB	PB	PB	PB	B	PB
UNC13792351	T	C	7	125309706	124908878	66.8923	PB	PB	B	B	PB	PB	B	PB	PB	B	PB	PB	B	PB	PB	PB	PB	PB	PB	B	B	PB	PB	B	B	B	PB	B	PB	PB	PB	PB	B	PB
JAX00654805	G	A	7	125334273	124933445	66.9279	PB	PB	B	B	PB	PB	B	PB	PB	B	PB	PB	B	PB	PB	PB	PB	PB	PB	B	B	PB	PB	B	B	B	PB	B	PB	PB	PB	PB	B	PB
UNC13793270	G	A	7	125392961	124992133	66.9878	PB	PB	B	B	PB	PB	B	PB	PB	B	PB	PB	B	PB	PB	PB	PB	PB	PB	B	B	PB	PB	B	B	B	PB	B	PB	PB	PB	PB	B	PB
gUNC13793270	G	A	7	125392961	124992133	66.9878	PB	PB	B	B	PB	PB	B	PB	PB	B	PB	PB	B	PB	PB	PB	PB	PB	PB	B	B	PB	PB	B	B	B	PB	B	PB	PB	PB	PB	B	PB
UNC13800390	G	A	7	126085398	125684570	67.1955	PB	PB	B	B	PB	B	B	PB	PB	B	PB	PB	B	PB	PB	PB	PB	PB	PB	B	B	PB	PB	B	B	B	PB	B	B	PB	PB	PB	B	PB
gUNC13800900	G	A	7	126163105	125762277	67.1965	PB	PB	B	B	PB	B	B	PB	PB	B	PB	PB	B	PB	PB	PB	PB	PB	PB	B	B	PB	PB	B	B	B	PB	B	B	PB	PB	PB	B	PB
UNC13802208	G	A	7	126300086	125899258	67.1981	PB	PB	B	B	PB	B	B	PB	PB	B	PB	PB	B	PB	PB	PB	PB	PB	PB	B	B	PB	PB	B	B	B	PB	B	B	PB	PB	PB	B	PB
S6R075068618	G	A	7	126715463	126314635	67.4411	PB	PB	B	B	PB	B	B	PB	PB	B	PB	PB	B	PB	PB	PB	PB	PB	PB	B	B	PB	PB	B	B	B	PB	B	B	PB	PB	PB	B	PB
UNC13806960	G	T	7	126822234	126421406	67.4424	PB	PB	B	B	PB	B	B	PB	PB	B	PB	PB	B	PB	PB	PB	PB	PB	PB	B	B	PB	PB	B	B	B	PB	B	B	PB	PB	PB	B	PB
S6J075080546	G	A	7	127013666	126612838	67.4685	PB	PB	B	B	PB	B	B	PB	PB	B	PB	PB	B	PB	PB	PB	PB	PB	PB	B	B	PB	PB	B	B	B	PB	B	B	PB	PB	PB	B	PB
UNC13811649	C	T	7	127305407	126904579	67.6359	PB	PB	B	B	PB	B	B	PB	PB	B	PB	PB	B	PB	PB	PB	PB	PB	PB	B	B	PB	PB	B	B	B	PB	B	B	PB	PB	PB	B	PB
mUNC13813881	T	G	7	127576739	127175911	67.7916	B	B	B	B	B	B	B	B	B	B	B	B	B	B	B	B	B	B	B	B	B	B	B	B	B	B	B	B	B	B	B	B	B	B
UNC13816259	G	A	7	127882611	127481783	67.9961	PB	PB	B	B	PB	B	B	PB	PB	B	PB	PB	B	PB	PB	PB	PB	PB	PB	B	B	PB	PB	B	B	B	PB	B	B	PB	PB	PB	B	PB
UNC13825909	T	G	7	128741846	128343570	68.6913	PB	PB	B	B	PB	B	B	PB	PB	B	PB	PB	B	PB	PB	PB	PB	PB	PB	B	B	PB	PB	B	B	B	PB	B	B	PB	PB	PB	B	PB
UNC13828717	A	G	7	128906341	128508065	69.0467	PB	PB	B	B	PB	B	B	PB	PB	B	PB	PB	B	PB	PB	PB	PB	PB	PB	B	B	PB	PB	B	B	B	PB	B	B	PB	PB	PB	B	PB
gUNC13828717	A	G	7	128906341	128508065	69.0467	PB	PB	B	B	PB	B	B	PB	PB	B	PB	PB	B	PB	PB	PB	PB	PB	PB	B	B	PB	PB	B	B	B	PB	B	B	PB	PB	PB	B	PB
UNC13833491	C	T	7	129164453	128766177	69.6044	PB	PB	B	B	PB	B	B	PB	PB	B	PB	PB	B	PB	PB	PB	PB	PB	PB	B	B	PB	PB	B	B	B	PB	B	B	PB	PB	PB	B	PB
UNC13837035	G	A	7	129357839	128959563	70.0223	PB	PB	B	B	PB	B	B	PB	PB	B	PB	PB	B	PB	PB	PB	PB	PB	PB	B	B	PB	PB	B	B	B	PB	B	B	PB	PB	PB	B	PB
gUNC13847409	G	A	7	129960836	129562560	71.3251	PB	PB	B	B	PB	B	B	PB	PB	B	PB	PB	B	PB	PB	PB	PB	PB	PB	B	B	PB	PB	B	B	B	PB	B	B	PB	PB	PB	B	PB
gUNC13858606	C	T	7	130694128	130295858	71.3542	PB	PB	B	B	PB	B	B	PB	PB	B	PB	PB	B	PB	PB	PB	PB	PB	PB	B	B	PB	PB	B	B	B	PB	B	B	PB	PB	PB	B	PB
UNC13870436	C	A	7	131621494	131223223	72.64	PB	PB	B	B	PB	B	B	PB	PB	B	PB	PB	B	PB	PB	PB	PB	PB	PB	B	B	PB	PB	B	B	B	PB	B	B	PB	PB	PB	B	PB
gUNC13871220	C	T	7	131677426	131279155	72.6407	PB	PB	B	B	PB	B	B	PB	PB	B	PB	PB	B	PB	PB	PB	PB	PB	PB	B	B	PB	PB	B	B	B	PB	B	B	PB	PB	PB	B	PB
UNC13888519	C	T	7	132824725	132426454	74.4435	PB	PB	B	B	PB	B	B	PB	PB	B	PB	PB	B	PB	PB	PB	PB	PB	PB	B	B	PB	PB	B	B	B	PB	B	B	PB	PB	PB	B	PB
JAX00656441	G	A	7	132897148	132498877	74.4476	PB	PB	B	B	PB	B	B	PB	PB	B	PB	PB	B	PB	PB	PB	PB	PB	PB	B	B	PB	PB	B	B	B	PB	B	B	PB	PB	PB	B	PB
UNC13889260	A	C	7	132897544	132499273	74.4476	PB	PB	B	B	PB	B	B	PB	PB	B	PB	PB	B	PB	PB	PB	PB	PB	PB	B	B	PB	PB	B	B	B	PB	B	B	PB	PB	PB	B	PB
gUNC13889260	A	C	7	132897544	132499273	74.4476	PB	PB	B	B	PB	B	B	PB	PB	B	PB	PB	B	PB	PB	PB	PB	PB	PB	B	B	PB	PB	B	B	B	PB	B	B	PB	PB	PB	B	PB
JAX00656486	C	T	7	133078825	132680554	74.4543	PB	PB	B	B	PB	B	B	PB	PB	B	PB	PB	B	PB	PB	PB	PB	PB	PB	B	B	PB	PB	B	B	B	PB	B	B	PB	PB	PB	B	PB
UNC13893173	G	A	7	133222921	132824650	74.5795	PB	PB	B	B	PB	B	B	PB	PB	B	PB	PB	B	PB	PB	PB	PB	PB	PB	B	B	PB	PB	B	B	B	PB	B	B	PB	PB	PB	B	PB
UNC13896788	C	A	7	133459663	133061392	74.9905	PB	PB	B	B	PB	B	B	PB	PB	B	PB	PB	B	PB	PB	PB	PB	PB	PB	B	B	PB	PB	B	B	B	PB	B	B	PB	PB	PB	B	PB
mUNC13899375	G	A	7	133649858	133251587	75.3207	PB	PB	B	B	PB	B	B	PB	PB	B	PB	PB	B	PB	PB	PB	PB	PB	PB	B	B	PB	PB	B	B	B	PB	B	B	PB	PB	PB	B	PB
UNC13900625	G	A	7	133756187	133357916	75.5053	PB	PB	B	B	PB	B	B	PB	PB	B	PB	PB	B	PB	PB	PB	PB	PB	PB	B	B	PB	PB	B	B	B	PB	B	B	PB	PB	PB	B	PB
UNC13902381	C	T	7	133881331	133483060	75.7226	PB	PB	B	B	PB	B	B	PB	PB	B	PB	PB	B	PB	PB	PB	PB	PB	PB	B	B	PB	PB	B	B	B	PB	B	B	PB	PB	PB	B	PB
JAX00656658	T	C	7	133904275	133506004	75.7624	PB	PB	B	B	PB	B	B	PB	PB	B	PB	PB	B	PB	PB	PB	PB	PB	PB	B	B	PB	PB	B	B	B	PB	B	B	PB	PB	PB	B	PB
UNC13906967	A	G	7	134201866	133803595	76.3494	PB	PB	B	B	PB	B	B	PB	PB	B	PB	PB	B	PB	PB	PB	PB	PB	PB	B	B	PB	PB	B	B	B	PB	B	B	PB	PB	PB	B	PB
UNC13908981	G	A	7	134360217	133961946	76.7223	PB	PB	B	B	PB	B	B	PB	PB	B	PB	PB	B	PB	PB	PB	PB	PB	PB	B	B	PB	PB	B	B	B	PB	B	B	PB	PB	PB	B	PB
UNC13909190	T	C	7	134371164	133972893	76.7481	PB	PB	B	B	PB	B	B	PB	PB	B	PB	PB	B	PB	PB	PB	PB	PB	PB	B	B	PB	PB	B	B	B	PB	B	B	PB	PB	PB	B	PB
UNC13909527	T	C	7	134395012	133996741	76.8043	PB	PB	B	B	PB	B	B	PB	PB	B	PB	PB	B	PB	PB	PB	PB	PB	PB	B	B	PB	PB	B	B	B	PB	B	B	PB	PB	PB	B	PB
UNC13910242	C	A	7	134435601	134037330	76.8874	PB	PB	B	B	PB	B	B	PB	PB	B	PB	PB	B	PB	PB	PB	PB	PB	PB	B	B	PB	PB	B	B	B	PB	B	B	PB	PB	PB	B	PB
UNC13910491	G	A	7	134463638	134065367	76.9287	PB	PB	B	B	PB	B	B	PB	PB	B	PB	PB	B	PB	PB	PB	PB	PB	PB	B	B	PB	PB	B	B	B	PB	B	B	PB	PB	PB	B	PB
UNC13911158	C	T	7	134507769	134109498	76.9939	PB	PB	B	B	PB	B	B	PB	PB	B	PB	PB	B	PB	PB	PB	PB	PB	PB	B	B	PB	PB	B	B	B	PB	B	B	PB	PB	PB	B	PB
UNC13912308	C	T	7	134586350	134188079	77.1099	PB	PB	B	B	PB	B	B	PB	PB	B	PB	PB	B	PB	PB	PB	PB	PB	PB	B	B	PB	PB	B	B	B	PB	B	B	PB	PB	PB	B	PB
UNC070580996	A	G	7	134685489	134287218	77.2562	PB	PB	B	B	PB	B	B	PB	PB	B	PB	PB	B	PB	PB	PB	PB	PB	PB	B	B	PB	PB	B	B	B	PB	B	B	PB	PB	PB	B	PB
UNC13914188	T	C	7	134696482	134298211	77.3665	PB	PB	B	B	PB	B	B	PB	PB	B	PB	PB	B	PB	PB	PB	PB	PB	PB	B	B	PB	PB	B	B	B	PB	B	B	PB	PB	PB	B	PB
ST2075392834	C	T	7	134820863	134422592	78.6716	PB	PB	B	B	PB	B	B	PB	PB	B	PB	PB	B	PB	PB	PB	PB	PB	PB	B	B	PB	PB	B	B	B	PB	B	B	PB	PB	PB	B	PB
gUNCHS021796	C	T	7	136156191	135757920	79.6805	PB	PB	PB	B	PB	B	B	PB	PB	B	PB	PB	B	PB	PB	PB	PB	PB	PB	B	B	PB	PB	B	B	B	PB	B	B	PB	PB	PB	B	PB
gUNC13942733	G	A	7	136713526	136315255	80.0297	PB	PB	PB	B	PB	B	B	PB	PB	B	PB	PB	B	PB	PB	PB	PB	PB	PB	B	B	PB	PB	B	B	B	PB	B	B	PB	PB	PB	B	PB
gUNC13950386	G	A	7	137265978	136867707	80.3705	PB	PB	PB	B	PB	B	B	PB	PB	B	PB	PB	B	PB	PB	PB	PB	PB	PB	B	B	PB	PB	B	B	B	PB	B	B	PB	PB	PB	B	PB
gJAX00157670	A	C	7	137906730	137508459	81.0089	PB	PB	PB	B	PB	B	B	PB	PB	B	PB	PB	B	PB	PB	PB	PB	PB	PB	B	B	PB	PB	B	B	B	PB	B	B	PB	PB	PB	B	PB
ST2075558913	A	C	7	138972845	138574574	81.3093	PB	PB	PB	B	PB	B	B	PB	PB	B	PB	PB	B	PB	PB	PB	PB	PB	PB	B	B	PB	PB	B	B	B	PB	B	B	PB	PB	PB	B	PB
gUNC13980835	C	T	7	139001085	138602814	81.5126	PB	PB	PB	B	PB	B	B	PB	PB	B	PB	PB	B	PB	PB	PB	PB	PB	PB	B	B	PB	PB	B	B	B	PB	B	B	PB	PB	PB	B	PB
mUNC13982472	G	A	7	139130991	138710907	82.151	PB	PB	PB	B	PB	B	B	PB	PB	B	PB	PB	B	PB	PB	PB	PB	PB	PB	B	B	PB	PB	B	B	B	PB	B	B	PB	PB	PB	B	PB
ST2075565371	T	G	7	139134277	138714193	82.1591	PB	PB	PB	B	PB	B	B	PB	PB	B	PB	PB	B	PB	PB	PB	PB	PB	PB	B	B	PB	PB	B	B	B	PB	B	B	PB	PB	PB	B	PB
mJAX00658025	G	A	7	139192116	138772032	82.3001	PB	PB	PB	B	PB	B	B	PB	PB	B	PB	PB	B	PB	PB	PB	PB	PB	PB	B	B	PB	PB	B	B	B	PB	B	B	PB	PB	PB	B	PB
gUNC13983934	G	A	7	139222009	138801925	82.373	PB	PB	PB	B	PB	B	B	PB	PB	B	PB	PB	B	PB	PB	PB	PB	PB	PB	B	B	PB	PB	B	B	B	PB	B	B	PB	PB	PB	B	PB
ST2075570530	A	G	7	139263259	138843175	82.4736	PB	PB	PB	B	PB	B	B	PB	PB	B	PB	PB	B	PB	PB	PB	PB	PB	PB	B	B	PB	PB	B	B	B	PB	B	B	PB	PB	PB	B	PB
ST2075571799	T	C	7	139294990	138874906	82.5509	PB	PB	PB	B	PB	B	B	PB	PB	B	PB	PB	B	PB	PB	PB	PB	PB	PB	B	B	PB	PB	B	B	B	PB	B	B	PB	PB	PB	B	PB
gUNC13991887	A	C	7	139785941	139365857	82.929	PB	PB	PB	B	PB	B	B	PB	PB	B	PB	PB	B	PB	PB	PB	PB	PB	PB	B	B	PB	PB	B	B	B	PB	B	B	PB	PB	PB	B	PB
gUNC14011266	C	T	7	141313834	140893747	84.6782	P	P	P	P	P	P	P	P	P	P	P	P	P	P	P	P	P	P	P	P	P	P	P	P	P	P	P	P	P	P	P	P	P	P
gUNC14047362	T	C	7	144835603	144389340	86.8799	PB	PB	PB	B	PB	B	B	PB	PB	B	PB	PB	B	PB	PB	PB	PB	PB	PB	B	B	PB	PB	B	B	B	PB	B	B	PB	PB	PB	B	PB
gUNC14053566	A	G	8	3427000	3477000	0.21448	PB	PB	PB	PB	B	B	PB	PB	B	B	PB	PB	B	PB	PB	PB	B	PB	PB	B	B	PB	PB	PB	PB	PB	B	PB	B	B	PB	B	PB	B
mJAX00659337	A	G	8	3681569	3731569	0.217471	PB	PB	PB	PB	B	B	PB	PB	B	B	PB	PB	B	PB	PB	PB	B	PB	PB	B	B	PB	PB	PB	PB	PB	B	PB	B	B	PB	B	PB	B
gUNCHS022077	C	T	8	4471064	4521064	0.344085	PB	PB	PB	PB	B	B	PB	PB	B	B	PB	PB	B	PB	PB	PB	B	PB	PB	B	B	PB	PB	PB	PB	PB	B	PB	B	B	PB	B	PB	B
mbackupJAX00158395	C	T	8	5298832	5348832	0.518545	PB	PB	PB	PB	B	B	PB	PB	B	B	PB	PB	B	PB	PB	PB	B	PB	PB	B	B	PB	PB	PB	PB	PB	B	PB	B	B	PB	B	PB	B
gCEAJAX00659602	C	A	8	5781389	5831389	0.620249	PB	PB	PB	PB	B	B	PB	PB	B	B	PB	PB	B	PB	PB	PB	B	PB	PB	B	B	PB	PB	PB	PB	PB	B	PB	B	B	PB	B	PB	B
gJAX00659667	T	C	8	6288149	6338149	0.686609	PB	PB	PB	PB	B	B	PB	PB	B	B	PB	PB	B	PB	PB	PB	B	PB	PB	B	B	PB	PB	PB	PB	PB	B	PB	B	B	PB	B	PB	B
gUNC14112858	C	T	8	8172259	8222259	1.25262	PB	PB	PB	PB	B	B	PB	PB	B	B	PB	PB	B	PB	PB	PB	B	PB	PB	B	B	PB	PB	PB	PB	PB	B	PB	B	B	PB	B	PB	B
S6J080328477	C	T	8	8211944	8261944	1.25309	PB	PB	PB	PB	PB	PB	PB	PB	B	B	PB	P	B	PB	P	PB	B	PB	PB	B	B	PB	PB	PB	PB	PB	B	PB	B	B	PB	B	PB	B
gUNC14122889	C	T	8	8862519	8912519	2.09546	PB	PB	PB	PB	B	B	PB	PB	B	B	PB	PB	B	PB	PB	PB	B	PB	PB	B	B	PB	PB	PB	PB	PB	B	PB	B	B	PB	B	PB	B
S6J080406325	C	T	8	10158131	10208131	2.99549	PB	PB	PB	PB	PB	PB	PB	PB	B	B	PB	P	B	PB	P	PB	B	PB	PB	B	B	PB	PB	PB	PB	PB	B	PB	B	B	PB	B	PB	B
gJAX00158787	A	G	8	10499490	10549490	3.27351	PB	PB	PB	PB	B	B	PB	PB	B	B	PB	PB	B	PB	PB	PB	B	PB	PB	B	B	PB	PB	PB	PB	PB	B	PB	B	B	PB	B	PB	B
gUNC14160543	A	G	8	11303473	11353473	3.9283	PB	PB	PB	PB	B	B	PB	PB	B	B	PB	PB	B	PB	PB	PB	B	PB	PB	B	B	PB	PB	PB	PB	PB	B	PB	B	B	PB	B	PB	B
mUNC14168225	G	A	8	11914035	11964035	4.04656	PB	PB	PB	PB	B	B	PB	PB	B	B	PB	PB	B	PB	PB	PB	B	PB	PB	B	B	PB	PB	PB	PB	PB	B	PB	B	B	PB	B	PB	B
S6J080525021	A	G	8	13125528	13175528	4.06079	PB	PB	PB	PB	PB	PB	PB	PB	B	B	PB	P	B	PB	P	PB	B	PB	PB	B	B	PB	PB	PB	PB	PB	B	PB	B	B	PB	B	PB	B
gUNC14186755	G	A	8	13154463	13204463	4.06113	PB	PB	PB	PB	B	B	PB	PB	B	B	PB	PB	B	PB	PB	PB	B	PB	PB	B	B	PB	PB	PB	PB	PB	B	PB	B	B	PB	B	PB	B
gUNC14199451	C	T	8	14096129	14146129	4.83824	PB	PB	PB	PB	B	B	PB	PB	B	B	PB	PB	B	PB	PB	PB	B	PB	PB	B	B	PB	PB	PB	PB	PB	B	PB	B	B	PB	B	PB	B
mUNC080060264	G	T	8	15921720	15971720	6.69617	PB	PB	PB	PB	B	B	PB	PB	B	B	PB	PB	B	PB	PB	PB	B	PB	PB	B	B	PB	PB	PB	PB	PB	B	PB	B	B	PB	B	PB	B
B10080022967	C	T	8	22967500	23457516	9.7572	PB	PB	PB	PB	B	B	PB	PB	B	B	PB	PB	B	PB	PB	PB	B	PB	PB	B	B	PB	PB	PB	PB	PB	B	PB	B	B	PB	B	PB	B
mUNC14312283	C	T	8	23383780	23873796	9.81839	PB	PB	PB	PB	B	B	PB	PB	B	B	PB	PB	B	PB	PB	PB	B	PB	PB	B	B	PB	PB	PB	PB	PB	B	PB	B	B	PB	B	PB	B
UNC14317306	A	G	8	23718442	24208458	9.84444	PB	PB	PB	PB	B	B	PB	PB	B	B	PB	PB	B	PB	PB	PB	B	PB	PB	B	B	PB	PB	PB	PB	PB	B	PB	B	B	PB	B	PB	B
gUNC14318030	C	T	8	23766103	24256119	9.92009	PB	PB	PB	PB	B	B	PB	PB	B	B	PB	PB	B	PB	PB	PB	B	PB	PB	B	B	PB	PB	PB	PB	PB	B	PB	B	B	PB	B	PB	B
S1H080954574	A	C	8	23864362	24354378	9.95632	PB	PB	PB	PB	B	B	PB	PB	B	B	PB	PB	B	PB	PB	PB	B	PB	PB	B	B	PB	PB	PB	PB	PB	B	PB	B	B	PB	B	PB	B
gUNC14326048	G	A	8	24331483	24821499	10.8011	PB	PB	PB	PB	B	B	PB	PB	B	B	PB	PB	B	PB	PB	PB	B	PB	PB	B	B	PB	PB	PB	PB	PB	B	PB	B	B	PB	B	PB	B
gUNC14367766	G	T	8	27417151	27907179	14.3299	B	B	B	B	B	B	B	B	B	B	B	B	B	B	B	B	B	B	B	B	B	B	B	B	B	B	B	B	B	B	B	B	B	B
mJAX00160113	G	A	8	29035479	29525507	14.8551	PB	PB	PB	PB	B	B	PB	PB	B	B	PB	PB	B	PB	PB	PB	B	PB	PB	B	B	PB	PB	PB	PB	PB	B	PB	B	B	PB	B	PB	B
S6J081163883	C	T	8	29097075	29587103	14.873	PB	PB	PB	PB	PB	PB	PB	PB	B	B	PB	P	B	PB	P	PB	B	PB	PB	B	B	PB	PB	PB	PB	PB	B	PB	B	B	PB	B	PB	B
gUNC14398815	T	C	8	29688293	30178321	14.9184	PB	B	PB	PB	B	B	PB	PB	B	B	PB	PB	B	PB	PB	PB	B	PB	PB	B	B	PB	PB	PB	PB	PB	B	PB	B	B	PB	B	PB	B
gUNC14410560	G	A	8	30485818	30975846	15.2616	PB	B	PB	PB	B	B	PB	PB	B	B	PB	PB	B	PB	PB	PB	B	PB	PB	B	B	PB	PB	PB	PB	PB	B	PB	B	B	PB	B	PB	B
UNCHS022552	T	G	8	31135047	31625075	16.3146	PB	B	PB	PB	B	B	PB	PB	B	B	PB	PB	B	PB	PB	PB	B	PB	PB	B	B	PB	PB	PB	PB	PB	B	PB	B	B	PB	B	PB	B
gUNC14452078	C	T	8	32989110	33479138	17.5071	PB	B	PB	B	B	B	B	PB	B	B	PB	PB	B	PB	PB	PB	B	B	PB	B	B	PB	PB	PB	PB	PB	B	PB	B	B	PB	B	PB	B
mbackupUNC080134508	C	T	8	35616842	36083996	19.454	PB	B	PB	B	B	B	B	PB	B	B	PB	PB	B	PB	PB	PB	B	B	PB	B	B	B	PB	PB	PB	PB	B	PB	B	B	PB	B	PB	B
S1H081679368	C	T	8	41984216	42437253	22.2076	PB	B	PB	B	B	B	B	PB	B	B	PB	PB	B	PB	PB	PB	B	B	PB	B	B	B	PB	PB	PB	PB	B	PB	B	B	PB	B	PB	B
gUNC14617468	G	A	8	43433088	43886125	22.2676	PB	B	PB	B	B	B	B	PB	B	B	PB	PB	B	PB	PB	PB	B	B	B	B	B	B	PB	PB	PB	PB	B	PB	B	B	PB	B	PB	B
gJAX00161235	T	C	8	44002480	44455517	22.6122	PB	B	PB	B	B	B	B	PB	B	B	PB	PB	B	PB	PB	PB	B	B	B	B	B	B	PB	PB	PB	PB	B	PB	B	B	PB	B	PB	B
gJAX00161292	G	A	8	44759943	45212980	22.9894	PB	B	PB	B	B	B	B	PB	B	B	PB	PB	B	PB	PB	PB	B	B	B	B	B	B	PB	PB	PB	PB	B	PB	B	B	PB	B	PB	B
gUNC14638649	T	C	8	45126038	45579075	23.3389	PB	B	PB	B	B	B	B	PB	B	B	PB	PB	B	PB	PB	PB	B	B	B	B	B	B	PB	PB	PB	PB	B	PB	B	B	PB	B	PB	B
gUNC14651086	G	A	8	45907709	46360746	24.2076	PB	B	PB	B	B	B	B	PB	B	B	PB	PB	B	PB	PB	PB	B	B	B	B	B	B	PB	PB	PB	PB	B	PB	B	B	PB	B	PB	B
SSH081869830	C	T	8	46745761	47198796	24.745	PB	B	PB	B	B	B	B	PB	B	B	PB	PB	B	PB	PB	PB	B	B	B	B	B	B	PB	PB	PB	PB	B	PB	B	B	PB	B	PB	B
mbackuprs37146576	T	C	8	46900165	47353200	24.782	B	B	B	B	B	B	B	B	B	B	B	B	B	B	B	B	B	B	B	B	B	B	B	B	B	B	B	B	B	B	B	B	B	B
mbackupUNC081473870	G	A	8	47802530	48255565	25.2276	PB	B	PB	B	B	B	B	PB	B	B	PB	PB	B	PB	PB	PB	B	B	B	B	B	B	PB	PB	PB	PB	B	PB	B	B	PB	B	PB	B
JAX00667947	G	A	8	48008167	48461202	25.2822	PB	B	PB	B	B	B	B	PB	B	B	PB	PB	B	PB	PB	PB	B	B	B	B	B	B	PB	PB	PB	PB	B	PB	B	B	PB	B	PB	B
mUNC14704032	G	T	8	49639816	50092851	26.2093	PB	B	PB	B	B	B	B	PB	B	B	PB	PB	B	PB	PB	PB	B	B	B	B	B	B	PB	PB	PB	PB	B	PB	B	B	PB	B	PB	B
SFT081991160	G	A	8	49779017	50232052	26.3421	PB	B	PB	B	B	B	B	PB	B	B	PB	PB	B	PB	PB	PB	B	B	B	B	B	B	PB	PB	PB	PB	B	PB	B	B	PB	B	PB	B
SSR082054504	A	G	8	51362606	51815641	27.175	PB	B	PB	B	B	B	B	PB	B	B	PB	PB	B	PB	PB	PB	B	B	B	B	B	B	PB	PB	PB	PB	B	PB	B	B	PB	B	PB	B
gUNC14727686	T	G	8	51374353	51827388	27.1751	PB	B	PB	B	B	B	B	PB	B	B	PB	PB	B	PB	PB	PB	B	B	B	B	B	B	PB	PB	PB	PB	B	PB	B	B	PB	B	PB	B
gUNC14789534	C	A	8	56478951	56931986	28.0683	PB	B	PB	B	B	B	B	PB	B	B	PB	PB	B	PB	PB	PB	B	B	B	B	B	B	PB	PB	PB	PB	B	PB	B	B	PB	B	PB	B
gUNC14802833	T	C	8	57590135	58043169	28.407	PB	B	PB	B	B	B	B	PB	B	B	PB	PB	B	PB	PB	PB	B	B	B	B	B	B	PB	PB	PB	PB	B	PB	B	B	PB	B	PB	B
gUNC14814774	T	C	8	58412634	58865668	29.0835	PB	B	PB	B	B	B	B	PB	B	B	PB	PB	B	PB	PB	PB	B	B	B	B	B	B	PB	PB	PB	PB	B	PB	B	B	PB	B	PB	B
UNC080237919	T	G	8	58640684	59093718	29.1548	PB	B	PB	B	B	B	B	PB	B	B	PB	PB	B	PB	PB	PB	B	B	B	B	B	B	PB	PB	PB	PB	B	PB	B	B	PB	B	PB	B
gUNC14825627	G	A	8	59171276	59624310	29.1974	PB	B	PB	B	B	B	B	PB	B	B	PB	PB	B	PB	PB	PB	B	B	B	B	B	B	PB	PB	PB	PB	B	PB	B	B	PB	B	PB	B
gUNC14829851	T	C	8	59439300	59892334	29.2005	B	B	B	B	B	B	B	B	B	B	B	B	B	B	B	B	B	B	B	B	B	B	B	B	B	B	B	B	B	B	B	B	B	B
gUNC14839179	G	A	8	60158988	60612022	29.209	PB	B	PB	B	B	B	B	PB	B	B	PB	PB	B	PB	PB	PB	B	B	B	B	B	B	PB	PB	PB	PB	B	PB	B	B	PB	B	PB	B
gUNC14841376	G	A	8	60326945	60779979	29.217	PB	B	PB	B	B	B	B	PB	B	B	PB	PB	B	PB	PB	PB	B	B	B	B	B	B	PB	PB	PB	PB	B	PB	B	B	PB	B	PB	B
gUNC14848296	C	A	8	60845204	61298238	29.2887	PB	B	PB	B	B	B	B	PB	B	B	PB	PB	B	PB	PB	PB	B	B	B	B	B	B	PB	PB	PB	PB	B	PB	B	B	PB	B	PB	B
gUNCHS023084	C	T	8	61639442	62092476	29.8237	PB	B	PB	B	B	B	B	PB	B	B	PB	PB	B	PB	PB	PB	B	B	B	B	B	B	PB	PB	PB	PB	B	PB	B	B	PB	B	PB	B
mJAX00670539	C	T	8	63836643	64289677	30.5362	PB	B	PB	B	B	B	B	PB	B	B	PB	PB	B	PB	PB	PB	B	B	B	B	B	B	PB	PB	PB	PB	B	PB	B	B	PB	B	PB	B
gUNC14911603	G	A	8	65479006	65931658	31.4652	PB	B	PB	B	B	B	B	PB	PB	B	PB	PB	B	PB	PB	PB	B	B	B	B	B	B	PB	PB	PB	PB	B	PB	B	B	PB	B	PB	B
gUNC14919510	T	C	8	66061794	66514446	31.5084	PB	B	PB	B	B	B	B	PB	PB	B	PB	PB	B	PB	PB	PB	B	B	B	B	B	B	PB	PB	PB	PB	B	PB	B	B	PB	B	PB	B
mJAX00671437	A	G	8	68343478	68796130	32.3039	PB	B	PB	B	B	B	B	PB	PB	B	PB	PB	B	PB	PB	PB	B	B	B	B	B	B	PB	PB	PB	PB	B	PB	B	B	PB	B	PB	B
gUNC15004266	A	G	8	74286125	75012753	33.8849	PB	B	PB	B	B	B	B	PB	PB	B	PB	PB	B	PB	PB	PB	B	B	B	B	B	B	PB	PB	PB	PB	B	PB	B	B	PB	B	PB	B
S6T082984558	C	T	8	74613957	75340585	33.9561	PB	B	PB	B	B	B	B	PB	PB	B	PB	PB	B	PB	PB	PB	B	B	B	B	B	B	PB	PB	PB	PB	B	PB	B	B	PB	B	PB	B
gJAX00163528	T	C	8	74916418	75643046	34.0218	PB	B	PB	B	B	B	B	PB	PB	B	PB	PB	B	PB	PB	PB	B	B	B	B	B	B	PB	PB	PB	PB	B	PB	B	B	PB	B	PB	B
SAH082998569	A	G	8	74964233	75690861	34.0322	PB	B	PB	B	B	B	B	PB	PB	B	PB	PB	B	PB	PB	PB	B	B	B	B	B	B	PB	PB	PB	PB	B	PB	B	B	PB	B	PB	B
gUNC15047570	T	G	8	77728768	78455397	35.1335	PB	B	PB	B	B	B	B	PB	PB	B	PB	PB	B	PB	PB	PB	B	B	B	B	B	B	PB	PB	PB	PB	B	PB	B	B	PB	B	PB	B
gUNC15050081	A	G	8	77894776	78621405	35.185	PB	B	PB	B	B	B	B	PB	PB	B	PB	PB	B	PB	PB	PB	B	B	B	B	B	B	PB	PB	PB	PB	B	PB	B	B	PB	B	PB	B
gUNC15050525	A	G	8	77923916	78650545	35.194	PB	B	PB	B	B	B	B	PB	PB	B	PB	PB	B	PB	PB	PB	B	B	B	B	B	B	PB	PB	PB	PB	B	PB	B	B	PB	B	PB	B
gUNC15051586	G	A	8	77973527	78700156	35.2094	PB	B	PB	B	B	B	B	PB	PB	B	PB	PB	B	PB	PB	PB	B	B	B	B	B	B	PB	PB	PB	PB	B	PB	B	B	PB	B	PB	B
UNC15053887	C	T	8	78107577	78834206	35.2763	PB	B	PB	B	B	B	B	PB	PB	B	PB	PB	B	PB	PB	PB	B	B	B	B	B	B	PB	PB	PB	PB	B	PB	B	B	PB	B	PB	B
SX1083138170	T	C	8	78454269	79180898	35.4912	PB	B	PB	B	B	B	B	PB	PB	B	PB	PB	B	PB	PB	PB	B	B	B	B	B	B	PB	PB	PB	PB	B	PB	B	B	PB	B	PB	B
mJAX00673493	C	T	8	78903753	79630382	35.7697	PB	B	PB	B	B	B	B	PB	PB	B	PB	PB	B	PB	PB	PB	B	B	B	B	B	B	PB	PB	PB	PB	B	PB	B	B	PB	B	PB	B
gUNC15117286	C	A	8	82835462	83562091	38.0778	PB	B	PB	B	B	B	B	PB	PB	B	PB	PB	B	PB	PB	PB	B	B	B	B	B	B	PB	PB	PB	PB	B	PB	B	B	B	B	B	B
S6T083317095	C	T	8	82927385	83654014	38.0788	PB	B	PB	B	B	B	B	PB	PB	B	PB	PB	B	PB	PB	PB	B	B	B	B	B	B	PB	PB	PB	PB	B	PB	B	B	B	B	B	B
mUNC080510478	C	T	8	83484909	84211538	38.6972	PB	B	PB	B	B	B	B	PB	PB	B	PB	PB	B	PB	PB	PB	B	B	B	B	B	B	PB	PB	PB	PB	B	PB	B	B	B	B	B	B
gUNC15150708	G	A	8	85463574	86190203	40.0863	PB	B	PB	B	B	B	B	PB	PB	B	PB	PB	B	PB	PB	PB	B	B	B	B	B	B	PB	PB	PB	PB	B	PB	B	B	B	B	B	B
gJAX00164358	C	T	8	86017501	86744130	40.1505	PB	B	PB	B	B	B	B	PB	PB	B	PB	PB	B	PB	PB	PB	B	B	B	B	B	B	PB	PB	PB	PB	B	PB	B	B	B	B	B	B
SFH083446336	C	T	8	86158420	86885049	40.2978	PB	B	PB	B	B	B	B	PB	PB	B	PB	PB	B	PB	PB	PB	B	B	B	B	B	B	PB	PB	PB	PB	B	PB	B	B	B	B	B	B
gUNC15169378	C	T	8	86830750	87557378	40.5795	PB	B	PB	B	B	B	B	PB	PB	B	PB	PB	B	PB	PB	PB	B	B	B	B	B	B	PB	PB	PB	PB	B	PB	B	B	B	B	B	B
UNCHS023653	G	A	8	86876114	87602742	40.58	PB	B	PB	B	B	B	B	PB	PB	B	PB	PB	B	PB	PB	PB	B	B	B	B	B	B	PB	PB	PB	PB	B	PB	B	B	B	B	B	B
gUNCHS023667	C	T	8	87288563	88015191	40.6417	PB	B	B	B	B	B	B	PB	PB	B	PB	PB	B	PB	PB	PB	B	B	B	B	B	B	PB	PB	PB	PB	B	PB	B	B	B	B	B	B
gUNC15182447	A	G	8	87696861	88423489	40.8055	PB	B	B	B	B	B	B	PB	PB	B	PB	PB	B	PB	PB	PB	B	B	B	B	B	B	PB	PB	PB	PB	B	PB	B	B	B	B	B	B
S3C083510605	G	A	8	87765131	88491759	40.8592	PB	B	B	B	B	B	B	PB	PB	B	PB	PB	B	PB	PB	PB	B	B	B	B	B	B	PB	PB	PB	PB	B	PB	B	B	B	B	B	B
mUNC080521812	G	A	8	88285635	89012263	41.5405	PB	B	B	B	B	PB	B	PB	PB	B	PB	PB	B	PB	PB	PB	B	B	B	B	B	B	PB	PB	PB	PB	B	PB	B	B	B	B	B	B
UNC15258145	T	G	8	92679700	93406328	43.4787	PB	B	B	B	B	PB	B	PB	PB	PB	PB	PB	B	PB	PB	PB	B	B	B	B	B	B	PB	PB	PB	PB	B	PB	B	B	B	B	B	B
mUNC15258145	T	G	8	92679700	93406328	43.4787	PB	B	B	B	B	PB	B	PB	PB	PB	PB	PB	B	PB	PB	PB	B	B	B	B	B	B	PB	PB	PB	PB	B	PB	B	B	B	B	B	B
gUNCHS023854	C	T	8	93461560	94188188	44.0609	PB	B	B	B	B	PB	B	PB	PB	PB	PB	PB	B	PB	PB	PB	B	B	B	B	B	B	PB	PB	PB	PB	B	PB	B	B	B	B	B	B
gUNC15280105	C	T	8	94048088	94774716	44.5868	PB	B	B	B	B	PB	B	PB	PB	PB	PB	PB	B	PB	PB	PB	B	B	B	B	B	B	PB	PB	PB	PB	B	PB	B	B	B	B	B	B
gUNC15288670	A	G	8	94744761	95471389	45.226	PB	B	B	B	B	PB	B	PB	PB	PB	PB	PB	B	PB	PB	PB	B	B	B	B	B	B	PB	PB	PB	PB	B	PB	B	B	B	B	B	B
S6J083818594	T	C	8	95464853	96191481	45.6046	PB	B	B	B	B	PB	B	PB	PB	PB	PB	P	P	PB	P	PB	PB	PB	PB	PB	PB	PB	PB	P	P	P	PB	P	PB	PB	P	PB	PB	PB
S1H083826428	G	A	8	95660710	96387338	45.6069	PB	B	B	B	B	PB	B	PB	PB	PB	PB	PB	B	PB	PB	PB	B	B	B	B	B	B	PB	PB	PB	PB	B	PB	B	B	B	B	B	B
gUNC15311561	T	G	8	96687117	97413745	46.8118	PB	B	B	B	B	PB	B	PB	PB	PB	PB	PB	B	PB	PB	PB	B	B	B	B	B	B	PB	PB	PB	PB	B	PB	B	B	B	B	B	B
mUNC15329136	C	T	8	97896948	98623580	47.397	PB	B	B	B	B	PB	B	PB	PB	PB	PB	PB	B	PB	PB	PB	B	B	B	B	B	B	PB	PB	PB	PB	B	PB	B	B	B	B	B	B
S3J083934130	C	T	8	98353259	99079891	47.4024	PB	B	B	B	B	PB	B	PB	PB	PB	PB	PB	B	PB	PB	PB	B	B	B	B	B	B	PB	PB	PB	PB	B	PB	B	B	B	B	B	B
gUNCHS023996	G	A	8	99457152	100183784	48.0493	PB	B	B	B	B	PB	B	PB	PB	PB	PB	PB	B	PB	PB	PB	B	B	B	B	B	B	PB	PB	PB	PB	B	PB	B	B	B	B	B	B
gUNC15363342	G	T	8	100213263	100939895	48.1964	PB	B	B	B	B	PB	B	PB	PB	PB	PB	PB	B	PB	PB	PB	B	B	B	B	B	B	PB	PB	PB	PB	B	PB	B	B	B	B	B	B
gUNC15379294	C	A	8	101299707	102026339	48.5655	PB	B	B	B	B	PB	B	PB	PB	PB	PB	PB	B	PB	PB	PB	B	B	B	B	B	B	PB	PB	PB	PB	B	PB	B	B	B	B	B	B
mUNC15391620	A	G	8	102118880	102845512	48.5752	PB	B	B	B	B	PB	B	PB	PB	PB	PB	PB	B	PB	PB	PB	B	B	B	B	B	B	PB	PB	PB	PB	B	PB	B	B	B	B	B	B
B10080102623	T	G	8	102623597	103350229	48.934	PB	B	B	B	B	PB	B	PB	PB	PB	PB	PB	B	PB	PB	PB	B	B	B	B	B	B	PB	PB	PB	PB	B	PB	B	B	B	B	B	B
gUNC15429081	A	G	8	104944836	105671468	51.5133	PB	B	B	B	B	PB	B	PB	PB	PB	PB	PB	B	PB	PB	PB	B	B	B	B	B	B	PB	PB	PB	PB	B	PB	B	B	B	B	B	B
gUNC15434530	G	T	8	105517797	106244429	51.5201	PB	B	B	B	B	PB	B	PB	PB	PB	PB	PB	B	PB	PB	PB	B	B	B	B	B	B	PB	PB	PB	PB	B	PB	B	B	B	B	B	B
gUNC15446340	C	T	8	106738488	107465120	51.6765	PB	B	B	B	B	PB	B	PB	PB	PB	PB	PB	B	PB	PB	PB	B	B	B	B	B	B	PB	PB	PB	PB	B	PB	B	B	B	B	B	B
S6J084270812	T	C	8	106770309	107496941	51.6769	PB	B	B	B	B	PB	B	PB	P	PB	PB	P	PB	PB	P	P	PB	PB	B	PB	B	PB	PB	P	PB	PB	B	P	B	B	PB	B	B	B
gJAX00165953	C	T	8	107251048	107977680	52.3542	PB	B	B	B	B	PB	B	PB	PB	PB	PB	PB	B	PB	PB	PB	B	B	B	B	B	B	PB	PB	PB	PB	B	PB	B	B	B	B	B	B
gUNCHS024142	T	C	8	107906205	108632837	53.3517	B	B	B	B	B	PB	B	PB	PB	PB	PB	PB	B	PB	PB	PB	B	B	B	B	B	B	PB	PB	PB	PB	B	PB	B	B	B	B	B	B
gJAX00166095	A	G	8	109158640	109885272	55.0911	B	B	B	B	B	PB	B	B	PB	PB	PB	PB	B	PB	PB	PB	B	B	B	B	B	B	PB	PB	PB	PB	B	PB	B	B	B	B	B	B
gUNC15481239	A	G	8	109616627	110343259	55.5871	B	B	B	B	B	B	B	B	B	B	B	B	B	B	B	B	B	B	B	B	B	B	B	B	B	B	B	B	B	B	B	B	B	B
gUNC15491356	A	C	8	110570263	111296895	55.9995	B	B	B	B	B	PB	B	B	PB	PB	PB	PB	B	PB	PB	PB	B	B	B	B	B	B	PB	PB	PB	PB	B	PB	B	B	B	B	B	B
gUNC15494386	T	C	8	111003579	111730211	56.3272	B	B	B	B	B	PB	B	B	PB	PB	PB	PB	B	PB	PB	PB	B	B	B	B	B	B	PB	PB	PB	PB	B	PB	B	B	B	B	B	B
mUNC15495823	T	C	8	111195972	111922604	56.4259	B	B	B	B	B	PB	B	B	PB	PB	PB	PB	B	PB	PB	PB	B	B	B	B	B	B	PB	PB	PB	PB	B	PB	B	B	B	B	B	B
UNC15496851	G	T	8	111349482	112076114	56.4277	B	B	B	B	B	PB	B	B	PB	PB	PB	PB	B	PB	PB	PB	B	B	B	B	B	B	PB	PB	PB	PB	B	PB	B	B	B	B	B	B
gUNC15499741	C	T	8	111610547	112337179	56.4307	B	B	B	B	B	PB	B	B	PB	PB	PB	PB	B	PB	PB	PB	B	B	B	B	B	B	PB	PB	PB	PB	B	PB	B	B	B	B	B	B
gJAX00680293	C	T	8	111724867	112451499	56.4321	B	B	B	B	B	PB	B	B	PB	PB	PB	PB	B	PB	PB	PB	B	B	B	B	B	B	PB	PB	PB	PB	B	PB	B	B	B	B	B	B
gUNC15502227	C	T	8	111818543	112545175	56.4621	B	B	B	B	B	PB	B	B	PB	PB	PB	PB	B	PB	PB	PB	B	B	B	B	B	B	PB	PB	PB	PB	B	PB	B	B	B	B	B	B
gUNC15505417	G	A	8	112005017	112731649	56.7379	B	B	B	B	B	PB	B	B	PB	PB	PB	PB	B	PB	PB	PB	B	B	B	B	B	B	PB	PB	PB	PB	B	PB	B	B	B	B	B	B
UNC15509422	G	A	8	112247434	112974066	57.0965	B	B	B	B	B	PB	B	B	PB	PB	PB	PB	B	PB	PB	PB	B	B	B	B	B	B	PB	PB	PB	PB	B	PB	B	B	B	B	B	B
UNC15511451	C	T	8	112393447	113120079	57.1458	B	B	B	B	B	PB	B	B	PB	PB	PB	PB	B	PB	PB	PB	B	B	B	B	B	B	PB	PB	PB	PB	B	PB	B	B	B	B	B	B
UNC15515810	G	A	8	112716365	113442997	57.1496	B	B	B	B	B	PB	B	B	PB	PB	PB	PB	B	PB	PB	PB	B	B	B	B	B	B	PB	PB	PB	PB	B	PB	B	B	B	B	B	B
gUNC15518743	A	G	8	112978447	113705079	57.2258	B	B	B	B	B	PB	B	B	PB	PB	PB	PB	B	PB	PB	PB	B	B	B	B	B	B	PB	PB	PB	PB	B	PB	B	B	B	B	B	B
UNC15521980	G	A	8	113238511	113965143	57.615	B	B	B	B	B	PB	B	B	PB	PB	PB	PB	B	PB	PB	PB	B	B	B	B	B	B	PB	PB	PB	PB	B	PB	B	B	B	B	B	B
UNC15522114	C	A	8	113256052	113982684	57.6412	B	B	B	B	B	PB	B	B	PB	PB	PB	PB	B	PB	PB	PB	B	B	B	B	B	B	PB	PB	PB	PB	B	PB	B	B	B	B	B	B
JAX00166407	G	A	8	113317644	114044276	57.7334	B	B	B	B	B	PB	B	B	PB	PB	PB	PB	B	PB	PB	PB	B	B	B	B	B	B	PB	PB	PB	PB	B	PB	B	B	B	B	B	B
gUNC15524007	C	T	8	113398224	114124856	57.854	B	B	B	B	B	B	B	B	B	B	B	B	B	B	B	B	B	B	B	B	B	B	B	B	B	B	B	B	B	B	B	B	B	B
gUNC15527048	C	T	8	113616045	114342677	58.0959	B	B	B	B	B	PB	B	B	PB	PB	PB	PB	B	PB	PB	PB	B	B	B	B	B	B	PB	PB	PB	PB	B	PB	B	B	B	B	B	B
gUNC15527593	G	A	8	113648035	114374667	58.0962	B	B	B	B	B	PB	B	B	PB	PB	PB	PB	B	PB	PB	PB	B	B	B	B	B	B	PB	PB	PB	PB	B	PB	B	B	B	B	B	B
UNC15531582	C	T	8	113917600	114644232	58.7065	B	B	B	B	B	PB	B	B	PB	PB	PB	PB	B	PB	PB	PB	B	B	B	B	B	B	PB	PB	PB	PB	B	PB	B	B	B	B	B	B
SX1084560526	T	C	8	114013153	114739785	58.8211	B	B	B	B	B	PB	B	B	PB	PB	PB	PB	B	PB	PB	PB	B	B	B	B	B	B	PB	PB	PB	PB	B	PB	B	B	B	B	B	B
gUNC15533516	T	C	8	114034046	114760786	58.8463	B	B	B	B	B	PB	B	B	PB	PB	PB	PB	B	PB	PB	PB	B	B	B	B	B	B	PB	PB	PB	PB	B	PB	B	B	B	B	B	B
gUNC15537918	T	C	8	114279702	115006442	59.1591	B	B	B	B	B	PB	B	B	PB	PB	PB	PB	B	PB	PB	PB	B	B	B	B	B	B	PB	PB	PB	PB	B	PB	B	B	B	B	B	B
mbackupUNC080390439	G	A	8	114459136	115185876	59.4538	B	B	B	B	B	PB	B	B	PB	PB	PB	PB	B	PB	PB	PB	B	B	B	B	B	B	PB	PB	PB	PB	B	PB	B	B	B	B	B	B
gUNC15544844	C	A	8	114642027	115368767	59.7541	B	B	B	B	B	PB	B	B	PB	PB	PB	PB	B	PB	PB	PB	B	B	B	PB	B	B	PB	PB	PB	PB	B	PB	B	B	B	B	B	B
mUNC15546530	G	A	8	114747796	115474536	59.9278	B	B	B	B	B	PB	B	B	PB	PB	PB	PB	B	PB	PB	PB	B	B	B	PB	B	B	PB	PB	PB	PB	B	PB	B	B	B	B	B	B
mUNC15546530b	G	A	8	114747796	115474536	59.9278	B	B	B	B	B	PB	B	B	PB	PB	PB	PB	B	PB	PB	PB	B	B	B	PB	B	B	PB	PB	PB	PB	B	PB	B	B	B	B	B	B
gUNC15550042	T	G	8	114949106	115675846	60.2584	B	B	B	B	B	PB	B	B	PB	PB	PB	PB	B	PB	PB	PB	B	B	B	PB	B	B	PB	PB	PB	PB	B	PB	B	B	B	B	B	B
S3R084640247	G	A	8	116006199	116732938	61.1577	B	B	B	B	B	PB	B	B	PB	PB	PB	PB	B	PB	PB	PB	B	B	B	PB	B	PB	PB	PB	PB	PB	B	PB	B	B	B	B	B	B
gUNC15567070	C	T	8	116119187	116845926	61.2475	B	B	B	B	B	PB	B	B	PB	PB	PB	PB	B	PB	PB	PB	B	B	B	PB	B	PB	PB	PB	PB	PB	B	PB	B	B	B	B	B	B
S1H084653043	G	A	8	116326092	117052831	61.3447	B	B	B	B	B	PB	B	B	PB	PB	PB	PB	B	PB	PB	PB	B	B	B	PB	B	PB	PB	PB	PB	PB	B	PB	B	B	B	B	B	B
gJAX00681656	A	G	8	117458598	118185337	62.5924	B	B	B	B	B	PB	B	B	PB	PB	PB	PB	B	PB	PB	PB	B	B	B	PB	B	PB	PB	PB	PB	PB	B	PB	B	B	B	B	B	B
gUNC15598756	C	T	8	118111065	118837804	64.2672	B	B	B	B	B	PB	B	B	B	PB	PB	PB	B	PB	PB	PB	B	B	B	PB	B	PB	PB	PB	PB	PB	B	PB	B	B	B	B	B	B
gUNC15608163	G	A	8	118707026	119433765	64.714	B	B	B	B	B	PB	B	B	B	PB	PB	PB	B	PB	PB	PB	B	B	B	PB	B	PB	PB	PB	PB	PB	B	PB	B	B	B	B	B	B
gUNC15611317	C	T	8	118963898	119690637	65.1904	B	B	B	B	B	PB	B	B	B	PB	PB	PB	B	PB	PB	PB	B	B	B	PB	B	PB	PB	PB	PB	PB	B	PB	B	B	B	B	B	B
gUNCHS024391	C	T	8	120322982	121049721	67.7108	B	B	B	B	B	PB	B	B	B	PB	PB	PB	B	PB	PB	PB	B	B	B	PB	B	PB	PB	PB	PB	PB	B	PB	B	B	B	B	B	B
UNC15645911	A	C	8	121445574	122172313	68.898	B	B	B	B	B	PB	B	B	B	PB	PB	PB	B	PB	PB	PB	B	B	B	PB	B	PB	PB	PB	PB	PB	B	PB	B	B	B	B	B	B
UNC15651643	G	A	8	121808996	122535735	69.0831	B	B	B	B	B	PB	B	B	B	PB	PB	PB	B	PB	PB	PB	B	B	B	PB	B	PB	PB	PB	PB	PB	B	PB	B	B	B	B	B	B
UNC15653414	A	C	8	121901455	122628194	69.1239	B	B	B	B	B	PB	B	B	B	PB	PB	PB	B	PB	PB	PB	B	B	B	PB	B	PB	PB	PB	PB	PB	B	PB	B	B	B	B	B	B
S6T084886621	A	G	8	122165534	122892273	69.1455	B	B	B	B	B	PB	B	B	B	PB	PB	PB	B	PB	PB	PB	B	B	B	PB	B	PB	PB	PB	PB	PB	B	PB	B	B	B	B	B	B
gUNC15658760	C	T	8	122200752	122927491	69.1459	B	B	B	B	B	PB	B	B	B	PB	PB	PB	B	PB	PB	PB	B	B	B	PB	B	PB	PB	PB	PB	PB	B	PB	B	B	B	B	B	B
UNC15673364	G	A	8	123302254	124028993	70.4069	B	B	B	B	B	PB	B	B	B	PB	PB	PB	B	PB	PB	PB	B	B	B	PB	B	PB	PB	PB	PB	PB	B	PB	B	B	B	B	B	B
SBC084932507	T	C	8	123312686	124039425	70.4071	B	B	B	B	B	PB	B	B	B	PB	PB	PB	B	PB	PB	PB	B	B	B	PB	B	PB	PB	PB	PB	PB	B	PB	B	B	B	B	B	B
gUNC15674177	G	A	8	123345352	124072091	70.4074	B	B	B	B	B	PB	B	B	B	PB	PB	PB	B	PB	PB	PB	B	B	B	PB	B	PB	PB	PB	PB	PB	B	PB	B	B	B	B	B	B
UNC15675864	T	C	8	123463343	124190082	70.4088	B	B	B	B	B	PB	B	B	B	PB	PB	PB	B	PB	PB	PB	B	B	B	PB	B	PB	PB	PB	PB	PB	B	PB	B	B	B	B	B	B
gUNC15677828	C	T	8	123721993	124448732	70.4302	P	P	P	P	P	P	P	P	P	P	P	P	P	P	P	P	P	P	P	P	P	P	P	P	P	P	P	P	P	P	P	P	P	P
UNC15682502	T	C	8	124001194	124727933	70.6268	B	B	B	B	B	PB	B	B	B	PB	PB	PB	B	PB	PB	PB	B	B	B	PB	B	PB	PB	PB	PB	PB	B	PB	B	B	B	B	B	B
UNC15682981	G	A	8	124049070	124775809	70.6696	B	B	B	B	B	PB	B	B	B	PB	PB	PB	B	PB	PB	PB	B	B	B	PB	B	PB	PB	PB	PB	PB	B	PB	B	B	B	B	B	B
SX1084966861	A	C	8	124171540	124898279	70.7794	B	B	B	B	B	PB	B	B	B	PB	PB	PB	B	PB	PB	PB	B	B	B	PB	B	PB	PB	PB	PB	PB	B	PB	B	B	B	B	B	B
SX1084966996	C	A	8	124174924	124901663	70.7824	B	B	B	B	B	PB	B	B	B	PB	PB	PB	B	PB	PB	PB	B	B	B	PB	B	PB	PB	PB	PB	PB	B	PB	B	B	B	B	B	B
mUNC15693202	C	T	8	124559381	125286120	71.1247	B	B	B	B	B	PB	B	B	B	PB	PB	PB	B	PB	PB	PB	B	B	B	PB	B	PB	PB	PB	PB	PB	B	PB	B	B	B	B	B	B
SAH084996621	G	A	8	124915539	125642278	71.1887	B	B	B	B	B	PB	B	B	B	PB	PB	PB	B	PB	PB	PB	B	B	B	PB	B	PB	PB	PB	PB	PB	B	PB	B	B	B	B	B	B
gUNC15704048	T	C	8	125366763	126093502	71.9114	B	B	B	B	B	PB	B	B	B	PB	PB	PB	B	PB	PB	PB	B	B	B	PB	B	PB	PB	PB	PB	PB	B	PB	B	B	B	B	B	B
S3C085019825	A	G	8	125495649	126222388	71.9505	B	B	B	B	B	PB	B	B	B	PB	PB	PB	B	PB	PB	PB	B	B	B	PB	B	PB	PB	PB	PB	PB	B	PB	B	B	B	B	B	B
S6J085066393	C	T	8	126659828	127386578	72.9186	B	B	B	B	B	PB	B	B	PB	P	P	P	P	P	P	P	P	PB	P	P	P	PB	PB	P	P	P	P	P	P	P	P	P	P	P
gUNC15729350	G	A	8	127020584	127747334	72.9533	B	B	B	B	B	PB	B	B	B	PB	PB	PB	B	PB	PB	PB	B	B	B	PB	B	PB	PB	PB	PB	PB	B	PB	B	B	B	B	B	B
gUNC15747739	C	T	8	128510817	129237298	74.385	B	B	B	B	B	PB	B	B	B	PB	PB	PB	B	PB	PB	PB	B	B	B	PB	B	PB	PB	PB	B	PB	B	PB	B	B	B	B	B	B
UNC15748820	C	T	8	128601355	129327836	74.3861	B	B	B	B	B	PB	B	B	B	PB	PB	PB	B	PB	PB	PB	B	B	B	PB	B	PB	PB	PB	B	PB	B	PB	B	B	B	B	B	B
mJAX00167632	C	T	9	3582987	3582987	0.353091	PB	PB	PB	B	B	PB	B	B	B	PB	PB	PB	B	PB	PB	PB	B	B	B	B	B	PB	PB	PB	PB	B	PB	B	PB	B	PB	PB	B	B
gJAX00167690	A	G	9	4374130	4374130	0.647089	PB	PB	PB	B	B	PB	B	B	B	PB	PB	PB	B	PB	PB	PB	B	B	B	B	B	PB	PB	PB	PB	B	PB	B	PB	B	PB	PB	B	B
mUNC15772421	C	T	9	5290473	5290473	0.658188	PB	PB	PB	B	B	PB	B	B	B	PB	PB	PB	B	PB	PB	PB	B	B	B	B	B	PB	PB	PB	PB	B	PB	B	PB	B	PB	PB	B	B
UNC15799430	T	C	9	7376429	7376429	0.683455	PB	PB	PB	B	B	PB	B	B	B	PB	PB	PB	B	PB	PB	PB	B	B	B	B	B	PB	PB	PB	PB	B	PB	B	PB	B	PB	PB	B	B
gUNC15803388	A	G	9	7753359	7753360	0.688021	PB	PB	PB	B	B	PB	B	B	B	PB	PB	PB	B	PB	PB	PB	B	B	B	B	B	PB	PB	PB	PB	B	PB	B	PB	B	PB	PB	B	B
UNC15809310	T	C	9	8306921	8306922	0.694726	PB	PB	PB	B	B	PB	B	B	B	PB	PB	PB	B	PB	PB	PB	B	B	B	B	B	PB	PB	PB	PB	B	PB	B	PB	B	PB	PB	B	B
gUNC15814354	C	T	9	8815551	8815552	0.700887	PB	PB	PB	B	B	PB	B	B	B	PB	PB	PB	B	PB	PB	PB	B	B	B	B	B	PB	PB	PB	PB	B	PB	B	PB	B	PB	PB	B	B
gJAX00168049	A	G	9	9261076	9261081	0.706283	PB	PB	PB	B	B	PB	B	B	B	PB	PB	PB	B	PB	PB	PB	B	B	B	B	B	PB	PB	PB	PB	B	PB	B	PB	B	PB	PB	B	B
gUNC15832886	C	T	9	10126524	10126529	0.716767	P	P	P	P	P	P	P	P	P	P	P	P	P	P	P	P	P	P	P	P	P	P	P	P	P	P	P	P	P	P	P	P	P	P
gUNC15835273	C	A	9	10353284	10353289	0.719513	PB	PB	PB	B	B	PB	B	B	B	PB	PB	PB	B	PB	PB	PB	B	B	B	B	B	PB	PB	PB	PB	B	PB	B	PB	B	PB	PB	B	B
gUNC15840513	C	T	9	10818670	10818675	0.765726	PB	PB	PB	B	B	PB	B	B	B	PB	PB	PB	B	PB	PB	PB	B	B	B	B	B	PB	PB	PB	PB	B	PB	B	PB	B	PB	PB	B	B
gUNC15849627	A	C	9	11602490	11602495	0.904696	PB	PB	PB	B	B	PB	B	B	B	PB	PB	PB	B	PB	PB	PB	B	B	B	B	B	PB	PB	PB	PB	B	PB	B	PB	B	PB	PB	B	B
mJAX00168342	G	A	9	13135794	13135799	1.32973	PB	PB	PB	B	B	PB	B	B	B	PB	PB	PB	B	PB	PB	PB	B	B	B	B	B	PB	PB	PB	PB	B	PB	B	PB	B	PB	PB	B	B
gUNC15872990	A	G	9	14293867	14205163	2.18706	PB	PB	PB	B	B	PB	B	B	B	PB	PB	PB	B	PB	PB	PB	B	B	B	B	B	PB	PB	PB	PB	B	PB	B	PB	B	PB	PB	B	B
gUNCHS024741	C	A	9	14649664	14560960	2.49165	PB	PB	PB	B	B	PB	B	B	B	PB	PB	PB	B	PB	PB	PB	B	B	B	B	B	PB	PB	PB	PB	B	PB	B	PB	B	PB	PB	B	B
gUNC15913786	C	A	9	17154517	17065813	3.71486	PB	PB	PB	B	B	PB	B	B	B	PB	PB	PB	B	PB	PB	PB	B	B	B	B	B	PB	PB	PB	PB	B	PB	B	PB	B	PB	PB	B	B
mbackupUNC090017527	C	T	9	17839118	17750414	5.27124	B	B	B	B	B	B	B	B	B	B	B	B	B	B	B	B	B	B	B	B	B	B	B	B	B	B	B	B	B	B	B	B	B	B
gUNC15934761	T	G	9	18599277	18510573	5.35564	PB	PB	PB	B	B	PB	B	B	B	PB	PB	PB	B	PB	PB	PB	B	B	B	B	B	PB	PB	PB	PB	B	PB	B	PB	B	PB	PB	B	B
gICR1940	G	A	9	18978173	18889469	5.45297	PB	PB	PB	B	B	PB	B	B	B	PB	PB	PB	B	PB	PB	PB	B	B	B	B	B	PB	PB	PB	PB	B	PB	B	PB	B	PB	PB	B	B
gUNC15954014	G	T	9	20289816	20201112	5.78991	PB	PB	PB	B	B	PB	B	B	B	PB	PB	PB	B	PB	PB	PB	B	B	B	B	B	PB	PB	PB	PB	B	PB	B	PB	B	PB	PB	B	B
S6J090858005	C	T	9	21450142	21361438	6.08799	PB	PB	PB	B	B	PB	B	B	B	P	PB	PB	PB	PB	PB	P	B	B	PB	PB	B	PB	PB	P	PB	B	P	PB	P	PB	PB	P	B	B
gUNC15968951	C	T	9	21600423	21511719	6.12659	PB	PB	PB	B	B	PB	B	B	B	PB	PB	PB	B	PB	PB	PB	B	B	B	B	B	PB	PB	PB	PB	B	PB	B	PB	B	PB	PB	B	B
SNT090891182	G	A	9	22279564	22190860	7.07074	PB	PB	PB	B	B	PB	B	B	B	PB	PB	PB	B	PB	PB	PB	B	B	B	B	B	PB	PB	PB	PB	B	PB	B	PB	B	PB	PB	B	B
gUNC15991874	C	T	9	23372014	23283310	7.89707	PB	PB	PB	B	B	PB	B	B	B	PB	PB	PB	B	PB	PB	PB	B	B	B	B	B	PB	PB	PB	PB	B	PB	B	PB	B	PB	PB	B	B
gUNC15995608	C	T	9	23621841	23533137	8.02362	PB	PB	PB	B	B	PB	B	B	B	PB	PB	PB	B	PB	PB	PB	B	B	B	B	B	PB	PB	PB	PB	B	PB	B	PB	B	PB	PB	B	B
gUNC16008744	A	C	9	24441625	24352921	8.43889	PB	PB	PB	B	B	PB	B	B	B	PB	PB	PB	B	PB	PB	PB	B	B	B	B	B	PB	PB	PB	PB	B	PB	B	PB	B	PB	PB	B	B
gUNC16054540	T	C	9	28183015	28094311	12.562	PB	PB	PB	B	B	PB	B	B	B	PB	PB	PB	B	PB	PB	PB	B	B	B	B	B	PB	PB	PB	PB	B	PB	B	PB	B	PB	PB	B	B
S6J091131951	G	A	9	28298786	28210082	12.5717	PB	PB	PB	B	B	PB	B	B	B	P	PB	PB	PB	PB	PB	P	B	B	PB	PB	B	PB	PB	P	PB	B	P	PB	P	PB	PB	P	B	B
SFH091162154	A	C	9	29053854	28965150	12.6356	PB	PB	PB	B	B	PB	B	B	B	PB	PB	PB	B	PB	PB	PB	B	B	B	B	B	PB	PB	PB	PB	B	PB	B	PB	B	PB	PB	B	B
gUNC16074692	G	T	9	29715646	29626942	13.6801	PB	PB	PB	B	B	PB	B	B	B	PB	PB	PB	B	PB	PB	PB	B	B	B	B	B	PB	PB	PB	PB	B	PB	B	PB	B	PB	PB	B	B
gUNC16094003	C	T	9	31080611	30991907	14.8334	PB	PB	PB	B	B	PB	B	B	B	PB	PB	PB	B	PB	PB	PB	B	B	B	B	B	PB	PB	PB	PB	B	PB	B	PB	PB	PB	PB	PB	B
gUNC16101351	G	A	9	31683726	31595022	15.339	PB	PB	PB	B	B	PB	B	B	B	PB	PB	PB	B	PB	PB	PB	B	B	B	B	B	PB	PB	PB	PB	B	PB	B	PB	PB	PB	PB	PB	B
gUNCHS025042	G	T	9	32075410	31986706	15.6673	PB	PB	PB	B	B	PB	B	B	B	PB	PB	PB	B	PB	PB	PB	B	B	B	B	B	PB	PB	PB	PB	B	PB	B	PB	PB	PB	PB	PB	B
S2T091299856	T	G	9	32496424	32407720	16.0202	PB	PB	PB	B	B	PB	B	B	B	PB	PB	PB	B	PB	PB	PB	B	B	B	B	B	PB	PB	PB	PB	B	PB	B	PB	PB	PB	PB	PB	B
mUNC16127130	C	T	9	33493770	33405066	16.2781	PB	PB	PB	B	B	PB	B	B	B	PB	PB	PB	B	PB	PB	PB	B	B	B	B	B	PB	PB	PB	PB	B	PB	B	PB	PB	PB	PB	PB	B
gUNC16136209	T	C	9	34131352	34042648	16.4747	PB	PB	PB	B	B	PB	B	B	B	PB	PB	PB	B	PB	PB	PB	B	B	B	B	B	PB	PB	PB	PB	B	PB	B	PB	PB	PB	PB	PB	B
mUNC16149306	A	G	9	35066452	34977748	17.6677	PB	PB	PB	B	B	PB	B	B	B	PB	PB	PB	B	PB	PB	PB	B	B	B	B	B	PB	PB	PB	PB	B	PB	B	PB	PB	PB	PB	PB	B
gUNC16160978	G	A	9	36202052	36113348	18.8443	PB	PB	PB	B	B	PB	B	B	B	PB	PB	PB	B	PB	PB	PB	B	B	B	B	B	PB	PB	PB	PB	B	PB	B	PB	PB	PB	PB	PB	B
gUNC16170224	T	C	9	37077144	36988440	18.9388	PB	PB	PB	B	B	PB	B	B	B	PB	PB	PB	B	PB	PB	PB	B	B	B	B	B	PB	PB	PB	PB	B	PB	B	PB	PB	PB	PB	PB	B
gUNCHS025158	G	A	9	38305836	38217132	19.0748	PB	PB	PB	B	B	PB	B	B	B	PB	PB	PB	B	PB	PB	PB	B	B	B	B	B	PB	PB	PB	PB	B	PB	B	PB	PB	PB	PB	PB	B
mUNC090043639	A	C	9	38612674	38523970	19.0988	PB	PB	PB	B	B	PB	B	B	B	PB	PB	PB	B	PB	PB	PB	B	B	B	B	B	PB	PB	PB	PB	B	PB	B	PB	PB	PB	PB	PB	B
SFC091568633	A	G	9	39215842	39127138	19.2056	PB	PB	PB	B	B	PB	B	B	B	PB	PB	PB	B	PB	PB	PB	B	B	B	B	B	PB	PB	PB	PB	B	PB	B	PB	PB	PB	PB	PB	B
mUNC16203872	G	A	9	39493937	39405233	19.2234	PB	PB	PB	B	B	PB	B	B	B	PB	PB	PB	B	PB	PB	PB	B	B	B	B	B	PB	PB	PB	PB	B	PB	B	PB	PB	PB	PB	PB	B
mJAX00690974	A	G	9	39603494	39514790	19.2247	PB	PB	PB	B	B	PB	B	B	B	PB	PB	PB	B	PB	PB	PB	B	B	B	B	B	PB	PB	PB	PB	B	PB	B	PB	PB	PB	PB	PB	B
gUNC16247047	C	T	9	42531188	42442484	22.0372	B	PB	B	B	B	PB	B	B	B	PB	PB	PB	B	PB	PB	B	B	B	PB	B	B	B	PB	PB	PB	B	PB	B	B	PB	PB	PB	PB	B
SFR091782413	C	A	9	44560345	44471642	23.0635	B	PB	B	B	B	PB	B	B	B	PB	PB	PB	B	PB	PB	B	B	B	PB	B	B	B	PB	PB	PB	B	PB	B	B	PB	PB	PB	PB	B
gUNC16277113	T	C	9	44955963	44867261	23.0683	B	PB	B	B	B	PB	B	B	B	PB	PB	PB	B	PB	PB	B	B	B	PB	B	B	B	PB	PB	PB	B	PB	B	B	PB	PB	PB	PB	B
gUNC16281800	C	T	9	45263666	45174964	23.072	B	PB	B	B	B	PB	B	B	B	PB	PB	PB	B	PB	PB	B	B	B	PB	B	B	B	PB	PB	PB	B	PB	B	B	PB	PB	PB	PB	B
gUNCHS025347	C	A	9	46212174	46123472	23.5956	B	PB	B	B	B	PB	B	B	B	PB	PB	PB	B	PB	PB	B	B	B	PB	B	B	B	PB	PB	PB	B	PB	B	B	PB	PB	PB	PB	B
gUNC16409210	C	T	9	55942673	55849957	28.3891	B	PB	B	B	B	PB	B	B	B	PB	PB	PB	B	PB	PB	B	B	B	PB	B	B	B	PB	PB	PB	B	PB	B	B	PB	PB	PB	PB	B
gUNC16417316	C	T	9	56698657	56605941	28.5467	B	PB	B	B	B	PB	B	B	B	PB	PB	PB	B	PB	PB	B	B	B	PB	B	B	B	PB	PB	PB	B	PB	B	B	PB	PB	PB	PB	B
mUNC16421405	T	G	9	57078190	56985474	29.1448	B	PB	B	B	B	PB	B	B	B	PB	PB	PB	B	PB	PB	B	B	B	PB	B	B	B	PB	PB	PB	B	PB	B	B	PB	PB	PB	PB	B
SSH092408190	G	A	9	60204755	60112038	30.9077	B	PB	B	B	B	PB	B	B	B	PB	PB	PB	B	PB	PB	B	B	B	PB	B	B	B	PB	PB	PB	B	PB	B	B	PB	PB	PB	PB	PB
mUNC16457709	T	C	9	60327398	60234681	30.9619	B	PB	B	B	B	PB	B	B	B	PB	PB	PB	B	PB	PB	B	B	B	PB	B	B	B	PB	PB	PB	B	PB	B	B	PB	PB	PB	PB	PB
SBC092493412	C	T	9	62335324	62242606	31.9438	B	PB	B	B	B	PB	B	B	B	PB	PB	PB	B	PB	PB	B	B	B	PB	B	B	B	PB	PB	PB	B	PB	B	B	PB	PB	PB	PB	PB
gUNC16566972	A	G	9	68946415	68853697	36.451	B	PB	B	B	PB	PB	B	B	B	PB	PB	PB	B	PB	PB	B	B	B	PB	B	B	B	PB	PB	PB	B	PB	B	B	PB	PB	PB	PB	PB
mUNC16570891	C	T	9	69222914	69130196	36.8264	B	PB	B	B	PB	PB	B	B	B	PB	PB	PB	B	PB	PB	B	B	B	PB	B	B	B	PB	PB	PB	B	PB	B	B	PB	PB	PB	PB	PB
S6H092811489	T	G	9	70287228	70194510	37.7499	B	PB	B	B	PB	PB	B	B	B	PB	PB	PB	B	PB	PB	B	B	B	PB	B	B	B	PB	PB	PB	B	PB	B	B	PB	PB	PB	PB	PB
gUNCHS026206	A	C	9	71274275	71181557	38.1058	B	PB	B	B	PB	PB	B	B	B	PB	PB	PB	B	PB	PB	B	B	B	PB	B	B	B	PB	PB	PB	B	PB	B	B	PB	PB	PB	PB	PB
S1H092865440	G	A	9	71636017	71543299	38.1102	B	PB	B	B	PB	PB	B	B	B	PB	PB	PB	B	PB	PB	B	B	B	PB	B	B	B	PB	PB	PB	B	PB	B	B	PB	PB	PB	PB	PB
mUNC090141582	G	A	9	72578936	72486218	38.3417	B	PB	B	B	PB	PB	B	B	B	PB	PB	PB	B	PB	PB	B	B	B	PB	B	B	B	PB	PB	PB	B	PB	B	B	PB	PB	PB	PB	PB
gUNC16618214	G	A	9	72949966	72857248	38.3462	B	PB	B	B	PB	PB	B	B	B	PB	PB	PB	B	PB	PB	B	B	B	PB	B	B	B	PB	PB	PB	B	PB	B	B	PB	PB	PB	PB	PB
gUNC16634905	A	G	9	74034186	73941468	39.2167	B	PB	B	B	PB	PB	B	B	B	PB	PB	PB	B	PB	PB	B	B	B	PB	B	B	B	PB	PB	PB	B	PB	B	B	PB	PB	PB	PB	PB
SAC093023725	C	T	9	75593142	75500424	40.5693	B	PB	B	B	PB	PB	B	B	B	PB	PB	PB	B	PB	PB	B	B	B	PB	B	B	B	PB	PB	PB	B	PB	B	B	PB	PB	PB	PB	PB
SSH093063473	C	T	9	76586830	76494112	40.9297	B	PB	B	B	PB	PB	B	B	B	PB	PB	PB	B	PB	PB	B	B	B	PB	B	B	B	PB	PB	PB	B	PB	B	B	PB	PB	PB	PB	PB
S3J093064517	T	C	9	76612927	76520209	40.93	B	PB	B	B	PB	PB	B	B	B	PB	PB	PB	B	PB	PB	B	B	B	PB	B	B	B	PB	PB	PB	B	PB	B	B	PB	PB	PB	PB	PB
gUNCHS026387	G	T	9	78880402	78787684	41.9187	B	PB	B	B	PB	PB	B	B	B	PB	PB	PB	B	PB	PB	B	B	B	PB	B	B	B	PB	PB	PB	B	PB	B	B	PB	PB	PB	PB	PB
gbackupUNC090156067	C	T	9	79252402	79159684	41.9521	B	PB	B	B	PB	PB	B	B	B	PB	PB	PB	B	PB	PB	B	B	B	PB	B	B	B	PB	PB	PB	B	PB	B	B	PB	PB	PB	PB	PB
mUNC090455169	C	T	9	81929943	81811996	43.0152	B	PB	B	B	PB	PB	B	B	B	PB	PB	PB	B	PB	PB	B	B	B	PB	B	B	B	PB	PB	PB	B	PB	B	B	PB	PB	PB	PB	PB
gUNCHS026454	C	A	9	82715470	82597523	43.3855	P	P	P	P	P	P	P	P	P	P	P	P	P	P	P	P	P	P	P	P	P	P	P	P	P	P	P	P	P	P	P	P	P	P
S2H093344986	C	A	9	83624664	83506717	43.8141	B	PB	B	B	PB	PB	B	B	B	PB	PB	PB	B	PB	PB	B	B	B	PB	B	B	B	PB	PB	B	B	PB	B	B	PB	PB	PB	PB	PB
gJAX00173604	G	A	9	83778825	83660878	43.8867	B	PB	B	B	PB	PB	B	B	B	PB	PB	PB	B	PB	PB	B	B	B	PB	B	B	B	PB	PB	B	B	PB	B	B	PB	PB	PB	PB	PB
gUNC16784014	A	C	9	85029733	84911786	44.1763	B	PB	B	B	PB	PB	B	B	B	PB	PB	PB	B	PB	PB	B	PB	B	PB	B	B	B	PB	PB	B	B	PB	B	B	PB	PB	PB	PB	PB
SAH093427887	G	A	9	85697192	85579245	44.6488	B	PB	B	B	PB	PB	B	B	B	PB	PB	PB	B	PB	PB	B	PB	B	PB	B	B	B	PB	PB	B	B	PB	B	B	PB	PB	PB	PB	PB
gUNC16803490	A	G	9	86327029	86209082	44.8741	B	PB	B	B	PB	PB	B	B	B	PB	PB	PB	B	PB	PB	B	PB	B	PB	B	B	B	PB	PB	B	B	PB	B	B	PB	PB	PB	PB	PB
gUNCHS026544	A	C	9	87009543	86891596	44.9855	B	B	B	B	B	B	B	B	B	B	B	B	B	B	B	B	B	B	B	B	B	B	B	B	B	B	B	B	B	B	B	B	B	B
gUNC16819132	G	A	9	87438122	87320175	45.2123	B	PB	B	B	PB	PB	B	B	B	PB	PB	PB	B	PB	PB	B	PB	B	PB	B	B	B	PB	PB	B	B	PB	B	B	PB	PB	PB	PB	PB
mJAX00174033	C	T	9	89571788	89453841	45.5683	B	PB	B	B	PB	PB	B	B	B	PB	PB	PB	B	PB	PB	B	PB	B	PB	B	B	B	PB	PB	B	B	PB	B	B	PB	PB	PB	PB	PB
UNCHS026625	A	C	9	90786895	90668948	46.1972	B	PB	B	B	PB	PB	B	B	B	PB	PB	PB	B	PB	PB	B	PB	B	PB	B	B	B	PB	PB	B	B	PB	B	B	PB	PB	PB	PB	PB
SFT093763581	C	T	9	94089529	93971582	47.0736	B	PB	B	B	PB	PB	B	B	B	PB	PB	PB	B	PB	PB	B	PB	B	PB	B	B	B	PB	PB	B	B	PB	B	B	PB	PB	PB	PB	PB
gUNC16898435	T	C	9	94131153	94013206	47.1278	B	PB	B	B	PB	PB	B	B	B	PB	PB	PB	B	PB	PB	B	PB	B	PB	B	B	B	PB	PB	B	B	PB	B	B	PB	PB	PB	PB	PB
S6Y093806293	C	T	9	95157340	95039393	48.1847	B	PB	B	B	PB	PB	B	B	B	PB	PB	PB	B	PB	PB	B	PB	B	PB	B	B	B	PB	PB	B	B	PB	B	B	PB	PB	PB	PB	PB
mbackupUNC090355700	A	G	9	95329897	95211950	48.4222	B	PB	B	B	PB	PB	B	B	B	PB	PB	PB	B	PB	PB	B	PB	B	PB	B	B	B	PB	PB	B	B	PB	B	B	PB	PB	PB	PB	PB
UNC16935049	A	G	9	96759960	96642013	49.0542	B	PB	B	B	PB	PB	B	B	B	PB	PB	PB	B	PB	PB	B	PB	B	PB	B	B	B	PB	PB	B	B	PB	PB	B	PB	PB	PB	PB	PB
gUNC16942982	T	C	9	97304723	97186776	49.3629	B	PB	B	B	PB	PB	B	B	B	PB	PB	PB	B	PB	PB	B	PB	B	PB	B	B	B	PB	PB	B	B	PB	PB	B	PB	PB	PB	PB	PB
gUNC16950294	A	C	9	97815927	97697980	49.6399	B	PB	B	B	PB	PB	B	B	B	PB	PB	PB	B	PB	PB	B	PB	B	PB	B	B	B	PB	PB	B	B	PB	PB	B	PB	PB	PB	PB	PB
gJAX00174781	C	T	9	99524828	99406881	50.1544	B	PB	B	B	PB	B	B	B	B	PB	PB	PB	B	PB	PB	B	PB	B	PB	B	B	B	PB	PB	B	B	PB	PB	B	PB	PB	PB	PB	PB
UNC16977752	G	A	9	99891107	99773160	50.5214	B	PB	B	B	PB	B	B	B	B	PB	PB	PB	B	PB	PB	B	PB	B	PB	B	B	B	PB	PB	B	B	PB	PB	B	PB	PB	PB	PB	PB
SX1094056282	A	G	9	101407054	101284253	51.7898	B	PB	B	B	PB	B	B	B	B	PB	PB	PB	B	PB	PB	B	PB	B	PB	B	B	B	PB	PB	B	B	PB	PB	B	PB	PB	PB	PB	PB
UNC16999156	G	T	9	101451155	101328354	51.819	B	PB	B	B	PB	B	B	B	B	PB	PB	PB	B	PB	PB	B	PB	B	PB	B	B	B	PB	PB	B	B	PB	PB	B	PB	PB	PB	PB	PB
gJAX00703889	A	G	9	101968811	101846010	52.4849	B	PB	B	B	PB	B	B	B	B	PB	PB	PB	B	PB	PB	B	PB	B	PB	B	B	B	PB	PB	B	B	PB	PB	B	PB	PB	PB	PB	PB
gUNC17006878	G	A	9	102038990	101916189	52.4858	B	PB	B	B	PB	B	B	B	B	PB	PB	PB	B	PB	PB	B	PB	B	PB	B	B	B	PB	PB	B	B	PB	PB	B	PB	PB	PB	PB	PB
gUNC17014564	T	C	9	102718833	102596032	53.0494	B	PB	B	B	PB	B	B	B	B	PB	PB	PB	B	PB	PB	B	PB	B	PB	B	B	B	PB	PB	B	B	PB	PB	B	PB	PB	PB	PB	PB
gUNC17041379	A	G	9	104419506	104296705	54.9288	B	PB	B	B	PB	B	PB	B	B	PB	PB	PB	B	PB	PB	B	PB	B	PB	B	B	B	PB	PB	B	B	PB	PB	B	PB	PB	PB	PB	PB
gJAX00175225	T	C	9	105418968	105296167	54.9409	B	PB	B	B	PB	B	PB	B	B	PB	PB	PB	B	PB	PB	B	PB	B	PB	B	B	B	PB	PB	B	B	PB	PB	B	PB	PB	PB	PB	PB
gUNC17067053	T	G	9	105872339	105749538	55.6601	B	PB	B	B	PB	B	PB	B	B	PB	PB	PB	B	PB	PB	B	PB	B	PB	B	B	B	PB	PB	B	B	PB	PB	B	PB	PB	PB	PB	PB
S3J094248111	T	C	9	106202785	106079984	55.7834	B	PB	B	B	PB	B	PB	B	B	PB	PB	PB	B	PB	PB	B	PB	B	PB	B	B	B	PB	PB	B	B	PB	PB	B	PB	PB	PB	PB	PB
S6J094284048	C	A	9	107101217	106978416	56.3049	B	PB	B	B	PB	B	PB	B	B	PB	PB	PB	B	PB	PB	B	PB	B	PB	B	B	PB	PB	PB	B	B	PB	PB	B	PB	PB	PB	PB	PB
gUNCHS027093	G	A	9	108171395	108048594	57.387	B	PB	B	B	PB	B	PB	B	B	PB	PB	PB	B	PB	PB	B	PB	B	PB	B	B	PB	PB	PB	B	B	PB	PB	B	PB	PB	PB	PB	PB
gUNC17110506	G	A	9	110211151	110040219	58.2062	B	PB	B	B	PB	B	PB	B	B	PB	PB	PB	B	PB	PB	B	PB	B	PB	B	B	PB	PB	PB	B	B	PB	PB	B	PB	PB	PB	PB	PB
gJAX00705519	G	A	9	111539540	111368608	60.0228	B	PB	B	B	PB	B	PB	B	B	PB	PB	PB	B	PB	PB	B	PB	B	PB	B	B	PB	PB	PB	B	B	PB	PB	B	PB	PB	PB	PB	PB
gUNC17130263	A	G	9	111667129	111496197	60.4827	B	PB	B	B	PB	B	PB	B	B	PB	PB	PB	B	PB	PB	B	PB	B	PB	B	B	PB	PB	PB	B	B	PB	PB	B	PB	PB	PB	PB	PB
mJAX00176117	T	C	9	117383524	117212592	67.5337	B	PB	B	B	PB	B	PB	B	B	PB	PB	PB	B	PB	PB	B	PB	B	PB	B	B	PB	PB	PB	B	B	PB	PB	B	PB	PB	PB	PB	PB
SAC094727434	T	C	9	118185855	118014923	68.168	B	PB	B	B	PB	B	PB	B	B	PB	PB	PB	B	PB	PB	B	PB	B	PB	B	B	PB	PB	PB	B	B	PB	PB	B	PB	PB	PB	PB	PB
SBT094786036	T	C	9	119650914	119479980	69.5395	B	PB	B	B	PB	B	PB	B	B	PB	PB	PB	B	PB	PB	B	PB	B	PB	B	B	PB	PB	PB	B	B	PB	PB	B	PB	PB	PB	PB	PB
mbackupUNC090256482	T	C	9	119764760	119593826	69.5408	B	PB	B	B	PB	B	PB	B	B	PB	PB	PB	B	PB	PB	B	PB	B	PB	B	B	PB	PB	PB	B	B	PB	PB	B	PB	PB	PB	PB	PB
S6J094800676	G	T	9	120016907	119845973	69.5688	B	PB	B	B	PB	B	PB	B	B	PB	PB	PB	P	PB	PB	B	PB	PB	P	PB	PB	P	PB	P	PB	PB	P	P	PB	P	P	P	P	P
JAX00707899	C	T	9	121141506	120970572	70.5202	B	PB	B	B	PB	B	PB	B	B	PB	PB	PB	B	PB	PB	B	PB	B	PB	B	B	PB	PB	PB	B	B	PB	PB	B	PB	PB	PB	PB	PB
gJAX00176453	G	A	9	121849403	121678469	70.8797	B	PB	B	B	PB	B	PB	B	B	PB	PB	PB	B	PB	PB	B	PB	B	PB	B	B	PB	PB	PB	B	B	PB	PB	B	PB	PB	PB	PB	PB
S3C094905310	T	C	9	122632757	122461822	71.2334	B	PB	B	B	PB	B	PB	B	B	PB	PB	PB	B	PB	PB	B	PB	B	PB	B	B	PB	PB	PB	B	B	PB	PB	B	PB	PB	PB	PB	PB
S2H094962715	G	T	9	124067882	123867919	73.2363	B	PB	B	B	PB	B	PB	B	B	B	PB	PB	B	PB	PB	B	PB	B	PB	B	B	PB	PB	PB	B	B	PB	PB	B	PB	PB	PB	PB	PB
gICR258	G	T	10	3794077	3744077	0.156233	B	B	B	PB	B	PB	PB	B	PB	B	PB	PB	B	PB	PB	PB	PB	PB	PB	PB	PB	B	PB	PB	B	PB	PB	B	B	PB	PB	PB	B	B
SAH100169934	C	T	10	4248359	4198359	0.16166	B	B	B	PB	B	PB	PB	B	PB	B	PB	PB	B	PB	PB	PB	PB	PB	PB	PB	PB	B	PB	PB	B	PB	PB	B	B	PB	PB	PB	B	B
S6J100189269	C	T	10	4731748	4681748	0.177833	B	B	B	PB	B	PB	PB	B	PB	B	PB	PB	B	PB	PB	PB	PB	PB	PB	PB	PB	B	PB	PB	B	PB	PB	B	B	PB	PB	PB	B	B
gUNCHS027420	C	T	10	5021250	4971250	0.213336	P	P	P	P	P	P	P	P	P	P	P	P	P	P	P	P	P	P	P	P	P	P	P	P	P	P	P	P	P	P	P	P	P	P
SAH100212633	A	G	10	5315843	5265843	0.243591	B	B	B	PB	B	PB	PB	B	PB	B	PB	PB	B	PB	PB	PB	PB	PB	PB	PB	PB	B	PB	PB	B	PB	PB	B	B	PB	PB	PB	B	B
SBC100276216	G	A	10	6905412	6855412	0.473703	B	B	B	PB	B	PB	PB	B	PB	B	PB	PB	B	PB	PB	PB	PB	PB	PB	PB	PB	B	PB	PB	B	PB	PB	B	B	PB	PB	PB	B	B
gJAX00281302	A	C	10	7069739	7019739	0.475667	B	B	B	PB	B	PB	PB	B	PB	B	PB	PB	B	PB	PB	PB	PB	PB	PB	PB	PB	B	PB	PB	B	PB	PB	B	B	PB	PB	PB	B	B
mUNC17374593	A	C	10	7954825	7830589	0.70459	B	B	B	PB	B	PB	PB	B	PB	B	PB	PB	B	PB	PB	PB	PB	PB	PB	PB	PB	B	PB	PB	B	PB	PB	B	B	PB	PB	PB	B	B
mUNC100012363	C	T	10	9210635	9086379	1.14614	B	B	B	PB	B	PB	PB	B	PB	B	PB	PB	B	PB	PB	PB	PB	PB	PB	PB	PB	B	PB	PB	B	PB	PB	B	B	PB	PB	PB	B	B
SX1100373661	T	C	10	9341542	9217286	1.1477	B	B	B	PB	B	PB	PB	B	PB	B	PB	PB	B	PB	PB	PB	PB	PB	PB	PB	PB	B	PB	PB	B	PB	PB	B	B	PB	PB	PB	B	B
gUNC17397568	C	A	10	9409584	9285328	1.18198	B	B	B	PB	B	PB	PB	B	PB	B	PB	PB	B	PB	PB	PB	PB	PB	PB	PB	PB	B	PB	PB	B	PB	PB	B	B	PB	PB	PB	B	B
SX1100378501	G	T	10	9462525	9338269	1.20878	B	B	B	PB	B	PB	PB	B	PB	B	PB	PB	B	PB	PB	PB	PB	PB	PB	PB	PB	B	PB	PB	B	PB	PB	B	B	PB	PB	PB	B	B
gUNC17404314	A	C	10	9859382	9735126	1.40968	B	B	B	PB	B	PB	PB	B	PB	B	PB	PB	B	PB	PB	PB	PB	PB	PB	PB	PB	B	PB	PB	B	PB	PB	B	B	PB	B	PB	B	B
mUNC101395304	C	T	10	10667124	10542868	1.5907	B	B	B	PB	B	PB	PB	B	PB	B	PB	PB	B	PB	PB	PB	PB	PB	PB	PB	PB	B	PB	PB	B	PB	PB	B	B	PB	B	PB	B	B
mUNC17416649	T	C	10	10938365	10814109	1.64095	B	B	B	PB	B	PB	PB	B	PB	B	PB	PB	B	PB	PB	PB	PB	PB	PB	PB	PB	B	PB	PB	B	PB	PB	B	B	PB	B	PB	B	B
mUNC17416649b	T	C	10	10938365	10814109	1.64095	B	B	B	PB	B	PB	PB	B	PB	B	PB	PB	B	PB	PB	PB	PB	PB	PB	PB	PB	B	PB	PB	B	PB	PB	B	B	PB	B	PB	B	B
backupUNC100196659	C	T	10	11173957	11049701	1.81013	B	B	B	PB	B	PB	PB	B	PB	B	PB	PB	B	PB	PB	PB	PB	PB	PB	PB	PB	B	PB	PB	B	PB	PB	B	B	PB	B	PB	B	B
gUNC17427774	T	C	10	11891191	11766935	1.8187	B	B	B	PB	B	PB	PB	B	PB	B	PB	PB	B	PB	PB	PB	PB	PB	PB	PB	PB	B	PB	PB	B	PB	PB	B	B	PB	B	PB	B	B
gUNC17428823	G	A	10	11962501	11838245	1.85808	B	B	B	PB	B	PB	PB	B	PB	B	PB	PB	B	PB	PB	PB	PB	PB	PB	PB	PB	B	PB	PB	B	PB	PB	B	B	PB	B	PB	B	B
UNC17433685	C	T	10	12347187	12222931	1.93069	B	B	B	PB	B	PB	PB	B	PB	B	PB	PB	B	PB	PB	PB	PB	PB	PB	PB	PB	B	PB	PB	B	PB	PB	B	B	PB	B	PB	B	B
mbackuprs33542876	T	C	10	12448285	12324029	1.94485	B	B	B	PB	B	PB	PB	B	PB	B	PB	PB	B	PB	PB	PB	PB	PB	PB	PB	PB	B	PB	PB	B	PB	PB	B	B	PB	B	PB	B	B
SSH100517784	T	G	10	12944614	12820358	2.71481	B	B	B	PB	B	PB	PB	B	PB	B	PB	PB	B	PB	PB	PB	PB	PB	PB	PB	PB	B	PB	PB	B	PB	PB	B	B	PB	B	PB	B	B
UNC17444261	A	G	10	12975076	12850820	2.79324	B	B	B	PB	B	PB	PB	B	PB	B	PB	PB	B	PB	PB	PB	PB	PB	PB	PB	PB	B	PB	PB	B	PB	PB	B	B	PB	B	PB	B	B
SSH100522190	C	T	10	13054772	12930516	2.88164	B	B	B	PB	B	PB	PB	B	PB	B	PB	PB	B	PB	PB	PB	PB	PB	PB	PB	PB	B	PB	PB	B	PB	PB	B	B	PB	B	PB	B	B
S6Y100524366	C	T	10	13109162	12984906	2.88229	B	B	B	PB	B	PB	PB	B	PB	B	PB	PB	B	PB	PB	PB	PB	PB	PB	PB	PB	B	PB	PB	B	PB	PB	B	B	PB	B	PB	B	B
SSH100537793	T	C	10	13444831	13320575	2.93548	B	B	B	PB	B	PB	PB	B	PB	B	PB	PB	B	PB	PB	PB	PB	PB	PB	PB	PB	B	PB	PB	B	PB	PB	B	B	PB	B	PB	B	B
UNC17458403	C	T	10	13932838	13808582	3.30722	B	B	B	PB	B	PB	PB	B	PB	B	PB	PB	B	PB	PB	PB	PB	PB	PB	PB	PB	B	PB	PB	B	PB	PB	B	B	PB	B	PB	B	B
SSH100574268	G	T	10	14356724	14232468	3.53618	B	B	B	PB	B	PB	PB	B	PB	B	PB	PB	B	PB	PB	PB	PB	PB	PB	PB	PB	B	PB	PB	B	PB	PB	B	B	PB	B	PB	B	B
SSH100576401	C	T	10	14410043	14285787	3.59035	B	B	B	PB	B	PB	PB	B	PB	B	PB	PB	B	PB	PB	PB	PB	PB	PB	PB	PB	B	PB	PB	B	PB	PB	B	B	PB	B	PB	B	B
S1H100594746	T	C	10	14868652	14744396	3.67374	B	B	B	PB	B	PB	PB	B	PB	B	PB	PB	B	PB	PB	PB	PB	PB	PB	PB	PB	B	PB	PB	B	PB	PB	B	B	PB	B	PB	B	B
S2R100601366	A	C	10	15034172	14909916	3.73782	B	B	B	PB	B	PB	PB	B	PB	B	PB	PB	B	PB	PB	PB	PB	PB	PB	PB	PB	B	PB	PB	B	PB	PB	B	B	PB	B	PB	B	B
gUNC17501046	C	T	10	17299595	17175343	5.06183	B	B	B	PB	B	PB	PB	B	PB	B	PB	PB	B	PB	PB	PB	PB	PB	PB	PB	PB	B	PB	PB	B	PB	PB	B	B	PB	B	PB	B	B
S6J100721919	G	T	10	18047992	17923740	5.58548	B	B	B	PB	B	PB	PB	B	PB	B	PB	PB	B	PB	PB	PB	PB	PB	PB	PB	PB	B	PB	PB	B	PB	PB	B	B	PB	B	PB	B	B
gUNC17517490	T	G	10	18539196	18414944	5.92918	B	B	B	PB	B	PB	PB	B	PB	B	PB	PB	B	PB	PB	PB	PB	PB	PB	PB	PB	B	PB	PB	B	PB	PB	B	B	PB	B	PB	B	B
mJAX00015566	C	T	10	19955197	19830943	7.57389	B	B	B	PB	B	PB	PB	B	PB	B	PB	PB	B	PB	PB	PB	PB	PB	PB	PB	PB	B	PB	PB	B	PB	PB	B	B	PB	B	PB	B	B
mbackupJAX00285124	A	G	10	23627973	23503871	8.99346	B	B	B	PB	B	PB	PB	B	PB	B	PB	PB	B	PB	PB	PB	PB	PB	PB	PB	PB	B	PB	PB	B	PB	PB	PB	B	PB	B	PB	B	B
ST2100945711	A	G	10	23642779	23518677	9.01308	B	B	B	PB	B	PB	PB	B	PB	B	PB	PB	B	PB	PB	PB	PB	PB	PB	PB	PB	B	PB	PB	B	PB	PB	PB	B	PB	B	PB	B	B
ST2100952917	C	T	10	23822942	23698840	9.35616	B	B	B	PB	B	PB	PB	B	PB	B	PB	PB	B	PB	PB	PB	PB	PB	PB	PB	PB	B	PB	PB	B	PB	PB	PB	B	PB	B	PB	B	B
ST2100955596	C	T	10	23889916	23765814	9.49757	B	B	B	PB	B	PB	PB	B	PB	B	PB	PB	B	PB	PB	PB	PB	PB	PB	PB	PB	B	PB	PB	B	PB	PB	PB	B	PB	B	PB	B	B
S2R100998286	T	C	10	24957161	24833059	10.4235	B	B	B	PB	B	PB	PB	B	PB	B	PB	PB	B	PB	PB	PB	PB	PB	PB	PB	PB	B	PB	PB	B	PB	PB	PB	B	PB	B	PB	B	B
UNC17615761	C	T	10	25702204	25578102	10.7839	B	B	B	PB	B	PB	PB	B	PB	B	PB	PB	B	PB	PB	PB	PB	PB	PB	PB	PB	B	PB	PB	B	PB	PB	PB	B	PB	B	PB	B	B
gUNCHS027762	G	A	10	27572360	27448356	12.7488	B	B	B	PB	B	PB	PB	B	PB	B	PB	PB	B	PB	PB	PB	PB	PB	PB	PB	PB	B	PB	PB	B	PB	PB	PB	B	PB	B	PB	B	B
gUNC17645528	T	G	10	27749872	27625868	12.9113	B	B	B	PB	B	PB	PB	B	PB	B	PB	PB	B	PB	PB	PB	PB	PB	PB	PB	PB	B	PB	PB	B	PB	PB	PB	B	PB	B	PB	B	B
UNC17654311	G	A	10	28393378	28269374	13.8123	B	B	B	PB	B	PB	PB	B	PB	B	PB	PB	B	PB	PB	PB	PB	PB	PB	PB	PB	B	PB	PB	B	PB	PB	PB	B	PB	B	PB	B	B
JAX00016193	T	C	10	28410666	28286662	13.849	B	B	B	PB	B	PB	PB	B	PB	B	PB	PB	B	PB	PB	PB	PB	PB	PB	PB	PB	B	PB	PB	B	PB	PB	PB	B	PB	B	PB	B	B
UNC17658157	C	A	10	28667396	28543392	14.1876	B	B	B	PB	B	PB	PB	B	PB	B	PB	PB	B	PB	PB	PB	PB	PB	PB	PB	PB	B	PB	PB	B	PB	PB	PB	B	PB	B	PB	B	B
UNC17661687	A	G	10	28896349	28772345	14.5941	B	B	B	PB	B	PB	PB	B	PB	B	PB	PB	B	PB	PB	PB	PB	PB	PB	PB	PB	B	PB	PB	B	PB	PB	PB	B	PB	B	PB	B	B
UNC17662729	G	A	10	28982196	28858192	14.5952	B	B	B	PB	B	PB	PB	B	PB	B	PB	PB	B	PB	PB	PB	PB	PB	PB	PB	PB	B	PB	PB	B	PB	PB	PB	B	PB	B	PB	B	B
UNC17665329	G	A	10	29193473	29069469	14.6787	B	B	B	PB	B	PB	PB	B	PB	B	PB	PB	B	PB	PB	PB	PB	PB	PB	PB	PB	B	PB	PB	B	PB	PB	PB	B	PB	B	PB	B	B
UNC17665798	C	T	10	29225558	29101554	14.69	B	B	B	PB	B	PB	PB	B	PB	B	PB	PB	B	PB	PB	PB	PB	PB	PB	PB	PB	B	PB	PB	B	PB	PB	PB	B	PB	B	PB	B	B
gUNC17665798	C	T	10	29225558	29101554	14.69	B	B	B	PB	B	PB	PB	B	PB	B	PB	PB	B	PB	PB	PB	PB	PB	PB	PB	PB	B	PB	PB	B	PB	PB	PB	B	PB	B	PB	B	B
gUNC17671522	A	G	10	29670905	29546901	14.8496	B	B	B	PB	B	PB	PB	B	PB	B	PB	PB	B	PB	PB	PB	PB	PB	PB	PB	PB	B	PB	PB	B	PB	PB	PB	B	PB	B	PB	B	B
gJAX00286489	A	C	10	30546956	30422952	15.2092	B	B	B	PB	B	PB	PB	B	PB	B	PB	PB	B	PB	PB	PB	PB	PB	PB	PB	PB	B	PB	PB	B	PB	PB	PB	B	PB	B	PB	B	B
gUNC17689735	C	T	10	31280651	31156647	15.466	P	P	P	P	P	P	P	P	P	P	P	P	P	P	P	P	P	P	P	P	P	P	P	P	P	P	P	P	P	P	P	P	P	P
backupJAX00016442	G	A	10	31718843	31594839	15.7196	B	B	B	PB	B	PB	PB	B	PB	B	PB	PB	B	PB	PB	PB	PB	PB	PB	PB	PB	B	PB	PB	B	PB	PB	PB	B	PB	B	PB	B	B
gUNC17699722	C	A	10	32061892	31937888	15.9181	B	B	B	PB	B	PB	PB	B	PB	B	PB	PB	B	PB	PB	PB	PB	PB	PB	PB	PB	B	PB	PB	B	PB	PB	PB	B	PB	B	PB	B	B
gUNC17705907	T	C	10	32541047	32417043	16.1954	B	B	B	PB	B	PB	PB	B	PB	B	PB	PB	B	PB	PB	PB	PB	PB	PB	PB	PB	B	PB	PB	B	PB	PB	PB	B	PB	B	PB	B	B
gUNCHS027855	G	T	10	33525269	33401265	16.7649	B	B	B	PB	B	PB	PB	B	PB	B	PB	PB	B	PB	PB	PB	PB	PB	PB	PB	PB	B	PB	PB	B	PB	PB	PB	B	PB	B	PB	B	B
gbackupUNC100621301	T	C	10	34177110	34053106	16.994	B	B	B	PB	B	PB	PB	B	PB	B	PB	PB	B	PB	PB	PB	PB	PB	PB	PB	PB	B	PB	PB	B	PB	PB	PB	B	PB	B	PB	B	B
gJAX00016725	C	T	10	35493524	35369520	17.2342	B	B	PB	PB	B	PB	PB	B	PB	B	PB	PB	B	PB	PB	PB	PB	PB	PB	PB	PB	B	PB	PB	B	PB	PB	PB	B	PB	B	PB	B	B
gUNC17754639	C	T	10	36361744	36237740	17.4347	B	B	PB	PB	B	PB	PB	B	PB	B	PB	PB	B	PB	PB	PB	PB	PB	PB	PB	PB	B	PB	PB	B	PB	PB	PB	B	PB	B	PB	B	B
mJAX00287250	C	T	10	36989764	36865760	17.6135	B	B	PB	PB	B	PB	PB	B	PB	B	PB	PB	B	PB	PB	PB	PB	PB	PB	PB	PB	B	PB	PB	B	PB	PB	PB	B	PB	B	PB	B	B
gUNC17773496	T	G	10	37861688	37737684	17.8704	B	B	PB	PB	B	PB	PB	B	PB	B	PB	PB	B	PB	PB	PB	PB	PB	PB	PB	PB	B	PB	PB	B	PB	PB	PB	B	PB	B	PB	B	B
gJAX00287591	A	G	10	39261855	39137851	18.5256	B	B	PB	PB	B	PB	PB	B	PB	B	PB	PB	B	PB	PB	PB	PB	PB	PB	PB	PB	B	PB	PB	B	PB	PB	PB	B	PB	B	PB	B	B
UNC17807224	A	G	10	40306743	40182739	20.0369	B	B	PB	PB	B	PB	PB	B	PB	B	PB	PB	B	PB	PB	PB	PB	PB	PB	PB	PB	B	PB	PB	B	PB	PB	PB	B	PB	B	PB	B	B
UNC17810956	T	C	10	40601425	40477421	20.1543	B	B	PB	PB	B	PB	PB	B	PB	B	PB	PB	B	PB	PB	PB	PB	PB	PB	PB	PB	B	PB	PB	B	PB	PB	PB	B	PB	B	PB	B	B
UNC17824923	C	T	10	41737293	41613289	20.8715	B	B	PB	PB	B	PB	PB	B	PB	B	PB	PB	B	PB	PB	PB	PB	PB	PB	PB	PB	B	PB	PB	B	PB	PB	PB	B	PB	B	PB	B	B
gUNC17824923	C	T	10	41737293	41613289	20.8715	B	B	PB	PB	B	PB	PB	B	PB	B	PB	PB	B	PB	PB	PB	PB	PB	PB	PB	PB	B	PB	PB	B	PB	PB	PB	B	PB	B	PB	B	B
UNC17827232	T	C	10	41992607	41868603	20.9349	B	B	PB	PB	B	PB	PB	B	PB	B	PB	PB	B	PB	PB	PB	PB	PB	PB	PB	PB	B	PB	PB	B	PB	PB	PB	B	PB	B	PB	B	B
UNC17828911	G	A	10	42094768	41970764	20.9362	B	B	PB	PB	B	PB	PB	B	PB	B	PB	PB	B	PB	PB	PB	PB	PB	PB	PB	PB	B	PB	PB	B	PB	PB	PB	B	PB	B	PB	B	B
UNC17831450	G	A	10	42244097	42120093	20.9919	B	B	PB	PB	B	PB	PB	B	PB	B	PB	PB	B	PB	PB	PB	PB	PB	PB	PB	PB	B	PB	PB	B	PB	PB	PB	B	PB	B	PB	B	B
ST2101700623	C	T	10	42515584	42391580	21.0547	B	B	PB	PB	B	PB	PB	B	PB	B	PB	PB	B	PB	PB	PB	PB	PB	PB	PB	PB	B	PB	PB	B	PB	PB	PB	B	PB	B	PB	B	B
JAX00288153	G	T	10	43005585	42881581	21.0605	B	B	PB	PB	B	PB	PB	B	PB	B	PB	PB	B	PB	PB	PB	PB	PB	PB	PB	PB	B	PB	PB	B	PB	PB	PB	B	PB	B	PB	B	B
JAX00288162	C	T	10	43053790	42929786	21.0611	B	B	PB	PB	B	PB	PB	B	PB	B	PB	PB	B	PB	PB	PB	PB	PB	PB	PB	PB	B	PB	PB	B	PB	PB	PB	B	PB	B	PB	B	B
JAX00017325	C	A	10	43533951	43409947	21.1803	B	B	PB	PB	B	PB	PB	B	PB	B	PB	PB	B	PB	PB	PB	PB	PB	PB	PB	PB	B	PB	PB	B	PB	PB	PB	B	PB	B	PB	B	B
gJAX00017394	C	T	10	44452750	44328746	21.4183	B	B	PB	PB	B	PB	PB	B	PB	B	PB	PB	B	PB	PB	PB	PB	PB	PB	PB	PB	B	PB	PB	B	PB	PB	PB	B	PB	B	PB	B	B
UNC17866985	T	C	10	44961331	44837427	21.4243	B	B	PB	PB	B	PB	PB	B	PB	B	PB	PB	B	PB	PB	PB	PB	PB	PB	PB	PB	B	PB	PB	B	PB	PB	PB	B	PB	B	PB	B	B
gUNC17881513	A	C	10	45957535	45833631	22.115	B	B	PB	PB	B	PB	PB	B	PB	B	PB	PB	B	PB	PB	PB	PB	PB	PB	PB	PB	B	PB	PB	B	PB	PB	PB	B	PB	B	PB	B	B
gUNC17891700	C	T	10	46749006	46625102	22.6625	B	B	PB	PB	B	PB	PB	B	PB	B	PB	PB	B	PB	PB	PB	PB	PB	PB	PB	PB	B	PB	PB	B	PB	PB	PB	B	PB	B	PB	B	B
gbackupJAX00288802	A	C	10	47135718	47011814	22.7296	B	B	PB	PB	B	PB	PB	B	PB	B	PB	PB	B	PB	PB	PB	PB	PB	PB	PB	PB	B	PB	PB	B	PB	PB	PB	B	PB	B	PB	B	B
gJAX00017599	A	C	10	47253852	47129948	22.731	B	B	PB	PB	B	PB	PB	B	PB	B	PB	PB	B	PB	PB	PB	PB	PB	PB	PB	PB	B	PB	PB	B	PB	PB	PB	B	PB	B	PB	B	B
gbackupJAX00017686	T	C	10	48476816	48352912	23.037	B	B	PB	PB	B	PB	PB	B	PB	B	PB	PB	B	PB	PB	PB	PB	PB	PB	PB	PB	B	PB	PB	B	PB	PB	PB	B	PB	B	PB	B	B
gbackupJAX00017686b	T	C	10	48476816	48352912	23.037	B	B	PB	PB	B	PB	PB	B	PB	B	PB	PB	B	PB	PB	PB	PB	PB	PB	PB	PB	B	PB	PB	B	PB	PB	PB	B	PB	B	PB	B	B
ST2101946616	T	G	10	48665404	48541500	23.0694	B	B	PB	PB	B	PB	PB	B	PB	B	PB	PB	B	PB	PB	PB	PB	PB	PB	PB	PB	B	PB	PB	B	PB	PB	PB	B	PB	B	PB	B	B
gUNC17926662	A	G	10	49300790	49176886	23.077	B	B	PB	PB	B	PB	PB	B	PB	B	PB	PB	B	PB	PB	PB	PB	PB	PB	PB	PB	B	PB	PB	B	PB	PB	PB	B	PB	B	PB	B	B
gUNC17926662b	A	G	10	49300790	49176886	23.077	B	B	PB	PB	B	PB	PB	B	PB	B	PB	PB	B	PB	PB	PB	PB	PB	PB	PB	PB	B	PB	PB	B	PB	PB	PB	B	PB	B	PB	B	B
gUNC17935737	C	T	10	50054210	49930306	23.086	B	B	PB	PB	B	PB	PB	B	PB	B	PB	PB	B	PB	PB	PB	PB	PB	PB	PB	PB	B	PB	PB	B	PB	PB	PB	B	PB	B	PB	B	B
gUNC17936006	G	T	10	50079474	49955570	23.0863	B	B	PB	PB	B	PB	PB	B	PB	B	PB	PB	B	PB	PB	PB	PB	PB	PB	PB	PB	B	PB	PB	B	PB	PB	PB	B	PB	B	PB	B	B
gUNC17940826	G	T	10	50435599	50311695	23.0905	B	B	PB	PB	B	PB	PB	B	PB	B	PB	PB	B	PB	PB	PB	PB	PB	PB	PB	PB	B	PB	PB	B	PB	PB	PB	B	PB	B	PB	B	B
gUNC17964718	C	T	10	52625407	52501503	24.9605	B	B	PB	PB	B	PB	PB	B	PB	B	PB	PB	B	PB	PB	PB	PB	PB	PB	PB	PB	B	PB	PB	B	B	PB	PB	B	PB	B	PB	B	B
mbackupJAX00289573	C	A	10	53006807	52882903	25.1527	B	B	PB	PB	B	PB	PB	B	PB	B	PB	PB	B	PB	PB	PB	PB	PB	PB	PB	PB	B	PB	PB	B	B	PB	PB	B	PB	B	PB	B	B
gUNC18003112	C	T	10	55876985	55753081	26.599	B	B	PB	PB	B	PB	PB	B	PB	B	PB	PB	B	PB	PB	PB	PB	PB	PB	PB	PB	B	PB	PB	B	B	PB	PB	B	PB	B	PB	B	B
gJAX00290057	C	T	10	56634312	56510408	26.9806	B	B	PB	PB	B	PB	PB	B	PB	B	PB	PB	B	PB	PB	PB	PB	PB	PB	PB	PB	B	PB	PB	B	B	PB	PB	B	PB	B	PB	B	B
SSR102265373	C	T	10	56634335	56510431	26.9806	B	B	PB	PB	B	PB	PB	B	PB	B	PB	PB	B	PB	PB	PB	PB	PB	PB	PB	PB	B	PB	PB	B	B	PB	PB	B	PB	B	PB	B	B
SSR102274860	T	C	10	56871505	56747601	27.1001	B	B	PB	PB	B	PB	PB	B	PB	B	PB	PB	B	PB	PB	PB	PB	PB	PB	PB	PB	B	PB	PB	B	B	PB	PB	B	PB	B	PB	B	B
SSR102275149	A	G	10	56878736	56754832	27.1037	B	B	PB	PB	B	PB	PB	B	PB	B	PB	PB	B	PB	PB	PB	PB	PB	PB	PB	PB	B	PB	PB	B	B	PB	PB	B	PB	B	PB	B	B
gUNC18022023	G	T	10	57413069	57289165	27.373	B	B	PB	PB	B	PB	PB	B	PB	B	PB	PB	B	PB	PB	PB	PB	PB	PB	PB	PB	B	PB	PB	B	B	PB	PB	B	PB	B	PB	B	B
S6J102311553	A	G	10	57788834	57664930	27.4664	B	B	PB	PB	B	PB	PB	B	PB	B	PB	PB	B	PB	PB	PB	PB	PB	PB	PB	PB	B	PB	PB	B	B	PB	PB	B	PB	B	PB	B	B
gUNC18048671	G	A	10	59896247	59732069	27.8833	B	B	PB	PB	B	PB	PB	B	PB	B	PB	PB	B	PB	PB	PB	PB	PB	PB	PB	PB	B	PB	PB	B	B	PB	PB	B	PB	B	PB	B	B
gUNC18051465	C	T	10	60165510	60001332	27.9376	B	B	PB	PB	B	PB	PB	B	PB	B	PB	PB	B	PB	PB	PB	PB	PB	PB	PB	PB	B	PB	PB	B	B	PB	PB	B	PB	B	PB	B	B
mJAX00195713	T	G	10	62254893	62090672	30.578	B	B	PB	PB	B	PB	PB	B	PB	B	PB	PB	B	PB	PB	PB	PB	PB	PB	PB	PB	B	PB	PB	B	B	PB	PB	B	PB	B	PB	B	B
UNC18090723	A	G	10	63213040	63048819	30.7726	B	B	PB	PB	B	PB	PB	B	PB	B	PB	PB	B	PB	PB	PB	PB	PB	PB	PB	PB	B	PB	PB	B	B	PB	PB	B	PB	B	PB	B	B
UNC18093847	G	A	10	63506568	63342347	30.7841	B	B	PB	PB	B	PB	PB	B	PB	B	PB	PB	B	PB	PB	PB	PB	PB	PB	PB	PB	B	PB	PB	B	B	PB	PB	B	PB	B	PB	B	B
UNC18095276	A	G	10	63625642	63461421	30.7855	B	B	PB	PB	B	PB	PB	B	PB	B	PB	PB	B	PB	PB	PB	PB	PB	PB	PB	PB	B	PB	PB	B	B	PB	PB	B	PB	B	PB	B	B
backupJAX00290965	A	G	10	63736116	63571895	30.7868	B	B	PB	PB	B	PB	PB	B	PB	B	PB	PB	B	PB	PB	PB	PB	PB	PB	PB	PB	B	PB	PB	B	B	PB	PB	B	PB	B	PB	B	B
JAX00018803	A	G	10	63825192	63660971	30.7879	B	B	PB	PB	B	PB	PB	B	PB	B	PB	PB	B	PB	PB	PB	PB	PB	PB	PB	PB	B	PB	PB	B	B	PB	PB	B	PB	B	PB	B	B
JAX00018805	C	T	10	63825730	63661509	30.7879	B	B	PB	PB	B	PB	PB	B	PB	B	PB	PB	B	PB	PB	PB	PB	PB	PB	PB	PB	B	PB	PB	B	B	PB	PB	B	PB	B	PB	B	B
UNC18097690	G	A	10	63828610	63664389	30.7879	B	B	PB	PB	B	PB	PB	B	PB	B	PB	PB	B	PB	PB	PB	PB	PB	PB	PB	PB	B	PB	PB	B	B	PB	PB	B	PB	B	PB	B	B
UNC18098815	T	C	10	63896954	63732733	30.7887	B	B	PB	PB	B	PB	PB	B	PB	B	PB	PB	B	PB	PB	PB	PB	PB	PB	PB	PB	B	PB	PB	B	B	PB	PB	B	PB	B	PB	B	B
UNC100067000	G	T	10	63933519	63769298	30.7892	B	B	PB	PB	B	PB	PB	B	PB	B	PB	PB	B	PB	PB	PB	PB	PB	PB	PB	PB	B	PB	PB	B	B	PB	PB	B	PB	B	PB	B	B
JAX00018835	T	G	10	64229601	64065380	31.2452	B	B	PB	PB	B	PB	PB	B	PB	B	PB	PB	B	PB	PB	PB	PB	PB	PB	PB	PB	B	PB	PB	B	B	PB	PB	B	PB	B	PB	B	B
UNC18103051	A	G	10	64232913	64068692	31.2559	B	B	PB	PB	B	PB	PB	B	PB	B	PB	PB	B	PB	PB	PB	PB	PB	PB	PB	PB	B	PB	PB	B	B	PB	PB	B	PB	B	PB	B	B
JAX00291022	G	A	10	64249522	64085301	31.3098	B	B	PB	PB	B	PB	PB	B	PB	B	PB	PB	B	PB	PB	PB	PB	PB	PB	PB	PB	B	PB	PB	B	B	PB	PB	B	PB	B	PB	B	B
UNC18103560	G	A	10	64275202	64110981	31.3931	B	B	PB	PB	B	PB	PB	B	PB	B	PB	PB	B	PB	PB	PB	PB	PB	PB	PB	PB	B	PB	PB	B	B	PB	PB	B	PB	B	PB	B	B
UNC18103638	G	A	10	64284106	64119885	31.4219	B	B	PB	PB	B	PB	PB	B	PB	B	PB	PB	B	PB	PB	PB	PB	PB	PB	PB	PB	B	PB	PB	B	B	PB	PB	B	PB	B	PB	B	B
UNC18103943	C	T	10	64323245	64159024	31.5488	B	B	PB	PB	B	PB	PB	B	PB	B	PB	PB	B	PB	PB	PB	PB	PB	PB	PB	PB	B	PB	PB	B	B	PB	PB	B	PB	B	PB	B	B
UNC18104900	A	G	10	64406736	64242515	31.8196	B	B	PB	PB	B	PB	PB	B	PB	B	PB	PB	B	PB	PB	PB	PB	PB	PB	PB	PB	B	PB	PB	B	B	PB	PB	B	PB	B	PB	B	B
UNC18105059	G	A	10	64424603	64260382	31.8775	B	B	PB	PB	B	PB	PB	B	PB	B	PB	PB	B	PB	PB	PB	PB	PB	PB	PB	PB	B	PB	PB	B	B	PB	PB	B	PB	B	PB	B	B
UNC18105901	A	G	10	64490008	64325787	32.0896	B	B	PB	PB	B	PB	PB	B	PB	B	PB	PB	B	PB	PB	PB	PB	PB	PB	PB	PB	B	PB	PB	B	B	PB	PB	B	PB	B	PB	B	B
UNC18106552	C	T	10	64550022	64385801	32.2842	B	B	PB	PB	B	PB	PB	B	PB	B	PB	PB	B	PB	PB	PB	PB	PB	PB	PB	PB	B	PB	PB	B	B	PB	PB	B	PB	B	PB	B	B
UNC18106657	T	G	10	64564609	64400388	32.3004	B	B	PB	PB	B	PB	PB	B	PB	B	PB	PB	B	PB	PB	PB	PB	PB	PB	PB	PB	B	PB	PB	B	B	PB	PB	B	PB	B	PB	B	B
UNC18107390	C	T	10	64620782	64456561	32.3011	B	B	PB	PB	B	PB	PB	B	PB	B	PB	PB	B	PB	PB	PB	PB	PB	PB	PB	PB	B	PB	PB	B	B	PB	PB	B	PB	B	PB	B	B
UNC18109171	T	C	10	64749447	64585226	32.3081	B	B	PB	PB	B	PB	PB	B	PB	B	PB	PB	B	PB	PB	PB	PB	PB	PB	PB	PB	B	PB	PB	B	B	PB	PB	B	PB	B	PB	B	B
UNC18110527	C	T	10	64853290	64689069	32.3239	B	B	PB	PB	B	PB	PB	B	PB	B	PB	PB	B	PB	PB	PB	PB	PB	PB	PB	PB	B	PB	PB	B	B	PB	PB	B	PB	B	PB	B	B
UNC18111299	A	G	10	64902352	64738131	32.3314	B	B	PB	PB	B	PB	PB	B	PB	B	PB	PB	B	PB	PB	PB	PB	PB	PB	PB	PB	B	PB	PB	B	B	PB	PB	B	PB	B	PB	B	B
JAX00291150	G	A	10	65215799	65051578	32.3791	B	B	PB	PB	B	PB	PB	B	PB	B	PB	PB	B	PB	PB	PB	PB	PB	PB	PB	PB	B	PB	PB	B	B	PB	PB	B	PB	B	PB	B	B
JAX00018909	G	A	10	65225097	65060876	32.3805	B	B	PB	PB	B	PB	PB	B	PB	B	PB	PB	B	PB	PB	PB	PB	PB	PB	PB	PB	B	PB	PB	B	B	PB	PB	B	PB	B	PB	B	B
UNC18117566	G	A	10	65360895	65196674	32.4012	B	B	PB	PB	B	PB	PB	B	PB	B	PB	PB	B	PB	PB	PB	PB	PB	PB	PB	PB	B	PB	PB	B	B	PB	PB	B	PB	B	PB	B	B
UNC18120441	C	T	10	65562744	65398523	32.6315	B	B	PB	PB	B	PB	PB	B	PB	B	PB	PB	B	PB	PB	PB	PB	PB	PB	PB	PB	B	PB	PB	B	B	PB	PB	B	PB	B	PB	B	B
UNC18121717	G	A	10	65652228	65488007	32.7336	B	B	PB	PB	B	PB	PB	B	PB	B	PB	PB	B	PB	PB	PB	PB	PB	PB	PB	PB	B	PB	PB	B	B	PB	PB	B	PB	B	PB	B	B
gUNC18126459	A	G	10	66022971	65858750	32.9062	B	B	PB	PB	B	PB	PB	B	PB	B	PB	PB	B	PB	PB	PB	PB	PB	PB	PB	PB	B	PB	PB	B	B	PB	PB	B	PB	B	PB	B	B
SSR102657353	G	A	10	66433842	66269621	32.9111	B	B	PB	PB	B	PB	PB	B	PB	B	PB	PB	B	PB	PB	PB	PB	PB	PB	PB	PB	B	PB	PB	B	B	PB	PB	B	PB	B	PB	B	B
UNC18140644	C	T	10	67248185	67083964	33.1035	B	B	PB	PB	B	PB	PB	B	PB	B	PB	PB	B	PB	PB	PB	PB	PB	PB	PB	PB	B	PB	PB	B	B	PB	PB	B	PB	B	PB	B	B
UNC18143031	A	C	10	67464839	67300600	33.1553	B	B	PB	PB	B	PB	PB	B	PB	B	PB	PB	B	PB	PB	PB	PB	PB	PB	PB	PB	B	PB	PB	B	B	PB	PB	B	PB	B	PB	B	B
UNC18146502	T	G	10	67707720	67543550	33.2134	B	B	PB	PB	B	PB	PB	B	PB	B	PB	PB	B	PB	PB	PB	PB	PB	PB	PB	PB	B	PB	PB	B	B	PB	PB	B	PB	B	PB	B	B
UNC18147051	G	T	10	67743218	67579048	33.2219	B	B	PB	PB	B	PB	PB	B	PB	B	PB	PB	B	PB	PB	PB	PB	PB	PB	PB	PB	B	PB	PB	B	B	PB	PB	B	PB	B	PB	B	B
UNC18147304	G	A	10	67757886	67593716	33.2254	B	B	PB	PB	B	PB	PB	B	PB	B	PB	PB	B	PB	PB	PB	PB	PB	PB	PB	PB	B	PB	PB	B	B	PB	PB	B	PB	B	PB	B	B
S2H102744610	C	T	10	68615259	68451089	33.7685	B	B	PB	PB	B	PB	PB	B	PB	B	PB	PB	B	PB	PB	PB	PB	PB	PB	PB	PB	B	PB	PB	B	B	PB	PB	B	PB	B	PB	B	B
S3C102809222	C	T	10	70230556	70066386	34.8964	B	B	PB	PB	B	PB	PB	B	PB	B	PB	PB	B	PB	PB	PB	PB	PB	PB	PB	PB	B	PB	PB	B	B	PB	PB	B	PB	B	PB	B	B
gUNCHS028615	A	G	10	70454353	70290183	34.8991	B	B	PB	PB	B	PB	PB	B	PB	B	PB	PB	B	PB	PB	PB	PB	PB	PB	PB	PB	B	PB	PB	B	B	PB	PB	B	PB	B	PB	B	B
mJAX00019348	C	T	10	71107161	70942991	35.0988	B	B	PB	PB	B	PB	PB	B	PB	B	PB	PB	B	PB	PB	PB	PB	PB	PB	PB	PB	B	PB	PB	B	B	PB	PB	B	PB	B	PB	B	B
gJAX00292464r	G	A	10	71492736	71328566	35.2256	B	B	PB	PB	B	PB	PB	B	PB	B	PB	PB	B	PB	PB	PB	PB	PB	PB	PB	PB	B	PB	PB	B	B	PB	PB	B	PB	B	PB	B	B
gUNC18221643	G	A	10	73156302	72992134	35.7151	B	B	PB	PB	B	PB	PB	B	PB	B	PB	PB	B	PB	PB	PB	PB	PB	PB	PB	PB	B	PB	PB	B	B	PB	PB	B	PB	B	PB	B	B
gICR290	G	T	10	74274864	74110696	36.3892	P	P	P	P	P	P	P	P	P	P	P	P	P	P	P	P	P	P	P	P	P	P	P	P	P	P	P	P	P	P	P	P	P	P
S6J102991560	C	T	10	74789015	74624847	36.7232	B	B	PB	PB	B	PB	PB	B	PB	B	PB	PB	B	PB	PB	PB	PB	PB	PB	PB	PB	B	PB	PB	B	B	PB	PB	B	PB	B	PB	B	B
UNCHS028724	C	T	10	75655756	75491590	36.8122	B	B	PB	PB	B	PB	PB	B	PB	B	PB	PB	B	PB	PB	PB	PB	B	PB	PB	PB	B	PB	PB	B	B	PB	PB	B	PB	B	PB	B	B
mUNC18261039	C	T	10	76634727	76470561	37.6958	B	B	PB	PB	B	PB	PB	B	PB	B	PB	PB	B	PB	PB	PB	PB	B	PB	PB	PB	B	PB	PB	B	B	PB	PB	B	PB	B	PB	B	B
S6J103082397	T	G	10	77059925	76895759	37.9652	B	B	PB	PB	B	PB	PB	B	PB	B	PB	PB	B	PB	PB	PB	PB	B	PB	PB	PB	B	PB	PB	B	B	PB	PB	B	PB	B	PB	B	B
mUNC101426541	C	T	10	77330697	77166531	37.9684	B	B	PB	PB	B	PB	PB	B	PB	B	PB	PB	B	PB	PB	PB	PB	B	PB	PB	PB	B	PB	PB	B	B	PB	PB	B	PB	B	PB	B	B
S3J103131923	A	G	10	78298096	78133930	37.98	B	B	PB	PB	B	PB	PB	B	PB	B	PB	PB	B	PB	PB	PB	PB	B	PB	PB	PB	B	PB	PB	B	B	PB	PB	B	PB	B	PB	B	B
gbackupJAX00019938	C	A	10	78971628	78807462	37.988	B	B	PB	PB	B	B	PB	B	PB	B	PB	PB	B	PB	PB	PB	B	B	PB	PB	PB	B	PB	PB	B	B	PB	PB	B	PB	B	PB	B	B
gUNC18296510	G	A	10	79813168	79649002	37.9981	B	B	PB	PB	B	B	PB	B	PB	B	PB	PB	B	PB	PB	PB	B	B	PB	PB	PB	B	PB	PB	B	B	PB	PB	B	PB	B	PB	B	B
S6J103201949	C	T	10	80048749	79884583	38.0009	B	B	PB	PB	B	B	PB	B	PB	B	PB	PB	B	PB	PB	PB	B	B	PB	PB	PB	B	PB	PB	B	B	PB	PB	B	PB	B	PB	B	B
gUNCHS028850	T	G	10	80521945	80357779	38.0066	B	B	PB	PB	B	B	PB	B	PB	B	PB	PB	B	PB	PB	PB	B	B	PB	PB	PB	B	PB	PB	B	B	PB	PB	B	PB	B	PB	B	B
gJAX00020088	G	A	10	81003769	80839603	38.0123	B	B	PB	PB	B	B	PB	B	PB	B	PB	PB	B	PB	PB	PB	B	B	PB	PB	PB	B	PB	PB	B	B	PB	PB	B	PB	B	PB	B	B
gUNC18314611	A	G	10	82618576	82454410	38.0316	B	B	PB	PB	B	B	PB	B	PB	B	PB	PB	B	PB	PB	PB	B	B	PB	PB	PB	B	PB	PB	B	B	PB	PB	B	PB	B	PB	B	B
S6J103332873	C	T	10	83321847	83157711	39.4089	B	B	PB	PB	B	B	PB	B	PB	B	PB	PB	B	PB	PB	PB	B	B	PB	PB	PB	B	PB	PB	B	B	PB	PB	B	PB	B	PB	B	B
UNC18343181	C	T	10	84671764	84507628	39.9125	B	B	PB	PB	B	B	PB	B	PB	B	PB	PB	B	PB	PB	PB	B	B	PB	PB	PB	B	PB	PB	B	B	PB	PB	B	PB	B	PB	B	B
mUNC18343515	T	C	10	84701275	84537139	39.9218	B	B	PB	PB	B	B	PB	B	PB	B	PB	PB	B	PB	PB	PB	B	B	PB	PB	PB	B	PB	PB	B	B	PB	PB	B	PB	B	PB	B	B
mUNC100216105	G	A	10	84866905	84702769	39.9238	B	B	PB	PB	B	B	PB	B	PB	B	PB	PB	B	PB	PB	PB	B	B	PB	PB	PB	B	PB	PB	B	B	PB	PB	B	PB	B	PB	B	B
UNC18350414	G	A	10	85296839	85132703	39.9289	B	B	PB	PB	B	B	PB	B	PB	B	PB	PB	B	PB	PB	PB	B	B	PB	PB	PB	B	PB	PB	B	B	PB	PB	B	PB	B	PB	B	B
gUNC18362711	T	C	10	86365720	86201584	41.1193	B	B	PB	PB	B	B	PB	B	PB	B	PB	PB	B	PB	PB	PB	B	B	PB	PB	PB	B	PB	PB	B	B	PB	PB	B	PB	B	PB	B	B
UNC18365890	G	A	10	86704272	86540136	41.354	B	B	PB	PB	B	B	PB	B	PB	B	PB	PB	B	PB	PB	PB	B	B	PB	PB	PB	B	PB	PB	B	B	PB	PB	B	PB	B	PB	B	B
SFH103529327	C	T	10	88233193	88069055	42.0154	B	B	PB	PB	B	B	PB	B	PB	B	PB	PB	B	PB	PB	PB	B	B	PB	PB	PB	B	PB	PB	B	B	PB	PB	B	PB	B	PB	B	B
UNC18388567	T	C	10	88593972	88429834	42.3566	B	B	PB	PB	B	B	PB	B	PB	B	PB	PB	B	PB	PB	PB	B	B	PB	PB	PB	B	PB	PB	B	B	PB	PB	B	PB	B	PB	B	B
UNC100220884	C	T	10	88982165	88818027	42.7606	B	B	PB	PB	B	B	PB	B	PB	B	PB	PB	B	PB	PB	PB	B	B	PB	PB	PB	B	PB	PB	B	B	PB	PB	B	PB	B	PB	B	B
SSH103572945	A	G	10	89323638	89159500	43.2433	B	B	PB	PB	B	B	PB	B	PB	B	PB	PB	B	PB	PB	PB	B	B	PB	PB	PB	B	PB	PB	B	B	PB	PB	B	PB	B	PB	B	B
JAX00295486	A	G	10	89641095	89476957	43.3393	B	B	PB	PB	B	B	PB	B	PB	B	PB	PB	B	PB	PB	PB	B	B	PB	PB	PB	B	PB	PB	B	B	PB	PB	B	PB	B	PB	B	B
gUNC18418623	C	T	10	90773565	90609427	43.6788	B	B	PB	PB	B	B	PB	B	PB	B	PB	PB	B	PB	PB	PB	B	B	PB	PB	PB	B	PB	PB	B	B	PB	PB	B	PB	B	PB	B	B
gJAX00295932	C	T	10	91792793	91628655	44.7325	B	B	PB	PB	B	B	PB	B	PB	B	PB	PB	B	PB	PB	PB	B	B	PB	B	PB	B	PB	PB	B	B	PB	PB	B	PB	B	PB	B	B
mUNC18454335	A	G	10	93482428	93318290	46.7368	B	B	PB	PB	B	B	PB	B	PB	B	PB	PB	B	PB	PB	PB	B	B	PB	B	PB	B	PB	PB	B	B	PB	PB	B	PB	B	PB	B	B
gUNC18486373	T	C	10	95580875	95416737	47.7054	B	B	PB	PB	B	B	PB	B	PB	B	PB	PB	B	PB	PB	PB	B	B	PB	B	PB	B	PB	B	B	B	PB	PB	B	PB	B	PB	B	B
mJAX00187391	C	T	10	96873111	96708973	48.2735	B	B	PB	PB	B	B	PB	B	PB	B	PB	PB	B	PB	PB	PB	B	B	PB	B	PB	B	PB	B	B	B	PB	PB	B	PB	B	PB	B	B
backupJAX00196449	G	A	10	97924076	97759938	48.7643	B	B	PB	PB	B	B	PB	B	PB	B	PB	PB	B	PB	PB	PB	B	B	PB	B	PB	B	PB	B	B	B	PB	PB	B	PB	B	PB	B	B
gJAX00196453r	G	A	10	98145667	97981529	48.8718	B	B	PB	PB	B	B	PB	B	PB	B	PB	PB	B	PB	PB	PB	B	B	PB	B	PB	B	PB	B	B	B	PB	PB	B	PB	B	PB	B	B
gJAX00196462	T	G	10	98437231	98273093	49.0133	B	B	PB	PB	B	B	PB	B	PB	B	PB	PB	B	PB	PB	PB	B	B	PB	B	PB	B	PB	B	B	B	PB	PB	B	PB	B	PB	B	B
gUNC18539154	T	G	10	99507204	99343066	49.4492	B	B	PB	PB	B	B	PB	B	PB	B	PB	PB	B	PB	PB	PB	B	B	PB	B	PB	B	PB	B	B	B	PB	PB	B	PB	B	PB	B	B
S3N104002026	T	C	10	100050662	99886524	49.6858	B	B	PB	PB	B	B	PB	B	PB	B	PB	PB	B	PB	PB	PB	B	B	PB	B	PB	B	PB	B	B	B	PB	PB	B	PB	B	PB	B	B
gJAX00021550	A	G	10	100704930	100540792	49.8161	B	B	PB	PB	B	B	PB	B	PB	B	PB	PB	B	PB	PB	PB	B	B	PB	B	PB	B	PB	B	B	B	PB	PB	B	PB	B	PB	B	B
gJAX00297380	C	T	10	101605150	101441011	51.0813	B	B	PB	PB	B	B	PB	B	PB	B	PB	PB	B	PB	PB	PB	B	B	PB	B	PB	B	PB	B	B	B	PB	PB	B	PB	B	PB	B	B
mUNC100117633	G	A	10	103087145	102923006	51.8363	B	B	PB	PB	B	B	PB	B	PB	B	PB	PB	B	PB	PB	PB	B	B	PB	B	PB	B	PB	B	B	B	PB	PB	B	PB	B	PB	B	B
gUNC18597320	G	T	10	103382510	103218371	52.2777	B	B	PB	PB	B	B	PB	B	PB	B	PB	PB	B	PB	PB	PB	B	B	PB	B	PB	B	PB	B	B	B	PB	PB	B	PB	B	PB	B	B
S1H104145850	T	G	10	103646262	103482123	52.8239	B	B	PB	PB	B	B	PB	B	PB	B	PB	PB	B	PB	PB	PB	B	B	PB	B	PB	B	PB	B	B	B	PB	PB	B	PB	B	PB	B	B
SBC104160925	A	G	10	104023130	103858991	52.9858	B	B	PB	PB	B	B	PB	B	PB	B	PB	PB	B	PB	PB	PB	B	B	PB	B	PB	B	PB	B	B	B	PB	PB	B	PB	B	PB	B	B
S2H104186122	T	C	10	104653055	104488916	52.9933	B	B	PB	PB	B	B	PB	B	PB	B	PB	PB	B	PB	PB	PB	B	B	PB	B	PB	B	PB	B	B	B	PB	PB	B	PB	B	PB	B	B
gICR304	A	C	10	104655156	104491017	52.9934	B	B	PB	PB	B	B	PB	B	PB	B	PB	PB	B	PB	PB	PB	B	B	PB	B	PB	B	PB	B	B	B	PB	PB	B	PB	B	PB	B	B
S2H104217985	G	A	10	105449631	105285492	53.1117	B	B	PB	PB	B	B	PB	B	PB	B	PB	PB	B	PB	PB	PB	B	B	PB	B	PB	B	PB	B	B	B	PB	PB	B	PB	B	PB	B	B
S2H104220731	C	A	10	105518281	105354142	53.1808	B	B	PB	PB	B	B	PB	B	PB	B	PB	PB	B	PB	PB	PB	B	B	PB	B	PB	B	PB	B	B	B	PB	PB	B	PB	B	PB	B	B
SAH104224990	A	G	10	105624754	105460615	53.3974	B	B	PB	PB	B	B	PB	B	PB	B	PB	PB	B	PB	PB	PB	B	B	PB	B	PB	B	PB	B	B	B	PB	PB	B	PB	B	PB	B	B
gJAX00297997	G	A	10	106032881	105868742	53.4199	B	B	PB	PB	B	B	PB	B	PB	B	PB	PB	B	PB	PB	PB	B	B	PB	B	PB	B	PB	B	B	B	PB	PB	B	PB	B	PB	B	B
UNC18673398	A	G	10	108203934	108039795	54.6347	B	B	PB	PB	B	B	PB	B	PB	B	PB	PB	B	PB	PB	PB	B	B	PB	B	PB	B	PB	B	B	B	PB	PB	B	PB	B	PB	B	B
backupJAX00022240	G	A	10	109925893	109761754	55.5981	B	B	PB	PB	B	B	PB	B	PB	B	PB	PB	B	PB	PB	PB	B	B	PB	B	PB	B	PB	B	B	B	PB	PB	B	PB	B	PB	B	B
gUNCHS029348	T	G	10	110403476	110239337	55.9513	B	B	PB	PB	B	B	PB	B	PB	B	PB	PB	B	PB	PB	PB	B	B	PB	B	PB	B	PB	B	B	B	PB	PB	B	PB	B	PB	B	B
gUNC18720855	C	T	10	111501006	111336867	56.972	B	B	PB	PB	B	B	PB	B	PB	B	PB	PB	B	PB	PB	PB	B	B	PB	B	PB	B	PB	B	B	B	PB	PB	B	PB	B	PB	B	B
gUNC18738548	A	C	10	112753735	112589640	59.1293	B	B	PB	PB	B	B	PB	B	PB	B	PB	PB	B	PB	PB	PB	B	B	PB	B	PB	B	PB	B	B	B	PB	PB	B	PB	B	PB	B	B
gUNC18763912	T	C	10	114550291	114386196	59.8474	B	B	PB	PB	B	B	PB	B	PB	B	PB	PB	B	PB	PB	PB	B	B	PB	B	PB	B	PB	B	B	B	PB	PB	B	PB	B	PB	B	B
mbackupUNC100128773	C	A	10	114810052	114645957	60.7619	B	B	PB	PB	B	B	PB	B	PB	B	PB	PB	B	PB	PB	PB	B	B	PB	B	PB	B	PB	B	B	B	PB	PB	B	PB	B	PB	B	B
gUNC18782578	C	A	10	115781166	115617071	61.7411	B	B	PB	PB	B	B	PB	B	PB	B	PB	PB	B	PB	PB	PB	B	B	PB	B	PB	B	PB	B	B	B	PB	PB	B	PB	B	PB	B	B
gUNC18792779	A	G	10	116397191	116233096	62.9313	B	B	PB	PB	B	B	PB	B	PB	B	PB	PB	B	PB	PB	PB	B	B	PB	B	PB	B	PB	B	B	B	PB	PB	B	PB	B	PB	B	B
gUNCHS029449	T	C	10	116459890	116295795	62.9611	B	B	PB	PB	B	B	PB	B	PB	B	PB	PB	B	PB	PB	PB	B	B	PB	B	PB	B	PB	B	B	B	PB	PB	B	PB	B	PB	B	B
gUNC18818892	G	A	10	118476371	118312276	64.9417	B	B	PB	PB	B	B	PB	B	PB	B	PB	PB	B	PB	PB	PB	B	B	PB	B	PB	B	PB	B	B	B	PB	PB	B	PB	B	PB	B	B
SAH104744965	C	A	10	118624139	118460044	64.9435	B	B	PB	PB	B	B	PB	B	PB	B	PB	PB	B	PB	PB	PB	B	B	PB	B	PB	B	PB	B	B	B	PB	PB	B	PB	B	PB	B	B
S1H104760665	A	G	10	119016645	118852550	65.0997	B	B	PB	PB	B	B	PB	B	PB	B	PB	PB	B	PB	PB	PB	B	B	PB	B	PB	B	PB	B	B	B	PB	PB	B	PB	B	PB	B	B
gUNC18828940	C	T	10	119033855	118869760	65.1166	B	B	PB	PB	B	B	PB	B	PB	B	PB	PB	B	PB	PB	PB	B	B	PB	B	PB	B	PB	B	B	B	PB	PB	B	PB	B	PB	B	B
S6J104761552	C	T	10	119038807	118874712	65.1215	B	B	PB	PB	B	B	PB	B	PB	PB	PB	PB	B	PB	PB	PB	B	B	PB	B	PB	B	PB	B	B	B	PB	PB	B	PB	B	PB	B	B
SAH104792791	C	T	10	119819776	119655681	65.8894	B	B	PB	PB	B	B	PB	B	PB	B	PB	PB	B	PB	PB	PB	B	B	PB	B	PB	B	PB	B	B	B	PB	PB	B	PB	B	PB	B	B
gUNC18849001	T	C	10	120293704	120129609	66.1345	B	B	PB	PB	B	B	PB	B	PB	B	PB	PB	B	PB	PB	PB	B	B	PB	B	PB	B	PB	B	B	B	PB	PB	B	PB	B	PB	B	B
S6J104837990	C	T	10	120949764	120785669	67.0907	B	B	PB	PB	B	B	PB	B	PB	B	PB	PB	B	PB	PB	PB	B	B	PB	B	PB	B	PB	B	B	B	PB	PB	B	PB	PB	PB	B	B
gUNC18862391	T	G	10	121287384	121123289	67.4144	B	B	PB	PB	B	B	PB	B	PB	B	PB	PB	B	PB	PB	PB	B	B	PB	B	PB	B	PB	B	B	B	PB	PB	B	PB	PB	PB	B	B
SAC104851763	G	A	10	121294088	121129993	67.4466	B	B	PB	PB	B	B	PB	B	PB	B	PB	PB	B	PB	PB	PB	B	B	PB	B	PB	B	PB	B	B	B	PB	PB	B	PB	PB	PB	B	B
JAX00300733	C	A	10	122037822	121873727	68.3467	B	B	PB	PB	B	B	PB	B	PB	B	PB	PB	B	PB	PB	PB	B	B	PB	B	PB	B	PB	B	B	B	PB	PB	B	PB	PB	PB	B	B
gUNC18880003	G	A	10	122346045	122181950	68.5287	B	B	PB	PB	B	B	PB	B	PB	B	PB	PB	B	PB	PB	PB	B	B	PB	B	PB	B	PB	B	B	B	PB	PB	B	PB	PB	PB	B	B
UNC18891985	G	A	10	123023172	122859077	70.4519	B	B	PB	PB	B	B	PB	B	PB	B	PB	PB	B	PB	PB	PB	B	B	PB	B	PB	B	PB	B	B	B	PB	PB	B	PB	PB	PB	B	B
gUNC18894265	G	A	10	123205218	123041123	70.4541	B	B	PB	PB	B	B	PB	B	PB	B	PB	PB	B	PB	PB	PB	B	B	PB	B	PB	B	PB	B	B	B	PB	PB	B	PB	PB	PB	B	B
UNC18895806	C	A	10	123285909	123121814	70.4551	B	B	PB	PB	B	B	PB	B	PB	B	PB	PB	B	PB	PB	PB	B	B	PB	B	PB	B	PB	B	B	B	PB	PB	B	PB	PB	PB	B	B
UNC18898917	T	G	10	123487917	123323822	70.4575	B	B	PB	PB	B	B	PB	B	PB	B	PB	PB	B	PB	PB	PB	B	B	PB	B	PB	B	PB	B	B	B	PB	PB	B	PB	PB	PB	B	B
UNC18902328	G	A	10	123680838	123516743	70.4598	B	B	PB	PB	B	B	PB	B	PB	B	PB	PB	B	PB	PB	PB	B	B	PB	B	PB	B	PB	B	B	B	PB	PB	B	PB	PB	PB	B	B
gUNC18902983	T	C	10	123719372	123555277	70.4602	B	B	PB	PB	B	B	PB	B	PB	B	PB	PB	B	PB	PB	PB	B	B	PB	B	PB	B	PB	B	B	B	PB	PB	B	PB	PB	PB	B	B
backupUNC100137989	G	A	10	123738594	123574499	70.4605	B	B	PB	PB	B	B	PB	B	PB	B	PB	PB	B	PB	PB	PB	B	B	PB	B	PB	B	PB	B	B	B	PB	PB	B	PB	PB	PB	B	B
JAX00301340	C	A	10	124374492	124210397	70.4681	B	B	PB	PB	B	B	PB	B	PB	B	PB	PB	B	PB	PB	PB	B	B	PB	B	PB	B	PB	B	B	B	PB	PB	B	PB	PB	PB	B	B
UNC18912539	A	G	10	124415800	124251705	70.4686	B	B	PB	PB	B	B	PB	B	PB	B	PB	PB	B	PB	PB	PB	B	B	PB	B	PB	B	PB	B	B	B	PB	PB	B	PB	PB	PB	B	B
gUNC18912539	A	G	10	124415800	124251705	70.4686	B	B	PB	PB	B	B	PB	B	PB	B	PB	PB	B	PB	PB	PB	B	B	PB	B	PB	B	PB	B	B	B	PB	PB	B	PB	PB	PB	B	B
gUNC18918911	T	G	10	124896407	124732312	70.4743	B	B	PB	PB	B	B	PB	B	PB	B	PB	PB	B	PB	PB	PB	B	B	PB	B	PB	B	PB	B	B	B	PB	PB	B	PB	PB	PB	B	B
SAH105004857	G	A	10	125121443	124957348	70.477	B	B	PB	PB	B	B	PB	B	PB	B	PB	PB	B	PB	PB	PB	B	B	PB	B	PB	B	PB	B	B	B	PB	PB	B	PB	PB	PB	B	B
JAX00301558	A	C	10	125496156	125332025	70.7913	B	B	PB	PB	B	B	PB	B	PB	B	PB	PB	B	PB	PB	PB	B	B	PB	B	PB	B	PB	B	B	B	PB	PB	B	PB	PB	PB	B	B
UNC18932894	T	C	10	125667453	125503322	71.7123	B	B	PB	PB	B	B	PB	B	PB	B	PB	PB	B	PB	PB	PB	B	B	PB	B	PB	B	PB	B	B	B	PB	PB	B	PB	PB	PB	B	B
JAX00301652	C	A	10	125753156	125589025	71.7133	B	B	PB	PB	B	B	PB	B	PB	B	PB	PB	B	PB	PB	PB	B	B	PB	B	PB	B	PB	B	B	B	PB	PB	B	PB	PB	PB	B	B
UNC18934764	T	G	10	125777049	125612918	71.7136	B	B	PB	PB	B	B	PB	B	PB	B	PB	PB	B	PB	PB	PB	B	B	PB	B	PB	B	PB	B	B	B	PB	PB	B	PB	PB	PB	B	B
UNC18935310	C	T	10	125818133	125654002	71.7229	B	B	PB	PB	B	B	PB	B	PB	B	PB	PB	B	PB	PB	PB	B	B	PB	B	PB	B	PB	B	B	B	PB	PB	B	PB	PB	PB	B	B
mUNC18935310	C	T	10	125818133	125654002	71.7229	B	B	PB	PB	B	B	PB	B	PB	B	PB	PB	B	PB	PB	PB	B	B	PB	B	PB	B	PB	B	B	B	PB	PB	B	PB	PB	PB	B	B
UNC18939302	C	T	10	126081366	125917235	71.8386	B	B	PB	PB	B	B	PB	B	PB	B	PB	PB	B	PB	PB	PB	B	B	PB	B	PB	B	PB	B	B	B	PB	PB	B	PB	PB	PB	B	B
gUNC18940381	C	T	10	126141728	125977597	71.8394	B	B	PB	PB	B	B	PB	B	PB	B	PB	PB	B	PB	PB	PB	B	B	PB	B	PB	B	PB	B	B	B	PB	PB	B	PB	PB	PB	B	B
UNC18941352	A	G	10	126196944	126032813	71.84	B	B	PB	PB	B	B	PB	B	PB	B	PB	PB	B	PB	PB	PB	B	B	PB	B	PB	B	PB	B	B	B	PB	PB	B	PB	PB	PB	B	B
UNC18942859	G	A	10	126293635	126129504	71.8412	B	B	PB	PB	B	B	PB	B	PB	B	PB	PB	B	PB	PB	PB	B	B	PB	B	PB	B	PB	B	B	B	PB	PB	B	PB	PB	PB	B	B
UNC18946937	G	A	10	126513292	126349161	71.8438	B	B	PB	PB	B	B	PB	B	PB	B	PB	PB	B	PB	PB	PB	B	B	PB	B	PB	B	PB	B	B	B	PB	PB	B	PB	PB	PB	B	B
UNC18962046	G	A	10	127644256	127480125	72.7343	B	B	PB	PB	B	B	PB	B	PB	B	PB	PB	B	PB	PB	PB	B	B	PB	B	PB	B	PB	B	B	B	PB	PB	B	PB	PB	PB	B	B
UNC18962917	G	A	10	127745179	127581048	73.1826	B	B	PB	PB	B	B	PB	B	PB	B	PB	PB	B	PB	PB	PB	B	B	PB	B	PB	B	PB	B	B	B	PB	PB	B	PB	PB	PB	B	B
UNC18964322	G	A	10	127900725	127736594	74.5094	B	B	PB	PB	B	B	PB	B	PB	B	PB	PB	B	PB	PB	PB	B	B	PB	B	PB	B	PB	B	B	B	PB	PB	B	PB	PB	PB	B	B
JAX00023603	G	A	10	128153162	127989031	74.5381	B	B	PB	PB	B	B	PB	B	PB	B	PB	PB	B	PB	PB	PB	B	B	PB	B	PB	B	PB	B	B	B	PB	PB	B	PB	PB	PB	B	B
gUNCHS029561	G	A	10	128570951	128406820	75.2057	B	B	PB	PB	B	B	PB	B	PB	B	PB	PB	B	PB	PB	PB	B	B	PB	B	PB	B	PB	B	B	B	PB	PB	B	PB	PB	PB	B	B
mbackupUNC110000218	C	T	11	3355458	3305458	0.220678	B	PB	B	PB	B	PB	B	PB	B	PB	PB	PB	B	PB	PB	PB	B	B	B	B	PB	PB	PB	B	PB	PB	PB	B	B	PB	PB	PB	PB	PB
S6J110191048	G	A	11	4776222	4726222	0.885376	B	PB	B	PB	B	PB	B	PB	P	PB	P	PB	PB	P	P	PB	PB	B	P	PB	P	PB	PB	P	PB	PB	P	P	PB	P	PB	PB	PB	PB
gUNC19001625	A	C	11	4968921	4918921	1.01454	B	PB	B	PB	B	PB	B	PB	B	PB	PB	PB	B	PB	PB	PB	B	B	B	B	PB	PB	PB	B	PB	PB	PB	B	B	PB	PB	PB	PB	PB
gUNC19001887	G	A	11	4993641	4943641	1.03112	B	PB	B	PB	B	PB	B	PB	B	PB	PB	PB	B	PB	PB	PB	B	B	B	B	PB	PB	PB	B	PB	PB	PB	B	B	PB	PB	PB	PB	PB
JAX00023924	G	A	11	5030237	4980237	1.05565	B	PB	B	PB	B	PB	B	PB	B	PB	PB	PB	B	PB	PB	PB	B	B	B	B	PB	PB	PB	B	PB	PB	PB	B	B	PB	PB	PB	PB	PB
SBC110211226	A	G	11	5280674	5230674	1.33903	B	PB	B	PB	B	PB	B	PB	B	PB	PB	PB	B	PB	PB	PB	B	B	B	B	PB	PB	PB	B	PB	PB	PB	B	B	PB	PB	PB	PB	PB
S6R110235582	C	T	11	5889573	5839573	1.75652	B	PB	B	PB	B	PB	B	PB	B	PB	PB	PB	B	PB	PB	PB	B	B	PB	B	PB	PB	PB	B	PB	PB	PB	B	B	PB	PB	PB	PB	PB
gUNC19009896	A	G	11	5889655	5839655	1.75654	B	PB	B	PB	B	PB	B	PB	B	PB	PB	PB	B	PB	PB	PB	B	B	PB	B	PB	PB	PB	B	PB	PB	PB	B	B	PB	PB	PB	PB	PB
S3C110242263	C	T	11	6056596	6006596	1.78293	B	PB	B	PB	B	PB	B	PB	B	PB	PB	PB	B	PB	PB	PB	B	B	PB	B	PB	PB	PB	B	PB	PB	PB	B	B	PB	PB	PB	PB	PB
mUNC19011884	C	T	11	6157960	6107960	1.79895	B	PB	B	PB	B	PB	B	PB	B	PB	PB	PB	B	PB	PB	PB	B	B	PB	B	PB	PB	PB	B	PB	PB	PB	B	B	PB	PB	PB	PB	PB
SX1110248467	G	A	11	6211683	6161683	1.80744	B	PB	B	PB	B	PB	B	PB	B	PB	PB	PB	B	PB	PB	PB	B	B	PB	B	PB	PB	PB	B	PB	PB	PB	B	B	PB	PB	PB	PB	PB
mJAX00024022	A	G	11	6321720	6271720	1.82483	B	PB	B	PB	B	PB	B	PB	B	PB	PB	PB	B	PB	PB	PB	B	B	PB	B	PB	PB	PB	B	PB	PB	PB	B	B	PB	PB	PB	PB	PB
S6J110260176	C	T	11	6504417	6454417	2.16932	B	PB	B	PB	B	PB	B	PB	P	PB	P	PB	PB	P	P	PB	PB	B	P	PB	P	PB	PB	P	PB	PB	P	P	PB	P	PB	PB	PB	PB
gUNC19030936	C	T	11	7757869	7718903	2.69313	B	PB	B	PB	B	PB	B	PB	B	PB	PB	PB	B	PB	PB	PB	B	B	PB	B	PB	PB	PB	B	PB	PB	PB	B	B	PB	PB	PB	PB	PB
gUNC19030936b	C	T	11	7757869	7718903	2.69313	B	PB	B	PB	B	PB	B	PB	B	PB	PB	PB	B	PB	PB	PB	B	B	PB	B	PB	PB	PB	B	PB	PB	PB	B	B	PB	PB	PB	PB	PB
gUNCHS029754	C	A	11	8008813	7958813	2.76959	B	PB	B	PB	B	PB	B	PB	B	PB	PB	PB	B	PB	PB	PB	B	B	PB	B	PB	PB	PB	B	PB	PB	PB	B	B	PB	PB	PB	PB	PB
gUNCHS029767	T	C	11	8544910	8494910	3.25031	B	PB	B	PB	B	PB	B	PB	B	PB	PB	PB	B	PB	PB	PB	B	B	PB	B	PB	PB	PB	B	PB	PB	PB	B	B	PB	PB	PB	PB	PB
gUNC19067793	G	A	11	10104613	10054613	4.01695	B	PB	B	PB	B	PB	B	PB	B	PB	PB	PB	B	PB	PB	PB	B	B	PB	B	PB	PB	PB	B	PB	PB	PB	B	B	PB	PB	PB	PB	PB
gUNC19091580	G	A	11	11811860	11761860	4.98761	B	PB	B	PB	B	PB	B	PB	B	PB	PB	PB	B	PB	PB	PB	B	B	PB	B	PB	PB	PB	B	PB	PB	PB	B	B	PB	PB	PB	PB	PB
gUNC19096529	G	T	11	12278633	12228633	5.20377	B	PB	B	PB	B	PB	B	PB	B	PB	PB	PB	B	PB	PB	PB	B	B	PB	B	PB	PB	PB	B	PB	PB	PB	B	B	PB	PB	PB	PB	PB
mbackupUNC110250267	T	G	11	13335785	13285785	5.8486	B	PB	B	PB	B	PB	B	PB	B	PB	PB	PB	B	PB	PB	PB	B	B	PB	B	PB	PB	PB	B	PB	PB	PB	B	B	PB	PB	PB	PB	PB
gUNC19129775	G	A	11	14511309	14461309	6.25329	B	PB	B	PB	B	PB	B	PB	B	PB	PB	PB	B	PB	PB	PB	B	B	PB	B	PB	PB	PB	B	PB	PB	PB	B	B	PB	PB	PB	PB	PB
gUNC19146014	T	G	11	15524695	15474695	6.634	B	PB	B	PB	B	PB	B	PB	B	PB	PB	PB	B	PB	PB	PB	B	B	PB	B	PB	PB	PB	B	PB	PB	PB	B	B	PB	PB	PB	PB	PB
gUNC19149371	C	T	11	15716314	15666314	6.63677	B	PB	B	PB	B	PB	B	PB	B	PB	PB	PB	B	PB	PB	PB	B	B	PB	B	PB	PB	PB	B	PB	PB	PB	B	B	PB	PB	PB	PB	PB
gUNC19164467	G	A	11	16776112	16726112	7.33628	B	PB	B	PB	B	PB	B	PB	B	PB	PB	PB	B	PB	PB	PB	B	B	PB	B	PB	PB	PB	B	PB	PB	PB	B	B	PB	PB	PB	PB	PB
SAC110681675	T	C	11	17041884	16991884	7.41151	B	PB	B	PB	B	PB	B	PB	B	PB	PB	PB	B	PB	PB	PB	B	B	PB	B	PB	PB	PB	B	PB	PB	PB	B	B	PB	PB	PB	PB	PB
gUNC19200972	G	T	11	19451183	19401183	9.66719	B	PB	B	PB	B	PB	B	PB	B	PB	PB	PB	B	PB	PB	PB	B	B	PB	B	PB	PB	PB	B	PB	PB	PB	B	B	PB	PB	PB	PB	PB
gUNC19233902	T	G	11	21809592	21759592	11.9547	B	PB	B	PB	B	PB	B	PB	B	PB	PB	PB	B	PB	PB	PB	B	B	PB	B	PB	PB	PB	B	PB	PB	PB	B	B	PB	PB	PB	PB	PB
gJAX00305747	G	T	11	22368757	22318757	12.0617	B	PB	B	PB	B	PB	B	PB	B	PB	PB	PB	B	PB	PB	PB	B	B	PB	B	PB	PB	PB	B	PB	PB	PB	B	B	PB	PB	PB	PB	PB
mUNC111412965	C	T	11	23497395	23447395	12.2406	B	PB	B	PB	B	PB	B	PB	B	PB	PB	PB	B	PB	PB	PB	B	B	PB	B	PB	PB	PB	B	PB	PB	PB	B	B	PB	PB	PB	PB	PB
gJAX00305978	G	A	11	24136995	24086995	12.342	B	PB	B	PB	B	PB	B	PB	B	PB	PB	PB	B	PB	PB	PB	B	B	PB	B	PB	PB	PB	B	PB	PB	PB	B	B	PB	PB	PB	PB	PB
gUNC19270598	C	T	11	25119663	25069663	13.2183	B	PB	B	PB	B	PB	B	PB	B	PB	PB	PB	B	PB	PB	PB	B	B	PB	B	PB	PB	PB	B	PB	PB	PB	B	B	PB	PB	PB	PB	PB
S2H111033461	A	G	11	25836531	25786531	13.5154	B	PB	B	PB	B	PB	B	PB	B	PB	PB	PB	B	PB	PB	PB	B	B	PB	B	PB	PB	PB	B	PB	PB	PB	B	B	PB	PB	PB	PB	PB
gUNC19283369	A	G	11	26190061	26140061	13.6518	B	PB	B	PB	B	PB	B	PB	B	PB	PB	PB	B	PB	PB	PB	B	B	PB	B	PB	PB	PB	B	PB	PB	PB	B	B	PB	PB	PB	PB	PB
[truncated: 1,535 more rows]

## Sheet: muga_2023
marker	PWD	C57BL	chr	bp_mm10	cM_cox	cM_g2f1	PWD-parent	B6-parent
SAH010136363	A	C	1	3409090	1.608	0.175	P	B
S2H010137098	G	A	1	3427467	1.609	0.177	P	B
mUNC010515443	A	G	1	3668628	1.627	0.202	P	B
SAJ010205966	T	G	1	5149169	1.861	0.57	P	B
gUNC30322	C	A	1	6063698	1.901	0.653	P	B
gUNCHS000043	C	T	1	6669269	1.949	0.787	P	P
mUNC010010509	A	G	1	8277576	2.075	1.014	P	B
S6J010381992	C	T	1	9549819	2.188	1.082	P	B
mbackupJAX00000484	G	A	1	9553973	2.188	1.082	P	B
gUNC83675	T	C	1	9843988	2.214	1.151	P	B
gUNC98241	A	C	1	11068783	2.548	1.549	P	B
gUNC114802	G	A	1	11954630	2.626	1.852	P	B
gUNC137674	T	C	1	13738223	4.229	2.739	N	B
gUNC149968	C	T	1	14622203	4.416	3.124	P	B
gUNC164396	C	T	1	15558147	4.811	3.625	P	B
mJAX00243111	C	A	1	17316310	5.257	4.15	P	B
gJAX00001099	T	C	1	17753014	5.418	4.201	P	B
gUNC197893	T	C	1	18007392	5.53	4.253	P	B
gUNC207853	A	G	1	18616479	5.781	4.384	P	B
SSH010754626	T	C	1	18865665	5.874	4.503	P	B
gUNC216547	C	A	1	19328374	6.085	4.599	P	B
gUNC235488	A	G	1	20640694	6.411	4.829	P	B
ST2010841024	G	A	1	21025609	6.495	4.937	P	B
B10010021636	G	A	1	21636124	7.624	5.312	P	B
gUNC258775	G	A	1	22050242	8.186	5.611	P	B
gUNCHS000248	C	T	1	23112999	9.404	6.68	P	B
mJAX00001692	G	A	1	25697943	10.641	8.257	P	B
mJAX00001960	G	A	1	29263597	11.278	8.637	P	B
gUNC365663	C	T	1	30009620	11.376	8.774	P	B
S3C011232625	T	C	1	30815639	11.459	9.324	P	B
gUNC383274	G	A	1	31857418	11.75	9.817	P	B
gUNC401821	A	G	1	33371703	12.708	10.495	P	B
gUNC414357	C	T	1	34103495	12.944	10.993	PB	B
gUNC440036	G	A	1	35612876	14.465	12.268	P	B
gUNCHS000455	C	T	1	36576417	15.334	12.824	P	B
gUNC472065	G	A	1	37907046	16.297	13.687	P	B
gUNC484960	G	A	1	38890061	17.268	14.517	P	B
S6J011558924	G	A	1	38973121	17.347	14.53	P	B
SBR011564753	T	C	1	39118826	17.646	14.813	P	B
SAJ011566142	G	A	1	39153574	17.724	14.841	P	B
gUNC496797	C	T	1	39633126	18.418	15.297	P	B
gUNC508015	T	C	1	40335763	18.987	16.171	P	N
S3R011633104	G	A	1	40827603	19.961	16.942	P	B
gUNC523256	T	C	1	41289098	20.125	17.832	P	P
gUNC525766	G	A	1	41477940	20.18	17.847	P	B
gUNC548541	G	A	1	43131417	22.359	19.814	P	B
mJAX00249118	A	G	1	44106513	23.541	20.547	P	B
gUNC591481	G	A	1	46020928	23.89	21.118	P	B
gUNC601980	A	G	1	47270468	25.317	21.355	P	B
gUNC605533	A	C	1	47576642	25.717	21.381	P	B
gJAX00003475	T	C	1	49480654	25.868	21.57	P	B
gUNC641785	T	G	1	50381912	25.918	21.626	P	B
S3N012018541	G	T	1	50463537	25.922	21.637	P	B
gUNC667964	G	A	1	52186689	26.721	23.066	P	B
mUNC671488	G	T	1	52470794	26.798	23.331	P	B
mUNC684769	A	G	1	53633499	27.051	23.941	P	B
mbackupJAX00251301	C	A	1	54855699	27.957	24.53	P	B
gUNC715622	T	G	1	56042782	28.527	24.864	P	B
SBT012244057	G	A	1	56101442	28.559	24.879	P	B
gUNC721751	C	T	1	56576620	28.712	25.123	P	B
mUNC010731340	A	G	1	57358576	28.802	25.481	P	B
gJAX00252106	G	A	1	58184930	28.976	25.781	P	B
mbackupJAX00252178	C	T	1	58523233	29.115	26.216	P	B
mUNC010101768	A	C	1	58897358	29.182	26.429	P	B
mJAX00004261	C	A	1	59995627	30.451	27.289	P	B
gUNC794531	C	T	1	63003989	31.88	28.66	P	B
gUNCHS001070	C	T	1	65297957	33.022	29.681	P	B
gUNC821869	C	T	1	65504911	33.161	29.829	P	B
S6Y012629524	G	A	1	65738101	33.315	29.949	P	B
S6Y012759490	A	G	1	68987254	34.656	31.149	P	B
S6H012772559	T	C	1	69313994	34.822	31.388	P	B
UNC878465	G	T	1	69575211	34.94	31.543	P	B
gUNC890096	G	A	1	70463623	35.341	32.13	P	B
mUNC898891	C	T	1	71165438	35.761	32.88	P	B
gUNC910607	T	C	1	71974016	36.33	33.261	P	B
mbackupUNC010570475	C	T	1	72830096	36.891	33.817	P	B
B6_01-074963079-S	C	T	1	74916505	38.593	35.218	P	B
S6J013019470	A	G	1	75486756	38.839	35.415	P	B
S3N013040016	T	C	1	76000421	39.172	35.572	P	B
mUNC964922	T	C	1	76148253	39.181	35.632	P	B
gbackupJAX00005508	G	A	1	76703258	39.236	35.817	P	B
SSR013088151	T	C	1	77203778	39.503	35.922	P	B
S3N013089544	T	C	1	77238600	39.519	35.926	P	B
gUNC988578	T	C	1	78083320	39.978	36.189	P	B
S6J013139471	C	T	1	78486797	40.399	36.653	P	B
S6T013141533	G	A	1	78538341	40.443	36.673	P	B
gUNC1004197	G	T	1	79223560	40.907	36.954	P	B
S6J013178782	G	A	1	79469566	40.928	36.975	P	B
S1H013204417	G	A	1	80110429	41.138	37.005	P	B
SFT013210000	T	C	1	80250007	41.235	37.154	P	B
ST2013252820	A	C	1	81320511	41.771	37.582	P	B
mbackupUNC010158882	T	G	1	81388723	41.778	37.588	P	B
gUNC1047748	G	A	1	82629781	42.43	38.266	P	B
gUNC1071271	T	G	1	84468139	43.42	39.242	P	B
gJAX00006124	T	C	1	84908968	43.488	39.429	P	B
gUNC1102206	C	T	1	88655763	44.824	40.781	P	B
gUNCHS001601	A	G	1	89691128	45.114	41.231	P	B
S2H013602293	C	A	1	90057344	45.277	41.411	P	B
mUNC1126248	G	A	1	90398581	45.429	41.508	P	B
SAH013616907	C	T	1	90422690	45.44	41.509	P	B
gUNC1142250	C	T	1	91383704	46.129	42.237	P	B
gUNC1153431	G	A	1	92373273	46.347	43.19	P	B
gUNC1210515	T	C	1	97626757	47.882	45.275	P	B
gUNC1214415	G	A	1	97954725	47.991	45.419	P	B
gUNC1225138	C	T	1	98864978	48.296	45.606	P	B
mUNC1238531	A	G	1	99488488	48.504	45.651	P	B
mUNC010191507	C	T	1	99897065	48.641	45.788	P	B
gUNCHS001812	C	A	1	100264323	48.764	45.889	P	B
gUNC1276993	G	T	1	102042988	49.184	45.991	P	B
gUNC1296431	T	C	1	103143123	49.296	46.069	P	B
gUNC1307235	C	T	1	103673765	49.321	46.081	P	B
S2H014199881	G	T	1	104997043	49.439	46.294	P	B
S6H014218009	G	A	1	105450239	49.581	46.537	P	B
gUNC1330856	C	T	1	105481812	49.593	46.547	P	P
gUNC1335696	G	A	1	105911284	49.69	46.74	P	B
gUNCHS001933	T	C	1	107972961	50.4	47.305	P	B
mUNC1367316	C	T	1	108457079	50.475	47.434	P	B
gUNC1383332	G	A	1	109512395	50.652	47.596	P	B
gUNC1391068	T	C	1	110079486	50.739	47.725	P	B
gICR4117	T	C	1	111175687	50.805	47.728	P	B
mUNC010223906	A	G	1	112160786	50.83	47.733	P	B
gUNC1425647	G	A	1	112486389	50.836	47.818	P	B
gUNC1438333	T	C	1	113219068	50.876	47.863	P	B
gJAX00008269	C	T	1	113834083	50.917	47.908	P	B
gJAX00263321	G	A	1	114455470	50.965	47.998	P	B
mUNC010227990	T	C	1	115285872	51.458	48.127	P	B
gUNC1486466	G	T	1	116183610	51.854	48.455	P	B
UNCHS002030	C	T	1	116240354	51.858	48.456	P	B
S6R014671781	C	T	1	116794533	52.081	48.467	P	B
gUNC1499687	T	C	1	116932003	52.089	48.469	P	N
mbackupUNC010236642	G	A	1	118715542	52.2	48.624	P	B
gUNC1524644	G	A	1	119376212	52.327	49.118	P	B
gUNCHS002088	T	G	1	119681797	52.446	49.164	P	B
gUNC1545055	G	A	1	121063201	52.807	49.919	P	B
gUNC1547605	T	C	1	121248927	52.849	50.115	P	B
SFT014982180	C	T	1	124554513	54.296	51.168	P	B
gUNC1605568	A	G	1	125334698	54.707	51.481	N	B
S6R015034070	G	A	1	125851763	54.86	51.63	P	B
gUNC1620550	T	C	1	126353960	55.009	51.829	P	B
mUNC010261606	G	A	1	127006951	55.642	52.142	P	B
gUNC1635382	G	A	1	127477857	55.739	52.364	P	B
gUNC1648713	G	A	1	128627956	56.28	52.538	P	B
mJAX00266494	C	T	1	129134427	56.52	52.736	P	B
mbackupJAX00266606	T	G	1	129809947	56.701	52.868	P	B
S2C015197728	T	C	1	129943219	56.736	52.994	P	B
mbackupUNC010803792	T	C	1	130593230	56.896	53.323	P	B
gUNC1675521	C	T	1	130878269	56.918	53.401	P	B
mUNC1695463	C	T	1	132520960	57.416	54.001	P	B
D1H015333995	T	C	1	133349896	57.915	54.227	P	B
gUNCHS002460	G	T	1	134859002	58.253	55.061	P	B
S6J015452108	C	T	1	136302702	59.688	56.062	P	B
gUNC1761545	G	A	1	137336720	60.055	56.994	P	B
gUNC1770327	G	A	1	138006890	60.664	57.226	P	B
SFH015526372	G	A	1	138159305	60.71	57.389	P	B
S2H015556503	C	T	1	138912597	60.848	57.855	P	B
gbackupJAX00269153	C	T	1	139478830	61.103	58.061	P	B
SSH015583893	A	G	1	139597340	61.214	58.065	P	B
mUNC010292027	A	C	1	140294459	61.735	58.091	P	B
gUNC1825459	T	C	1	142266250	62.378	58.467	P	B
SFT015716951	A	G	1	142923794	62.45	58.581	P	B
mUNC010463165	C	A	1	144549292	62.706	59.038	P	B
SBT015826555	T	C	1	145663886	63.184	59.309	P	B
gUNC1872920	A	G	1	146189462	63.251	59.316	P	B
S2H015862651	T	C	1	146566292	63.266	59.322	P	B
gJAX00270549	C	T	1	147699660	63.311	59.399	P	B
gUNCHS002697	G	A	1	148717254	63.381	59.426	P	B
gUNCHS002702	G	A	1	149037613	63.414	59.478	P	B
gUNCHS002717	G	A	1	150285042	63.786	59.591	P	P
backupUNC010628673	C	A	1	151111612	63.903	59.803	P	B
gUNC1940721	C	T	1	151155081	63.907	59.821	P	B
SFC016133146	C	T	1	153328652	65.334	60.965	P	B
gUNC1978827	G	T	1	153744607	65.418	61.483	P	B
SFT016154602	G	T	1	153865066	65.481	61.63	P	B
mUNC1988150	C	T	1	154519779	66.255	62.354	P	B
gJAX00272462	G	A	1	155985673	67.66	63.702	P	B
S2R016319640	G	A	1	157991005	68.141	64.457	P	B
S1H016331722	G	A	1	158293068	68.314	64.786	P	B
gUNC2032620	A	C	1	158295053	68.315	64.786	P	B
gUNC2036998	G	A	1	158663689	68.445	64.926	P	B
S2R016348703	A	G	1	158717589	68.46	64.96	P	B
gUNCHS002944	C	T	1	159436845	69.03	65.514	P	P
S2H016394469	T	C	1	159861726	69.101	65.691	P	B
S1J016408998	G	A	1	160224951	69.314	66.367	P	B
S2T016417509	T	C	1	160437728	69.449	66.485	P	B
mJAX00273510	A	G	1	160737074	69.638	66.49	P	B
gUNCHS003024	T	C	1	161585957	69.897	66.807	P	B
gUNC2073776	C	A	1	162338156	70.141	67.139	P	B
mUNC2081992	A	G	1	163082817	70.514	67.672	P	B
gUNC2097425	C	T	1	164295019	71.683	68.497	P	B
gUNC2111325	G	A	1	165212492	72.567	69.093	P	B
mUNC010333272	A	G	1	165602275	72.943	69.389	P	B
mJAX00012213	A	G	1	166799244	74.097	69.895	P	B
SFT016675920	T	C	1	166898021	74.192	69.935	P	B
gUNC2137048	C	T	1	167284399	74.565	70.368	P	B
S6J016707095	C	T	1	167677390	74.943	70.458	P	B
gUNC2155319	A	G	1	168531538	76.408	71.802	P	B
S1H016803365	C	A	1	170084149	76.862	72.248	P	B
mUNC010353604	T	G	1	170441536	76.907	72.325	P	B
gJAX00276473	A	G	1	172956255	80.229	74.803	P	B
gUNCHS003348	T	G	1	174577739	81.049	75.038	B	B
gUNC2263707	A	G	1	176074355	82.04	76.036	P	B
gJAX00277549	T	C	1	177474820	82.765	76.909	P	B
gUNCHS003416	G	T	1	177888137	82.857	76.968	P	B
SSH017130990	C	A	1	178274751	82.98	76.976	P	B
gUNC2308922	G	A	1	180441833	84.306	78.185	P	B
gUNC2310743	T	C	1	180569708	84.365	78.232	P	B
S6J017252720	C	A	1	181318003	84.579	78.527	P	B
gUNC2322479	G	A	1	181510678	84.711	78.626	P	B
S2H017427232	G	A	1	185680800	89.583	82.367	P	B
ST2017432544	C	T	1	185813602	89.62	82.503	P	B
gJAX00013701	A	G	1	187116521	90.351	83.466	P	B
gUNC2387976	C	A	1	187392713	91.147	83.502	P	B
gUNC2398055	C	A	1	188335477	92.574	84.994	P	B
S6J017555686	C	T	1	188892174	93.548	85.556	P	B
gUNC2404892	C	T	1	188910165	93.589	85.602	P	B
mUNC2410175	A	G	1	189304410	94.504	85.903	P	B
gUNC2415693	C	T	1	189729020	95.068	86.23	P	B
gUNC2416218	C	T	1	189763068	95.136	86.36	P	B
SFT017595245	G	A	1	189881144	95.373	86.964	P	B
ST2017596122	C	T	1	189903057	95.417	87.003	P	B
ST2017596258	T	C	1	189906474	95.424	87.004	P	B
ST2017597987	G	A	1	189949686	95.51	87.02	P	B
ST2017598286	G	A	1	189957174	95.525	87.023	P	B
ST2017598296	G	A	1	189957421	95.526	87.023	P	B
ST2017598604	T	C	1	189965120	95.541	87.026	P	B
ST2017603515	G	A	1	190087891	95.788	87.109	P	B
ST2017603569	T	C	1	190089245	95.79	87.109	P	B
gUNC2420778	A	G	1	190105925	95.839	87.126	P	B
gUNC2421003	T	C	1	190124682	95.92	87.152	P	B
mJAX00013946	G	A	1	190394209	96.093	87.876	P	B
ST2017618750	C	A	1	190468772	96.101	88.066	P	B
ST2017622000	T	C	1	190550021	96.11	88.156	P	B
gUNC2431046	C	A	1	191067818	96.261	88.871	P	B
gUNC2431766	C	A	1	191124263	96.279	88.901	P	B
S3T017656127	A	G	1	191403179	96.542	89.304	P	B
UNC2436405	C	T	1	191556153	96.691	89.393	P	B
SX1017664092	T	C	1	191602307	96.737	89.402	P	B
UNC2437403	T	C	1	191657427	96.79	89.579	P	B
gUNC2444978	T	C	1	192498891	97.445	90.721	P	B
UNC2454760	A	G	1	193421248	97.766	91.764	P	B
JAX00014180	T	C	1	193519214	97.814	92.211	P	B
gUNC2456475	T	C	1	193562834	97.836	92.219	P	B
gUNC2456861	T	C	1	193596481	97.852	92.225	P	B
gUNC2457020	C	T	1	193608539	97.858	92.227	P	B
gJAX00280926	A	G	1	193653881	97.881	92.415	P	B
UNC2457544	G	A	1	193654902	97.881	92.416	P	B
gJAX00014191	G	A	1	193673297	97.89	92.419	P	B
gUNC2458018	A	C	1	193688845	97.898	92.421	P	B
gJAX00280954	G	A	1	193709621	97.908	92.666	P	B
SX1017749302	T	C	1	193732571	97.919	92.67	P	B
S6R017757122	A	G	1	193928056	98.016	92.704	P	B
gUNC2460751	G	A	1	194149219	98.125	92.861	P	B
gUNC2475948	T	C	2	3963828	2.277	0.301	P	B
mUNC020003180	G	A	2	4439201	2.629	0.598	P	B
gUNC2495151	G	A	2	5265330	3.363	1.246	P	B
gUNCHS003923	G	A	2	6625111	3.764	2.41	P	B
mUNC020363105	C	T	2	8148141	5.088	2.79	P	B
gUNC2540465	T	C	2	8871100	5.93	2.995	P	B
gUNC2553197	G	A	2	9821723	6.656	3.836	P	B
gUNC2561908	T	C	2	10403914	7.453	4.439	P	B
gUNC2571163	T	C	2	11047885	8.48	4.832	PB	B
S6J020446834	G	A	2	11170851	8.576	4.849	P	B
gUNC2592778	G	A	2	12541262	9.393	5.55	P	P
mUNC2606288	A	G	2	13676512	10.11	6.265	P	B
mUNC2619648	T	C	2	14678255	10.743	6.751	P	B
gUNC2633019	G	A	2	15775822	11.436	7.418	P	B
gbackupJAX00215705	C	T	2	16450126	11.862	7.79	P	B
gJAX00484223	G	A	2	17915505	12.786	8.794	P	B
gUNCHS004121	T	C	2	18667432	12.968	8.95	P	B
B10020019473	T	C	2	19473898	13.422	9.379	P	B
S6J020782084	C	T	2	19552120	13.573	9.386	P	B
gUNC2679953	G	A	2	19764084	13.983	9.403	P	B
mUNC020012706	C	T	2	20727977	14.628	10.581	N	B
gUNC2706030	A	G	2	21389604	14.937	11.044	P	B
gUNC2730264	T	G	2	23280247	15.277	11.6	P	B
gJAX00485387	T	C	2	25029526	16.924	13.071	P	B
gUNCHS004244	G	A	2	25630940	17.536	13.106	P	B
gUNC2767893	T	C	2	26331832	18.768	14.489	P	B
gUNC2770303	T	C	2	26590857	18.961	14.558	P	B
SFT021080567	C	T	2	27014175	19.105	14.88	P	B
gUNC2781257	C	T	2	27416645	19.2	15.447	P	B
gUNC2792471	G	A	2	28166771	19.378	15.912	P	B
mUNC2815389	T	C	2	30233216	21.403	17.327	PB	B
gUNC2826016	G	A	2	31151608	21.788	17.801	P	B
SFH021332690	C	T	2	33317260	22.407	18.884	P	B
gUNC2849605	T	C	2	33670782	22.503	19.062	P	B
gUNC2857265	A	G	2	34478184	22.871	19.407	P	B
SFT021381098	G	A	2	34527474	22.889	19.417	P	B
S6J021408007	C	A	2	35200198	23.363	19.622	P	B
gJAX00487283	C	T	2	36844897	24.076	20.361	P	B
gUNCHS004645	C	T	2	37446735	24.234	20.384	P	B
gUNC2896990	G	A	2	38585163	24.386	20.608	P	B
S6Y021637601	T	C	2	40940044	24.616	21.067	P	B
gUNC2932119	A	G	2	41928698	25.11	21.576	N	B
S6J021689509	C	T	2	42237737	25.23	21.606	P	B
SBR021781453	A	G	2	44536331	27.074	23.462	P	B
SBC021868182	A	G	2	46704553	27.625	23.725	P	B
gUNC2987801	C	T	2	47159732	27.692	23.833	P	B
mJAX00488677	G	A	2	48061576	28.144	24.316	P	B
gUNC3010578	C	T	2	49120583	28.509	24.402	P	B
mbackupJAX00094100	C	T	2	49678338	28.698	24.457	P	B
gUNC3043685	T	G	2	51385891	29.818	26.127	P	B
gJAX00489448	G	A	2	52219270	30.03	26.242	P	B
gUNC3090814	G	A	2	54806366	30.824	27.126	P	B
UNC3120836	G	A	2	57347747	32.09	27.866	P	B
gUNC3152204	T	G	2	59782171	34.134	29.384	P	B
gUNC3159715	C	T	2	60441119	34.682	30.037	P	B
gUNC3168121	C	T	2	61079400	35.18	30.406	P	B
mUNC3175666	C	T	2	61720963	35.623	30.737	P	B
gUNC3179577	G	A	2	62213025	35.801	31.023	P	B
gUNC3184173	T	G	2	62649086	36.451	31.229	P	B
gUNC3194074	A	G	2	63333340	36.761	31.471	N	B
mUNC3202883	A	G	2	64177413	37.59	32.175	N	B
gUNC3214809	A	C	2	65240067	38.454	32.862	P	B
S6Y022619844	T	C	2	65496107	38.563	33.103	P	B
gUNC3223501	C	T	2	65844683	38.789	33.18	P	B
mUNC020087824	T	C	2	66258021	39.056	33.252	P	B
gUNC3230084	G	A	2	66318283	39.095	33.254	P	B
gUNC3234516	C	A	2	66597171	39.196	33.262	P	B
mUNC020089575	G	A	2	66925342	39.26	33.272	P	B
UNC3239202	C	T	2	66928955	39.26	33.272	P	B
UNC3247099	G	A	2	67468649	39.342	33.528	P	B
UNC3251467	A	G	2	67741653	39.393	33.586	P	B
UNC3254350	G	A	2	67925036	39.427	33.676	P	B
SX1022720755	C	T	2	68018891	39.445	33.684	P	B
gUNC3266951	C	T	2	68804831	39.603	34.235	P	B
gUNC3268280	G	A	2	68894430	39.622	34.362	P	B
UNC3268533	A	G	2	68909203	39.626	34.362	P	B
SX1022779779	T	C	2	69494475	40.803	35.062	P	B
UNC3278066	G	A	2	69517912	40.855	35.064	P	B
gUNC3282025	C	T	2	69816588	40.946	35.214	P	B
gUNC3284740	T	C	2	70054248	41.035	35.237	P	B
gUNC3291948	C	T	2	70515362	41.502	35.824	P	B
S3R022843244	C	A	2	71081123	42.215	36.123	P	B
gUNC3300936	C	T	2	71270713	42.432	36.139	P	B
gUNC3316097	A	G	2	72368577	43.107	37.217	P	B
mUNC3319811	A	G	2	72657047	43.289	37.639	P	B
gUNC3339978	C	T	2	74541842	44.108	38.851	P	B
gUNC3351416	C	T	2	75576689	44.743	39.679	P	B
gUNC3353430	G	A	2	75731132	44.768	39.904	P	B
S6Y023054737	T	C	2	76368440	44.973	40.626	P	B
gUNC3367467	C	T	2	76659860	45.159	40.713	P	B
mUNC020103640	C	T	2	77364192	45.961	40.907	P	B
gJAX00493970	T	C	2	77875006	46.44	41.296	P	B
gUNC3390481	G	T	2	78562849	46.964	41.42	P	B
gUNC3415704	T	G	2	80641256	48.325	42.039	P	B
gUNC3435709	T	C	2	82816566	49.136	42.529	P	B
gUNC3447687	G	A	2	84108695	49.373	42.634	P	B
SBC023368718	G	T	2	84217950	49.385	42.698	P	B
S3N023421264	T	C	2	85531605	49.658	42.803	P	B
S6Y023436902	G	A	2	85922554	49.719	42.881	P	B
gUNC3467697	C	T	2	86100773	49.741	42.889	P	B
gJAX00096872	C	T	2	86841406	49.828	42.926	P	B
gUNC3489675	C	T	2	88285256	49.984	42.999	P	B
gUNC3510621	C	T	2	91123029	50.476	43.203	P	B
SSH023646944	C	T	2	91173608	50.491	43.209	P	B
mUNC3536464	A	G	2	93447473	51.496	44.328	P	B
gUNC3545364	T	C	2	94086081	51.71	44.877	P	B
gUNC3576998	G	A	2	96880494	52.342	45.418	P	B
S3N023889998	A	G	2	97249953	52.38	45.433	P	B
gUNCHS005897	A	G	2	97294755	52.385	45.435	P	B
mJAX00497664	C	T	2	100277691	53.365	45.836	P	B
gUNC3645479	A	C	2	101844739	54.033	46.186	P	B
gUNC3652253	C	T	2	102235658	54.096	46.43	P	B
gJAX00498115	T	C	2	102676534	54.194	46.62	P	B
gUNC3659049	T	C	2	102681473	54.195	46.623	P	B
gUNC3668511	A	G	2	103449108	54.401	46.936	P	B
gUNCHS006044	G	A	2	103871607	54.487	46.978	P	B
gUNC3690962	G	A	2	105278676	55.131	47.837	P	P
gUNC3707804	C	T	2	106772773	55.867	48.793	P	B
gUNC3712628	T	C	2	107153805	55.982	49.099	P	B
gUNC3715557	G	A	2	107411736	56.049	49.225	P	B
S6H024329108	C	T	2	108227709	56.243	49.482	P	B
gbackupUNC020481320	T	C	2	109214703	56.537	49.692	P	B
gUNC3751339	A	G	2	110858214	56.731	50.246	P	B
gJAX00499705	G	A	2	111114826	56.744	50.275	P	B
S3C024483072	C	A	2	112076803	56.945	50.447	P	B
gJAX00098744	A	G	2	112457989	57.048	50.491	P	B
gJAX00499986	G	T	2	113260069	57.282	50.811	P	B
S3C024550659	C	A	2	113766485	57.465	50.975	P	B
ST2024553732	T	C	2	113843324	57.495	51.021	P	B
S6H024601566	C	T	2	115039159	57.96	51.374	P	B
gUNC3792842	T	C	2	115123416	57.993	51.499	P	B
S1L024667345	A	G	2	116683648	58.805	52.237	P	B
gUNC3820213	G	T	2	117536947	59.245	52.758	P	B
gUNCHS006372	A	C	2	117983237	59.321	52.888	P	B
gUNC3835514	A	G	2	118776941	59.454	53.298	P	B
gUNC3839051	A	G	2	119148011	59.816	53.628	P	B
gUNC3855439	G	A	2	120891344	60.364	53.828	P	B
gUNC3877462	T	C	2	123024107	60.655	54.335	P	B
gUNCHS006551	T	C	2	124023156	60.802	54.83	P	B
SFT024968011	T	G	2	124200275	60.883	54.892	P	B
mUNC020185566	T	C	2	124227533	60.895	54.893	P	B
gUNC3909838	G	T	2	125549513	61.479	55.69	P	B
S3C025030184	T	C	2	125754606	61.557	55.815	P	B
S3C025039182	T	C	2	125979557	61.641	55.818	P	B
S3N025049252	T	G	2	126231303	61.736	56.001	P	B
gUNC020187887	A	G	2	127359499	62.005	56.135	P	B
S6T025109239	A	G	2	127730977	62.071	56.139	P	B
SAH025109672	C	T	2	127741807	62.072	56.14	P	B
S3C025128173	T	C	2	128204331	62.325	56.634	P	B
gUNC3939722	G	T	2	128254933	62.389	56.652	P	B
gUNC3943815	C	T	2	128570000	62.585	56.927	P	P
UNC3945744	C	T	2	128728595	62.623	57.111	P	B
gUNC3955258	G	A	2	129520040	63.017	57.863	P	B
SBC025193785	G	T	2	129844641	63.183	57.998	P	B
gUNC3964649	A	G	2	130232575	63.209	58.017	P	B
mbackupJAX00503740	C	T	2	131189555	63.307	58.211	P	B
mUNC3976996	G	T	2	131435364	63.362	58.361	P	B
gUNC4003979	C	A	2	133344690	65.153	59.434	P	B
gUNC4015115	C	T	2	134214506	65.474	59.754	P	B
mUNC021772819	G	T	2	134997225	66.099	60.23	N	B
gUNCHS006892	T	C	2	135880066	66.939	60.847	P	B
mUNC021491922	T	C	2	137841021	68.026	61.683	P	B
S6J025539200	C	T	2	138480020	68.27	62.065	P	B
gUNC4075526	C	T	2	139118497	68.513	62.181	P	B
gUNC4082030	T	C	2	139733224	68.881	62.497	P	B
gUNC4088737	C	T	2	140256049	69.196	62.509	P	B
gUNC4094001	G	A	2	140668053	69.509	62.705	P	B
gUNCHS007013	A	G	2	141224276	69.92	62.778	P	B
S2H025660521	A	G	2	141513046	70.1	62.813	P	B
S2H025673260	A	G	2	141831516	70.23	62.827	P	B
gUNC4115263	T	C	2	142263048	70.405	62.973	P	B
gUNC4128983	C	T	2	143324458	70.869	63.289	P	B
gUNC4139799	C	T	2	144059556	70.951	63.431	P	B
S2H025777100	T	C	2	144427512	70.99	63.573	P	B
mJAX00506097	C	T	2	144750677	71.028	63.744	P	B
SFT025791257	G	A	2	144781428	71.033	63.767	P	B
SFT025791259	G	A	2	144781484	71.033	63.767	P	B
ST2025812239	A	G	2	145305978	71.126	63.887	P	B
mUNC020504947	T	G	2	145478803	71.172	63.919	N	B
S2T025827288	C	T	2	145682218	71.222	64.04	P	B
mUNC4181145	C	T	2	147575422	72.876	65.247	P	B
SFT025918243	A	G	2	147956092	73.244	65.868	P	B
gUNCHS007216	G	A	2	148041082	73.351	66.127	P	B
SFH025925531	G	A	2	148138276	73.408	66.156	P	B
gUNC4194021	C	A	2	148517045	73.492	66.756	P	B
gUNC4211212	A	G	2	149425713	73.763	67.022	P	B
gJAX00101549	C	A	2	150045040	74.181	67.103	P	B
gUNC4231083	G	T	2	151212656	74.786	67.815	P	B
gUNC4239943	G	T	2	152156543	75.088	67.941	P	B
mUNC020230950	A	G	2	152699661	75.345	68.293	P	B
gJAX00507625	G	A	2	153028580	75.421	68.435	P	B
SAC026134991	C	T	2	153374797	75.659	68.462	P	B
gJAX00101874	C	T	2	154379034	76.497	69.271	P	B
S6Y026254681	A	C	2	156367037	77.391	69.987	P	B
gUNC4297878	C	T	2	157121889	78.023	70.605	P	B
S2T026296470	T	C	2	157411772	78.22	70.726	P	B
gUNC4303030	C	T	2	157610012	78.355	70.769	P	B
gUNC4312479	G	A	2	158325263	78.696	71.09	P	B
mUNC021898190	G	T	2	158578302	78.739	71.158	P	B
gUNC4331573	T	C	2	159492467	80.006	71.966	P	B
mUNC020545758	A	G	2	159624662	80.077	72.232	P	B
S6J026413436	G	A	2	160335911	80.918	72.834	P	B
gUNCHS007610	C	T	2	161361718	81.71	73.409	PB	B
B10020161719	G	T	2	161719748	82.236	73.531	P	B
gUNC4362102	A	C	2	161733403	82.256	73.532	P	PB
SAH026478755	G	A	2	161968897	82.43	73.727	P	B
ST2026499508	G	T	2	162487713	83.087	74.051	P	B
gUNC4384936	T	C	2	163179125	84.127	75.182	P	B
gUNC4402698	G	A	2	164366346	85.122	75.493	P	B
gUNC4417060	G	A	2	165406740	85.64	75.987	P	B
gUNC4422942	T	C	2	165786100	86.034	76.608	P	B
gUNC4505252	G	A	2	171223753	93.507	82.927	P	B
gUNC4513522	T	G	2	171745710	94.65	84.146	P	B
SFT026879001	A	G	2	171975030	94.711	84.203	P	B
mUNC4533318	A	G	2	172938117	95.602	85.922	P	B
gJAX00103339	G	A	2	173937045	97.59	87.563	P	B
gUNC4558846	A	G	2	174752596	98.091	88.234	P	B
gJAX00512891	G	A	2	179293416	101.82	91.099	P	B
gJAX00512917	G	T	2	179337489	101.83	91.284	P	B
gUNC4584105	A	G	2	179526594	101.882	91.477	P	B
SAJ027219010	G	A	2	180475258	103.009	92.751	P	B
S2J027222691	A	G	2	180567299	103.105	92.885	P	B
gUNC4601969	A	G	2	180998445	103.545	93.258	P	B
S2T027246659	T	C	2	181166494	103.595	93.344	P	B
mbackupUNC030360530	A	G	3	3785419	1.329	0.379	P	B
mbackupUNC030360676	C	T	3	4906679	1.723	0.613	P	B
gJAX00103952	A	C	3	5921871	1.972	0.671	P	B
mJAX00514198	T	C	3	6290396	1.983	0.706	P	B
SAH030317027	T	C	3	7925681	2.125	0.814	P	B
gUNC4666739	A	C	3	8241121	2.153	0.837	P	B
gUNC4673471	C	T	3	8754874	2.211	0.996	P	B
gUNC4683846	G	A	3	9527564	2.343	1.892	P	B
gUNC4702917	A	C	3	10748045	2.827	2.204	N	B
gUNC4710901	A	C	3	11440863	2.948	2.358	P	B
mbackupJAX00515140	C	T	3	12229171	2.971	2.42	P	B
gUNC4743317	G	A	3	13724559	3.048	2.536	P	B
gUNC4753984	T	C	3	14527026	3.173	2.619	P	B
gUNC4762747	T	C	3	15117705	3.431	2.738	P	B
gUNC4805771	G	T	3	18953390	5.312	4.133	P	B
gUNCHS008137	C	T	3	19203740	5.398	4.286	P	B
S6J030852497	G	A	3	21312447	7.253	5.358	P	B
gUNC4850842	T	G	3	21992512	7.557	6.042	P	B
gUNC4879415	G	T	3	24099619	9.412	6.352	P	B
gUNC4889029	C	A	3	24883654	9.926	6.605	PB	B
gUNC4904534	C	T	3	26331605	10.669	7.228	P	B
gUNC4927885	G	A	3	28285513	11.784	9.171	P	B
gUNC4936747	A	G	3	28906928	12.437	9.774	P	B
gUNC4944698	C	A	3	29476492	12.581	10.047	P	B
mUNC030031869	A	G	3	32378673	15.688	12.47	P	B
mUNC4993850	G	A	3	32940787	15.936	12.55	P	B
S6H031356365	G	A	3	33909138	16.365	12.947	P	B
gUNC5009091	G	A	3	34066622	16.437	12.953	P	B
gUNC5013118	T	C	3	34317470	16.725	13.099	P	B
gUNCHS008393	C	T	3	35306291	17.102	13.61	P	B
SFT031443172	A	G	3	36079307	17.419	13.826	P	B
mUNC030404303	G	A	3	38144509	18.524	15.177	P	B
gUNC5075799	G	A	3	38562456	18.635	15.896	P	B
gUNC5091100	G	A	3	39481860	18.975	16.559	P	B
gUNC5111362	T	C	3	41056761	19.651	17.261	PB	B
S6J031696725	C	T	3	42418128	20.208	17.743	P	B
mbackupUNC030068994	A	G	3	42552195	20.216	17.805	P	B
gUNC5141136	A	G	3	43409674	20.263	18.011	N	B
S3R031757419	A	C	3	43935493	20.293	18.029	P	B
gbackupJAX00106851	C	T	3	44983565	20.353	18.064	P	B
gUNC5165298	C	T	3	45576390	20.387	18.114	P	B
gUNC5178113	G	A	3	46494346	20.744	18.719	P	B
gUNC5208223	G	A	3	48565951	21.392	19.211	P	B
gUNC5261264	C	T	3	52161293	23.069	20.889	P	B
SBR032134332	C	T	3	53358318	24.968	23.204	P	B
gUNC5287977	G	A	3	53889338	25.376	23.367	P	B
gUNC5295127	T	C	3	54397745	25.53	23.468	P	B
S6J032196596	G	A	3	54914906	25.909	23.945	P	B
gUNC5318563	G	T	3	56095361	26.713	24.472	P	B
gUNC5336362	C	T	3	57475004	27.807	25.138	P	B
gUNC5340488	C	T	3	57777706	28.093	25.231	P	B
SFT032312646	T	C	3	57816152	28.129	25.237	P	B
gUNC5346073	G	A	3	58201146	28.376	25.436	P	B
S6R032356494	T	C	3	58912350	28.828	25.938	P	B
gUNCHS008823	A	G	3	59322589	29.026	26.421	P	B
gUNC5359394	G	A	3	59574730	29.054	26.425	P	B
gUNC5373318	A	C	3	61220059	29.461	26.615	P	B
gUNC5393311	T	C	3	63143005	30.011	27.113	P	B
gUNC5403659	T	C	3	64156281	30.103	27.301	P	B
S6J032571692	C	A	3	64292324	30.114	27.31	P	B
mJAX00525099	C	T	3	64905011	30.163	27.362	P	B
S3C032620697	C	T	3	65517441	30.206	27.584	P	B
mJAX00525416	G	A	3	66208516	30.354	28.071	P	B
SFT032662274	A	G	3	66556862	30.633	28.16	P	B
gUNC5435272	T	G	3	67182474	30.786	28.398	P	B
UNC5440607	C	A	3	67616729	31.099	28.574	P	B
gUNC5440607	C	A	3	67616729	31.099	28.574	P	B
gUNCHS008973	C	A	3	68814147	32.019	28.943	P	B
gUNC5466669	A	G	3	69433592	32.221	29.034	P	B
gUNC5471789	A	G	3	69758858	32.262	29.153	P	B
gICR1328	G	T	3	71273566	32.564	29.495	P	P
mbackupUNC030473223	G	A	3	71939894	32.584	29.537	P	B
gJAX00108948	G	T	3	73110678	32.747	29.612	P	B
gUNC5532424	T	C	3	74163450	33.631	29.911	P	B
gICR5342	T	G	3	74751140	33.679	30.015	P	B
SFH032991585	C	T	3	74789641	33.682	30.017	P	B
gUNC5549545	T	C	3	75402482	33.732	30.05	P	B
UNC5560335	T	C	3	76071624	34.033	30.105	P	B
gUNC5560335	T	C	3	76071624	34.033	30.105	P	B
gUNC5567230	G	T	3	76609413	34.308	30.299	P	B
gUNCHS009090	G	A	3	76848854	34.331	30.372	P	B
UNC5586083	A	C	3	77907770	34.809	30.479	P	B
gUNC5586083	A	C	3	77907770	34.809	30.479	P	B
JAX00109308	G	A	3	77912812	34.81	30.479	P	B
backupUNC030615251	T	C	3	78594019	34.871	30.672	P	B
mbackupUNC030615251	T	C	3	78594019	34.871	30.672	P	B
UNC5599491	A	G	3	78846279	34.894	30.692	P	B
gUNC5599491	A	G	3	78846279	34.894	30.692	P	B
gJAX00527593	G	A	3	79317471	34.988	30.736	P	B
gUNC5637295	G	A	3	81296361	35.828	31.099	P	B
UNC5649841	C	T	3	82192938	36.201	31.594	P	B
gUNC5653396	A	G	3	82430691	36.422	31.928	P	B
gUNCHS009192	C	T	3	82839728	36.743	32.135	P	B
UNC030485727	C	A	3	83052457	36.925	32.307	P	B
UNC5664114	A	G	3	83145735	37.005	32.328	P	B
gJAX00528804	G	A	3	84715352	37.695	33.133	P	B
SAH033394051	C	T	3	84851291	37.718	33.146	P	B
UNC5690039	A	C	3	85146443	37.752	33.174	P	B
UNC5699578	A	C	3	85834887	37.828	33.219	P	B
UNC5733646	A	G	3	89069915	39.02	34.738	P	B
JAX00110148	T	C	3	89108199	39.032	34.74	P	B
UNC5736210	C	T	3	89354671	39.113	34.936	P	B
gUNC5740658	A	G	3	89763013	39.188	35.31	P	B
SAC033726218	A	G	3	93155465	40.181	35.857	P	B
UNC5773934	G	A	3	94461036	40.667	35.986	P	B
gUNC5773934	G	A	3	94461036	40.667	35.986	P	B
SS6033794184	G	A	3	94854607	40.713	36.145	P	B
SS6033805728	G	A	3	95143203	40.796	36.213	P	B
JAX00110594	C	T	3	95337641	40.976	36.254	P	B
UNC5787323	G	A	3	95953161	41.545	36.814	P	B
SS6033839129	C	T	3	95978244	41.568	36.856	P	B
gUNC5794598	C	T	3	96852349	41.979	37.288	P	B
UNC5800029	G	A	3	97345768	42.121	37.68	P	B
UNC5807613	A	G	3	97846230	42.335	37.827	P	B
mUNC030674885	C	T	3	98356755	42.759	38.13	P	B
SS6033958078	A	C	3	98951964	42.915	38.142	P	B
S6R033964247	T	C	3	99106176	43.004	38.152	P	B
UNC031303497	G	A	3	99198356	43.044	38.158	P	B
S6Y033972444	T	C	3	99311108	43.071	38.165	P	B
SS6034009134	C	T	3	100228352	43.479	38.241	P	B
UNC5841910	C	T	3	100755983	43.807	38.714	N	B
UNC5847715	C	T	3	101097858	43.97	38.816	P	B
UNC5848474	T	C	3	101154169	43.996	38.854	P	B
UNC5855250	G	T	3	101611671	44.215	39.135	P	B
gUNC5855250	G	T	3	101611671	44.215	39.135	P	B
UNC5855546	C	A	3	101629281	44.223	39.137	P	B
UNC5864433	G	A	3	102207861	44.647	39.693	P	B
UNC5865708	C	T	3	102277918	44.705	39.711	P	B
S6J034107260	C	T	3	102681519	45.041	39.72	P	B
gUNC5873691	A	G	3	102939906	45.25	39.871	P	B
S6J034128520	G	A	3	103213011	45.335	39.973	P	B
SS6034129263	A	G	3	103231591	45.341	39.974	P	B
gUNC5885627	A	G	3	104023600	45.525	40.474	P	B
backupUNC030163295	T	C	3	104320698	45.584	40.505	P	B
gUNC5891868	T	C	3	104852789	45.841	40.924	P	B
mUNC030504743	G	A	3	105424619	46.283	41.311	P	B
S6J034218983	T	C	3	105474591	46.304	41.327	P	B
gUNCHS009717	C	T	3	105748158	46.422	41.4	P	B
mbackupUNC031344859	G	A	3	106482730	46.511	41.61	P	B
S6T034284628	G	A	3	107115704	46.61	41.661	P	B
S6J034303255	C	A	3	107581375	46.781	41.895	P	B
gUNC5923673	A	G	3	107998865	46.874	42.325	P	B
gUNC5933912	A	C	3	108888517	47.611	42.839	P	B
gUNC5949179	T	C	3	109979444	48.494	43.991	P	B
mUNC5954963	T	G	3	110516355	48.547	44.084	P	B
SFT034447601	G	A	3	111190049	48.745	44.365	P	B
S6H034612717	A	C	3	115317942	49.686	44.718	P	N
SS6034626342	C	T	3	115658553	49.981	44.812	P	B
SS6034626385	C	A	3	115659649	49.982	44.814	P	B
gUNC6032774	C	T	3	116568434	50.389	45.356	P	B
UNCHS009891	G	A	3	116665362	50.419	45.426	P	B
gbackupUNC030187275	C	T	3	117487795	50.78	46.116	P	B
gJAX00112340	G	A	3	119079444	52.033	46.956	P	B
gUNC6086937	T	C	3	120467755	52.637	47.836	P	B
B6_03-120369799-S	C	A	3	120666881	52.732	47.991	P	B
mB6_03-120369799-S	C	A	3	120666881	52.732	47.991	P	B
UNC030194728	T	C	3	121828392	53.045	49.068	P	B
gUNC6114888	T	G	3	122412166	53.56	49.183	P	B
S3C034928154	T	C	3	123203856	53.818	49.473	P	B
S3C034928156	T	C	3	123203918	53.818	49.473	P	B
mUNC6132276	C	T	3	123520014	54.413	49.846	P	B
SBC034941050	C	A	3	123526257	54.432	49.847	P	B
SAJ034982318	T	C	3	124557953	54.651	50.473	P	B
SAC034985723	T	C	3	124643085	54.657	50.504	P	B
gJAX00536654	G	A	3	125068773	54.77	50.54	P	B
gUNC6185684	T	C	3	126773625	56.02	51.258	P	B
SBT035101462	C	T	3	127536560	56.331	52.454	P	B
SBC035107913	G	A	3	127697829	56.474	52.533	P	B
UNC6208306	T	C	3	128154139	56.683	52.704	P	B
UNC6209486	T	C	3	128224356	56.771	52.758	P	B
gUNC6210217	G	A	3	128264945	56.822	52.762	B	B
UNC6219668	C	T	3	129002031	57.727	53.218	P	B
UNC6220293	G	A	3	129064647	57.769	53.308	P	B
UNC6221860	G	A	3	129172395	57.842	53.557	P	B
UNC6221985	G	A	3	129181940	57.848	53.561	P	B
UNC6222615	C	T	3	129248074	57.893	53.95	P	B
mUNC6229155	A	G	3	129683801	58.699	54.876	P	B
S6Y035232901	G	T	3	130822542	60.619	55.542	P	B
SSR035263141	G	A	3	131578543	61.068	55.909	P	B
SSH035274752	C	T	3	131868806	61.243	55.98	P	B
SSH035274975	G	A	3	131874390	61.246	55.98	P	B
SSR035282807	G	A	3	132070177	61.329	55.985	P	B
SSR035282975	G	A	3	132074398	61.33	55.985	P	B
SSR035282992	T	G	3	132074806	61.33	55.985	P	B
gUNC6265372	A	G	3	132075087	61.33	55.985	P	B
gUNC6265372b	A	G	3	132075087	61.33	55.985	P	B
S6J035325488	G	A	3	133137206	61.57	56.682	P	B
gJAX00113456	C	T	3	134048247	62.089	57.399	P	B
gJAX00113489	T	C	3	134478458	62.319	57.555	P	B
gUNCHS010200	A	G	3	137715581	63.858	59.534	N	B
mUNC030642512	C	A	3	141524466	65.832	61.412	P	B
S2H035666793	C	T	3	141669832	65.963	61.639	P	B
S2H035708819	G	A	3	142720499	66.638	62.227	P	B
gUNC6444169	C	T	3	144317639	68.709	64.097	P	B
UNC6445132	C	T	3	144394667	68.782	64.296	P	B
S6J035852681	C	T	3	146317041	71.301	65.669	P	B
gUNC6475139	C	T	3	146374133	71.385	65.805	N	B
gUNC6478289	C	T	3	146595691	71.714	66.103	P	B
S6J035866443	C	T	3	146661093	71.811	66.242	P	B
gUNC6491714	C	T	3	147514132	72.306	66.348	P	B
gJAX00541929	C	T	3	149300601	75.336	68.364	P	B
gJAX00541998	G	A	3	149692043	76.042	68.462	P	B
gUNC6530830	G	A	3	150599308	76.399	69.041	P	B
gUNC6544103	C	T	3	151618848	76.874	70.17	P	B
SBR036070918	T	C	3	151772965	76.916	70.214	P	B
mUNC6547782	T	C	3	151947892	76.964	70.292	P	B
SSH036086655	G	A	3	152166395	77.021	70.483	P	B
mbackupUNC030289277	T	G	3	152903035	77.456	71.183	P	B
S3N036121009	A	G	3	153025231	77.626	71.296	P	B
SFH036129403	G	A	3	153235086	77.92	71.525	P	B
gUNCHS010452	A	G	3	154712527	79.286	72.559	P	B
gUNC6590890	A	G	3	154901166	79.393	72.584	P	B
gUNC6596659	T	C	3	155407831	79.767	72.926	P	B
S6J036281282	C	T	3	157032059	80.998	74.367	P	B
gUNC6617899	C	T	3	157394139	81.239	74.999	P	B
gUNCHS010556	C	T	3	158895392	82.159	75.568	P	P
gUNC6649201	G	A	4	4756222	2.563	0.522	P	B
SFR040193574	A	G	4	4839367	2.568	0.527	P	B
mJAX00115551	T	G	4	5435867	2.609	0.56	P	B
gUNCHS010622	C	T	4	6712326	3.05	0.839	P	B
gUNC6678659	G	A	4	7209932	3.377	1.071	P	B
mUNC040475523	G	A	4	8661591	3.669	1.598	N	PB
gUNC6709591	A	G	4	9418983	4.149	2.276	P	B
gUNC6724691	C	A	4	10595562	4.695	3.26	P	B
mUNC040484828	T	C	4	14821683	6.357	5.71	P	B
gUNC6783176	C	T	4	15131304	6.464	5.917	N	N
mJAX00545910	T	G	4	15635309	6.639	6.129	P	B
gUNC6802962	C	T	4	16568242	6.891	6.559	P	B
gUNC6835865	C	T	4	19165893	7.393	6.992	P	B
gUNC6860017	C	T	4	20893255	8.737	8.792	P	B
gUNCHS010808	T	C	4	21163050	8.759	8.807	P	B
gUNC6896735	C	T	4	23937087	10.303	10.047	P	B
gUNC6898873	A	G	4	24123675	10.314	10.242	P	N
S2H041022378	G	A	4	25559451	10.604	10.675	P	B
gUNC6921057	T	C	4	25790171	10.638	10.732	P	B
mJAX00547070	G	A	4	25948116	10.661	10.752	P	B
mUNC040032262	G	T	4	26604334	11.13	10.852	P	B
gJAX00547226	G	A	4	27442883	11.345	11.259	P	B
mUNC040390571	C	A	4	27809481	11.372	11.279	P	B
gJAX00547357	T	G	4	28703468	11.994	11.638	P	B
mbackupUNC040036735	G	A	4	30292924	13.213	12.217	P	B
gUNC7004185	C	T	4	31577446	13.753	12.79	P	B
gUNC7022910	C	T	4	32958598	14.552	14.014	N	B
SFT041323072	G	A	4	33076810	14.651	14.105	P	B
gUNCHS010961	G	A	4	33497387	14.89	14.445	P	B
gUNC7035643	T	G	4	33977539	16.119	14.762	P	B
S6R041402189	T	C	4	35054735	17.064	15.154	P	B
gUNC7050195	C	T	4	35308944	17.281	15.318	P	B
mUNC7053705	G	A	4	35757499	17.797	15.612	P	B
gJAX00548393	G	A	4	36548543	18.633	16.126	P	B
gUNC7075573	A	G	4	37730915	19.888	16.328	P	B
S1H041530401	T	C	4	38260047	19.903	17.003	P	B
gJAX00548572	C	T	4	38376189	19.913	17.015	P	B
mUNC7114925	A	G	4	40759497	20.536	17.583	P	B
SS6041718475	A	C	4	42961884	22.893	18.896	P	B
gUNC7138134	A	G	4	43710776	23.051	19.002	P	B
SAJ041754242	C	T	4	43856071	23.083	19.022	P	B
SS6041757108	T	C	4	43927723	23.1	19.038	P	B
SS6041768866	G	A	4	44221653	23.17	19.167	P	B
gJAX00549476	C	T	4	44520090	23.547	19.526	P	B
gUNCHS011178	G	A	4	46546799	24.892	20.673	P	B
gUNC7197612	G	A	4	47912370	26.063	21.643	P	B
UNC7198791	G	A	4	48016693	26.075	21.651	P	B
gUNC7200671	C	A	4	48276544	26.108	21.879	P	B
gUNC7205485	A	G	4	48716499	26.195	22.236	P	B
gUNC7219031	T	C	4	49871636	27.075	22.538	P	B
gJAX00118827	G	A	4	50504383	27.185	22.551	P	PB
mJAX00118885	G	A	4	51297590	27.264	22.739	P	B
S3C042109508	C	T	4	52737705	28.472	23.303	P	B
gUNC7264118	C	T	4	53436837	28.658	23.474	P	B
gUNC7308283	T	C	4	56847919	31.533	25.888	P	B
gJAX00551855	G	T	4	57235215	31.702	26.043	P	B
gUNCHS011421	G	T	4	58790645	32.314	26.814	P	P
gUNCHS011435	T	C	4	59448999	32.566	26.934	P	B
S6Y042530203	G	A	4	63255088	33.963	27.98	P	B
S3C042531961	C	A	4	63299041	33.967	27.982	P	B
mJAX00552844	C	T	4	64063988	34.037	28.359	P	B
mUNC7391813	C	A	4	65127367	34.157	28.955	P	B
mUNC041185462	C	T	4	65774092	34.443	29.126	P	B
mUNC040514618	T	C	4	66236102	34.592	29.44	P	B
S6J042655196	G	A	4	66379904	34.638	29.451	P	B
SBC042661161	T	C	4	66529045	34.673	29.462	P	B
mbackupUNC040089799	T	G	4	67098252	34.786	29.676	P	B
gUNCHS011562	T	C	4	67317398	34.829	29.687	P	B
mUNC040401940	C	T	4	68466000	34.986	29.896	P	B
gUNC7443378	C	T	4	69197709	35.114	30.287	P	B
gUNC7467228	G	A	4	71165061	35.945	30.944	P	B
gUNC7479389	C	A	4	72108571	36.001	31.208	P	B
mUNC040122874	T	G	4	72605012	36.031	31.23	P	B
gUNC7503701	C	A	4	74210917	36.387	31.278	P	B
mUNC7508779	A	G	4	74598028	36.498	31.331	P	B
SBH042987275	G	A	4	74681880	36.522	31.356	P	B
mJAX00120641	A	G	4	76193199	36.905	31.797	P	B
SFT043073624	G	A	4	76840614	37.183	31.871	P	B
gUNC7551931	T	C	4	77835198	37.389	32.009	P	B
gUNC7564038	C	A	4	78578775	37.493	32.589	B	B
gUNCHS011721	G	A	4	79330077	37.714	32.774	N	B
gUNC7580591	A	G	4	79822356	37.854	32.778	P	B
gUNC7598588	G	A	4	81076245	37.99	32.908	P	B
S2J043320840	A	G	4	83021024	39.407	33.445	P	B
JAX00555961	G	A	4	83201963	39.423	33.512	P	B
gUNC7630359	G	A	4	83619386	39.46	33.948	P	B
gUNC7639816	A	G	4	84347849	39.775	34.502	P	B
gUNC7643110	G	A	4	84627762	39.818	34.535	P	B
gUNCHS011881	G	A	4	85491157	40.25	34.965	P	B
S6J043436429	C	T	4	85910730	40.309	35.028	P	B
gJAX00556703	C	T	4	86239878	40.465	35.223	P	B
gUNC7677604	A	G	4	87118837	40.886	35.799	P	B
mUNC041313104	A	G	4	87846362	41.178	36.125	P	B
SBT043527032	C	T	4	88175820	41.491	36.342	P	B
gJAX00121562	A	G	4	88513304	41.899	36.53	P	B
gUNC7706339	C	T	4	89573018	42.16	36.783	P	B
gUNC7729303	G	T	4	91548043	42.76	37.649	P	B
gUNC7746435	C	T	4	92939232	43.215	37.741	P	B
SFT043758697	C	T	4	93967427	43.273	38.101	P	B
gUNC7770640	C	T	4	95089661	43.461	38.221	P	B
gUNC7793379	G	T	4	97001352	44.966	38.984	N	B
S6J043909105	T	C	4	97727625	45.414	40.028	P	B
mJAX00122280	G	A	4	98092080	45.538	40.281	P	B
gUNC7815041	G	A	4	98732958	45.599	40.639	P	B
SFT044029681	T	C	4	100742048	45.759	41.441	P	B
gUNC7852981	A	G	4	101546954	46.889	41.815	P	B
gUNC7862387	T	C	4	102281427	47.022	42.212	P	B
mUNC7870224	C	A	4	102815696	47.207	42.271	P	P
gJAX00122682	C	T	4	103436482	47.61	42.535	P	B
gUNC7883528	T	C	4	103815080	47.732	42.55	P	B
mbackupUNC040545931	C	A	4	104909939	48.828	43.535	P	B
gJAX00122831	G	A	4	105445591	49.288	43.934	P	B
gUNC7918981	C	T	4	106299513	49.585	44.174	P	B
SBT044264560	G	A	4	106614002	49.713	44.394	P	B
gJAX00561354	G	A	4	107318437	50.081	44.526	P	B
S6Y044374759	T	C	4	109368996	51.247	44.978	P	B
gJAX00561819	C	T	4	109489877	51.305	44.982	P	B
gUNC7966272	G	T	4	110344547	51.402	45.19	P	B
gICR5473	C	T	4	110869554	51.438	45.216	P	P
gUNC7975969	A	G	4	111366372	51.463	45.302	P	B
S6Y044461889	G	A	4	111547241	51.472	45.31	P	B
gUNC7985769	T	G	4	112657372	51.528	45.445	P	B
mbackupUNC040653449	T	C	4	114539868	52.017	45.775	P	B
gUNC8040300	C	T	4	115966444	53.08	46.516	P	B
gUNC8048317	A	G	4	116750875	53.307	46.703	P	B
gUNC8057040	G	A	4	117467464	53.449	46.96	P	B
gUNCHS012600	G	T	4	119897697	55.522	48.551	P	B
gUNC8096793	C	T	4	120470104	56.323	48.918	P	B
mJAX00564025	C	T	4	121006873	56.703	49.231	P	B
gUNC8121148	A	C	4	123158750	57.368	49.722	P	B
gUNC8127141	G	A	4	123759683	57.484	49.791	B	B
gUNC8134268	C	T	4	124273009	57.733	49.826	N	N
SFT045034977	T	C	4	125874437	59.546	50.616	P	B
gUNC8165193	G	A	4	126435340	60.6	51.285	P	B
B10040126544	G	A	4	126544146	60.81	51.347	P	B
SFT045112038	C	T	4	127800959	61.635	52.279	P	B
mUNC040280682	G	T	4	128089212	61.665	52.65	P	B
gUNC8193605	G	T	4	128440296	62.016	52.92	PB	B
S1L045151423	T	G	4	128785589	62.296	53.303	P	B
gJAX00124567	C	T	4	129623415	63.316	54.192	P	B
B10040131202	A	G	4	131202783	64.285	55.19	P	B
gUNC8246502	T	C	4	132584772	65.57	56.509	P	B
gUNCHS012931	A	C	4	133714746	66.339	57.63	P	B
gJAX00567286	C	T	4	134011445	66.453	57.707	P	B
S6H045383934	G	A	4	134598372	66.957	57.971	P	B
gUNC8275085	C	T	4	134862211	67.121	58.046	P	B
mUNC8287091	A	G	4	135575318	67.802	58.467	P	B
SSH045449945	G	A	4	136248625	68.49	59.224	P	B
gUNC8302213	C	T	4	136664554	68.917	59.488	P	B
S6H045488160	A	G	4	137204008	69.726	60.215	P	B
gUNC8328711	A	C	4	138495693	70.396	61.372	P	B
S6T045541460	T	G	4	138536520	70.422	61.383	P	B
ST2045553443	G	A	4	138836095	70.532	61.544	P	B
gUNCHS013077	T	C	4	139363456	70.687	61.901	P	B
SAH045580624	A	G	4	139515608	70.731	62.009	P	B
B10040139686	A	G	4	139686944	70.813	62.237	P	B
gUNC8352588	A	G	4	140197709	71.322	62.587	P	B
SFT045612173	C	T	4	140304344	71.466	62.783	P	B
S6T045628586	A	G	4	140714652	72.208	63.056	P	B
gUNC8366533	A	G	4	140996029	73.3	63.286	P	B
S2R045700327	A	G	4	142508176	75.673	64.677	P	B
UNCHS013166	T	C	4	142991504	76.566	65.209	P	B
S3N045733682	T	C	4	143342052	77.527	65.414	P	B
mUNC8403532	T	C	4	144407762	78.023	65.735	P	B
mUNC041634270	G	A	4	145194580	78.178	66.255	P	B
mUNC8413922	A	G	4	145383491	78.205	66.323	P	B
gICR5505	G	T	4	147535674	78.511	66.644	PB	B
gUNCHS013242	G	A	4	147902496	78.563	66.756	N	B
S6T045926406	T	C	4	148160161	78.692	67.208	P	B
S6J045946472	C	T	4	148661822	78.854	67.679	P	B
S6H045954568	T	C	4	148864220	78.87	67.73	P	B
S3C046003725	A	G	4	150093143	80.856	69.515	P	B
gJAX00570618	G	T	4	150179485	81.014	69.534	P	B
SFH046041856	C	T	4	151046400	81.626	69.793	P	B
gUNC8478387	G	A	4	152399451	83.116	71.853	P	B
gUNC8490992	G	A	4	153055912	83.536	72.559	P	B
gUNC8519564	C	T	4	154876625	85.362	74.842	P	B
gUNC8538182	G	A	4	156164170	88.541	76.692	P	B
mUNC050000078	C	A	5	3160082	1.87	0.082	P	B
gUNC8545548	C	T	5	3929140	2.296	0.233	P	B
mUNC050443053	T	C	5	4312526	2.389	0.252	P	B
mbackupUNC050316601	C	A	5	4967351	2.703	0.376	P	B
gUNCHS013469	A	C	5	7160707	3.312	0.837	P	B
mUNC050013072	A	G	5	8798637	3.48	1.061	P	B
gUNC8619742	C	T	5	9508155	3.662	1.505	P	B
gUNC8627615	A	C	5	10131446	3.738	1.627	P	B
gUNC8670226	C	T	5	14048902	5.617	2.962	P	B
SSR050578389	A	C	5	14459726	6.236	3.047	P	B
backupUNC050029531	G	A	5	16608488	7.089	3.937	P	B
mbackupUNC050030024	T	C	5	16787215	7.29	3.956	P	B
gUNCHS013549	G	A	5	16843916	7.449	3.962	P	B
S6J050685107	C	T	5	17127695	7.932	4.051	P	B
gUNCHS013570	C	T	5	18515057	8.288	4.449	P	P
gUNC8734617	T	G	5	19048885	8.499	4.736	P	B
gUNC8753398	A	G	5	20396045	9.337	5.439	P	B
mbackupUNC050044412	A	G	5	20796343	9.607	5.789	P	B
gUNC8772987	T	C	5	21709333	9.966	6.492	B	B
S1H050926695	C	A	5	23167381	10.2	6.738	P	B
gUNC8802660	G	A	5	23818733	10.49	7.029	P	B
gUNC8825065	C	T	5	25369451	12.282	7.984	P	B
mUNC8843322	G	T	5	26810274	12.919	8.751	P	B
mUNC050076300	G	A	5	28171695	14.019	9.4	P	B
gUNCHS013803	G	A	5	29300990	14.966	10.33	P	B
gUNC8884202	C	T	5	29962468	15.57	10.994	P	B
gJAX00128535	C	T	5	32319918	17.326	12.325	P	B
gUNC8920690	G	A	5	33192583	17.505	13.252	P	B
gUNC8930200	A	C	5	34187547	17.868	13.774	P	B
UNCHS013958	C	A	5	34644552	17.914	13.818	P	B
gbackupUNC050328531	G	A	5	34828203	17.933	13.833	P	B
gJAX00578511	C	T	5	34951554	17.957	13.843	P	B
gUNCHS014010	A	G	5	35876873	18.931	14.02	P	B
gUNC8972557	T	C	5	37279309	20.057	14.926	P	B
gUNC9005338	T	C	5	39473188	21.041	16.552	P	B
mUNC9036507	A	G	5	41810898	22.726	17.903	P	B
gUNCHS014164	T	G	5	42178357	23.096	18.128	P	B
gUNCHS014174	A	G	5	42604236	23.281	18.295	P	P
mbackupJAX00580448	G	A	5	43583393	23.777	18.654	P	B
mUNC050096588	G	A	5	44265716	24.069	19.218	P	PB
mJAX00580710	T	C	5	44780829	24.452	19.54	P	B
mUNC050465555	T	G	5	45818818	25.482	20.051	P	B
gUNC9114329	T	C	5	47496100	26.017	20.706	N	B
SSH051911348	A	G	5	47783703	26.122	20.987	P	B
gUNC9132499	T	C	5	48747160	26.489	21.06	P	B
gUNC9142259	C	A	5	49332157	26.711	21.309	P	B
SAH052029235	C	A	5	50730875	26.895	21.646	P	B
mbackupUNC050100821	G	A	5	50882383	26.916	21.671	P	B
gUNC9173622	G	A	5	51556891	27.009	21.933	P	B
gUNC9177947	A	C	5	51954445	27.32	22.365	P	B
SS6052101881	G	A	5	52547027	28.308	23.307	P	B
UNC9186613	A	G	5	52564001	28.337	23.31	P	B
UNC9187011	A	G	5	52592000	28.386	23.315	P	B
UNC9188232	C	T	5	52674205	28.529	23.568	P	B
gUNC9188232	C	T	5	52674205	28.529	23.568	P	B
SS6052112351	G	T	5	52808780	28.763	23.579	P	B
SS6052131498	G	A	5	53287470	29.067	24.099	P	B
UNC9197152	A	G	5	53324305	29.1	24.105	P	B
gUNC9197152	A	G	5	53324305	29.1	24.105	P	B
UNC9201031	C	T	5	53611846	29.357	24.528	P	B
UNC9210368	G	A	5	54390930	29.79	25.169	P	B
S6J052176430	G	A	5	54410753	29.795	25.174	P	B
JAX00582936	T	G	5	54696534	29.866	25.335	P	B
gUNC9215457	G	A	5	54789217	30.236	25.371	P	B
JAX00130262	C	A	5	55411655	30.617	25.8	P	B
gJAX00130262	C	A	5	55411655	30.617	25.8	P	B
gUNC050977354	T	G	5	57098878	30.904	25.993	P	B
S1H052345227	T	G	5	58630692	31.543	26.593	P	B
gUNC9273393	G	A	5	59299820	31.709	26.66	P	B
gUNC9283770	G	A	5	59948457	31.789	26.945	P	B
mUNC051678125	C	T	5	60851269	31.9	27.078	P	B
JAX00583968	A	G	5	61567649	31.986	27.268	P	B
gJAX00583968	A	G	5	61567649	31.986	27.268	P	B
SS6052470923	G	T	5	61773098	31.999	27.271	P	B
JAX00584163	G	A	5	62851299	32.266	27.286	P	B
UNC9319514	C	T	5	62853010	32.267	27.286	P	B
SS6052522334	C	T	5	63058364	32.42	27.349	P	B
UNC9325489	T	C	5	63355039	32.755	27.494	P	B
gUNC9332840	C	T	5	63941392	32.803	27.64	P	B
SS6052559814	A	C	5	63995365	32.812	27.675	P	B
SS6052568396	G	A	5	64209911	32.848	27.867	P	B
UNC9341104	G	A	5	64534512	32.903	28.223	P	B
SS6052586490	T	C	5	64662271	33.027	28.303	P	B
JAX00130956	T	C	5	64662729	33.029	28.303	P	B
SS6052588744	A	G	5	64718616	33.229	28.374	P	B
gJAX00130999	C	T	5	65257777	33.622	28.559	P	B
gJAX00584712	T	C	5	65708851	33.766	28.564	P	B
S6T052699463	C	T	5	67486581	36.134	29.816	P	B
gUNC050470895	G	T	5	68571441	36.966	30.293	P	B
gUNC9426686	G	T	5	70891213	37.536	31.13	P	B
gJAX00131489	T	C	5	71781041	37.989	31.377	P	B
S3H052874699	G	A	5	71867487	38.033	31.496	P	B
gUNC9438468	G	A	5	72109956	38.157	31.653	N	B
S2T052911947	G	A	5	72798696	38.492	31.803	P	B
S3H052942721	C	T	5	73568028	38.884	32.047	P	B
S1H052945805	T	C	5	73645142	39.071	32.052	P	B
mbackupUNC050383757	A	C	5	73728084	39.16	32.054	P	B
gUNC9475243	T	G	5	74730464	39.529	32.521	P	B
gUNC9489781	G	A	5	75709740	39.722	33.135	P	B
SBC053028723	G	A	5	75718089	39.732	33.167	P	B
S3H053072631	A	G	5	76815798	41.382	34.331	P	B
gUNC9510172	A	C	5	77127866	41.498	34.397	P	B
mJAX00586747	G	A	5	77801818	41.752	34.589	P	B
S3H053156575	C	T	5	78914387	42.17	34.846	P	B
gUNC9537526	C	T	5	79123878	42.234	34.849	P	B
gUNCJPD002275	A	C	5	79437752	42.301	34.854	P	P
S3H053194829	G	A	5	79870731	42.393	34.878	P	B
S3H053198479	C	T	5	79961986	42.412	34.982	P	B
gJAX00587024	A	G	5	80162358	42.455	34.985	P	B
gJAX00132181	G	A	5	80972919	42.594	34.997	P	B
gUNC9566561	G	A	5	81330273	42.666	35.062	P	B
mbackupUNC051148935	G	A	5	83297685	42.971	35.548	P	B
gUNC9602650	A	G	5	84442167	43.034	35.923	P	B
mUNC050135252	T	C	5	84662655	43.043	35.925	P	B
mJAX00587681	A	G	5	85300721	43.121	36.152	P	B
UNC9614549	G	A	5	85777304	43.251	36.239	P	B
gUNC9617590	A	G	5	86112809	43.342	36.243	P	B
gICR1649	G	A	5	86669353	43.494	36.249	P	B
mbackupUNC050138498	G	A	5	88141414	43.945	36.265	P	B
UNCHS014987	A	G	5	89911274	44.389	36.585	P	B
gUNC9678931	T	C	5	91180078	44.858	37.494	P	B
gUNC9695589	C	T	5	92365529	45.642	38.278	P	B
S6R053717161	C	T	5	92929037	46.014	38.543	P	B
gUNCHS014973	T	C	5	92994491	46.058	38.611	P	B
gUNC9712371	C	T	5	95952141	47.456	38.908	P	B
SBH053868685	A	G	5	96717127	47.571	39.301	P	B
gUNC9726629	G	A	5	96944667	47.605	39.505	P	B
gUNC9737109	A	G	5	97735081	47.725	39.949	P	B
gUNC9743510	C	T	5	98235193	47.86	40.068	P	B
gUNC9748843	C	T	5	98586182	48.013	40.076	P	B
gUNCHS015153	C	A	5	99057594	48.22	40.452	P	N
gUNC9789865	A	G	5	101388709	48.655	41.327	P	B
SX1054064359	G	A	5	101608975	48.848	41.457	P	B
UNC9793754	C	T	5	101654222	48.888	41.566	P	B
gUNC9794097	C	T	5	101680232	48.91	41.592	P	B
UNC9794802	G	A	5	101713584	48.917	41.611	P	B
gUNC9808305	C	T	5	102496609	49.533	42.142	N	B
SX1054135184	T	C	5	103379609	50.287	42.346	P	B
gJAX00590375	A	G	5	103409413	50.302	42.347	P	B
SX1054141419	T	C	5	103535478	50.366	42.444	P	B
UNC9826099	A	C	5	103600922	50.4	42.533	P	B
gUNC9826099	A	C	5	103600922	50.4	42.533	P	B
SAC054176782	C	T	5	104419561	50.604	43.212	P	B
gUNC9840226	C	T	5	104434531	50.606	43.215	P	B
gJAX00133933	T	C	5	106378792	51.34	43.946	P	B
JAX00591127	C	T	5	106638048	51.426	44.195	P	B
UNCHS015294	A	C	5	106663125	51.435	44.196	P	B
gUNC9867296	G	A	5	106882122	51.625	44.223	P	B
gUNC9869554	G	A	5	107072667	51.79	44.455	N	B
mUNC_rs32050737	C	T	5	107694671	52.336	44.483	P	B
mUNC050171568	G	A	5	107982355	52.602	44.508	P	B
gUNC9880190	C	T	5	108126721	52.736	44.743	P	B
UNC9882519	G	A	5	108365211	53.026	44.754	P	B
gUNC9898264	G	A	5	110189462	53.372	45.017	P	P
SX1054407728	A	G	5	110193208	53.375	45.017	P	B
gUNC9903906	G	A	5	110634487	53.67	45.315	P	B
gUNC9903906b	G	A	5	110634487	53.67	45.315	P	B
mUNC050179659	G	A	5	111058873	53.766	45.357	P	B
UNCHS015409	T	C	5	111139624	53.781	45.361	P	B
UNC9913743	C	T	5	111439152	54.01	45.552	P	B
mbackupUNC050599122	T	G	5	112776054	54.857	46.347	P	B
gUNC9937689	T	C	5	113199672	55.426	46.813	P	B
gUNC9954237	C	T	5	114347724	55.961	47.237	P	B
gUNC9959892	G	A	5	114723199	55.996	47.638	P	B
S6Y054610903	C	T	5	115272594	56.052	47.887	P	B
mUNC050412829	G	A	5	115430030	56.068	48.135	N	B
S6H054624625	A	G	5	115615648	56.086	48.232	P	B
gUNCHS015533	G	A	5	115908104	56.174	48.432	P	B
SFT054651738	C	T	5	116293462	56.39	48.477	P	B
UNC9982516	T	C	5	116464064	56.485	48.528	P	B
S3H054705437	G	A	5	117635943	57.065	49.321	P	B
gUNC10001966	A	G	5	117753021	57.311	49.448	P	B
gUNC10009291	G	A	5	118273675	58.408	50.144	N	B
UNCHS015602	G	A	5	118867667	59.974	50.573	P	B
gJAX00135037	G	A	5	121118717	61.718	52.875	P	B
gUNCHS015692	G	A	5	122170512	62.209	53.324	P	B
SBC054902060	C	T	5	122551520	62.442	53.522	P	B
gUNC10060798	G	A	5	122787355	62.587	53.53	P	B
gJAX00135217	C	T	5	123523164	63.037	53.73	P	B
gJAX00135233	C	A	5	123719713	63.157	53.825	P	B
mUNC10087262	C	T	5	125215183	64.073	54.225	P	B
gUNC10107032	A	G	5	126508072	64.907	55.574	P	B
S3C055110997	T	C	5	127774936	66.35	57	P	B
gUNCHS015882	T	C	5	128410150	67.5	57.475	P	B
mUNC050223155	G	A	5	130630372	69.666	58.376	P	B
gJAX00597557	C	T	5	131204087	70.49	59.235	P	B
mUNC050224390	T	C	5	132317971	71.994	60.163	P	B
gUNC10210466	C	T	5	133155817	72.595	61.205	P	B
gUNC10212872	A	G	5	133333531	72.948	61.319	P	P
gUNC10226484	G	A	5	134287686	74.508	62.405	N	B
gUNC10229495	C	T	5	134492281	74.63	62.44	P	B
gUNC10244622	T	G	5	135596764	75.293	63.174	P	B
mUNC050425680	A	G	5	136026776	75.683	63.847	P	B
S6Y055484508	G	A	5	137112702	76.263	64.612	P	B
gUNC10269936	G	A	5	137612631	76.566	65.238	P	B
gUNC10298923	A	G	5	139865408	78.804	67.261	P	B
mUNC10309430	T	C	5	140714413	79.238	67.831	P	B
gUNC10338594	T	C	5	142860375	81.777	69.472	PB	N
gUNC10359295	C	T	5	144356554	83.509	70.456	P	B
gJAX00600378	G	A	5	144858733	84.82	71.085	P	B
gUNC10371886	T	C	5	145218900	85.095	71.198	P	B
mUNC10389569	G	A	5	146966798	86.661	72.008	P	B
gUNC10390612	G	A	5	147018280	86.692	72.02	P	B
gUNC10405837	T	C	5	147989531	88.126	73.626	P	B
gJAX00601393	G	A	5	149467857	89.18	75.274	P	B
S6H055993194	G	A	5	149829860	89.218	75.531	P	B
SAC056009450	A	G	5	150236251	89.377	75.692	P	B
gUNC10451883	C	T	5	150644022	89.62	75.847	B	B
gUNC10471744	G	T	6	4027496	1.757	0.341	P	B
S2H060241266	A	C	6	6031672	2.338	1.281	P	B
mUNC10504063	T	G	6	6547422	2.562	1.671	P	B
gUNC10509411	A	C	6	6930469	2.759	1.773	P	B
gUNCHS016450	A	C	6	7530134	3.24	1.905	P	B
mUNC10545187	C	T	6	9532883	4.438	3.212	P	B
gUNC10587033	C	T	6	13197286	5.494	4.545	P	B
gUNC10589014	G	A	6	13389524	5.658	4.915	P	B
mJAX00138175	G	T	6	14788664	6.38	5.484	P	B
gJAX00603740	C	T	6	15909737	7.01	6.014	P	B
gUNC10631299	T	C	6	17012042	7.67	6.727	P	B
SSR060698039	G	A	6	17450991	7.816	6.886	P	B
gUNC10664674	C	T	6	19186127	8.138	8.027	P	B
gUNC10673633	C	A	6	19771781	8.192	8.152	P	B
gJAX00604459	A	G	6	20073433	8.278	8.214	P	B
mUNC060056332	C	T	6	20635944	8.437	8.283	P	B
gUNC10695691	G	A	6	21366535	8.644	8.578	P	B
B10060021657	A	G	6	21657089	8.727	8.814	P	B
gJAX00604688	G	A	6	21735017	8.749	8.873	P	B
gUNC10725330	A	G	6	23398150	10.739	10.03	P	B
gUNC10732198	G	A	6	23950859	11.187	10.809	P	B
gUNC10735354	A	C	6	24237123	11.229	10.833	P	B
gUNC10741265	T	G	6	24669707	11.307	11.141	P	B
SFH061047175	C	A	6	26179377	11.857	11.968	P	B
gUNC10765619	G	A	6	26387689	11.911	11.979	P	B
SSR061059648	A	C	6	26491211	11.917	11.985	P	B
gUNC10789662	G	A	6	28309267	12.051	12.563	P	B
mUNC060061830	T	C	6	29735277	12.393	12.819	P	N
mUNC060062764	T	C	6	30126900	12.476	12.84	P	B
gJAX00606312	A	G	6	32344915	13.136	13.569	P	B
gJAX00606430	G	A	6	32728252	13.932	13.853	P	B
gJAX00606563	T	C	6	33468446	14.494	14.955	P	B
gUNC10853904	A	C	6	33981028	14.84	15.221	P	B
gUNC10869844	G	A	6	35138285	15.22	16.006	P	B
gUNC10882704	G	A	6	36205246	15.453	16.541	P	B
gJAX00607352	G	A	6	37196939	16.022	16.967	P	B
gUNC10903383	G	T	6	37722412	16.704	17.196	P	B
gUNC10908306	C	T	6	38185474	17.689	17.662	P	B
mUNC10921060	C	T	6	39418683	18.221	18.19	P	B
SFT061627014	C	T	6	40675350	19.11	18.711	PB	B
gUNC10951129	A	G	6	42078947	20.406	19.215	P	B
gUNC10972082	T	C	6	43716636	21.322	19.775	P	N
gUNC10976578	C	T	6	44075999	21.491	20.076	P	B
gJAX00608524	C	A	6	44948744	21.751	20.191	P	B
gUNC10995658	A	G	6	45394112	21.855	20.2	P	B
gUNC11005309	C	A	6	46021117	22.021	20.359	P	B
gUNC11029462	T	C	6	48183391	23.218	21.569	P	B
S6J062005622	G	A	6	50140560	24.12	22.307	P	B
gUNC11058438	T	C	6	50393626	24.243	22.34	P	B
gUNC11063030	A	G	6	50700098	24.353	22.575	P	B
gUNC11078268	G	A	6	51673814	25.016	23.364	P	B
mUNC060377743	T	C	6	52555447	25.593	23.827	P	B
gUNCHS017378	T	C	6	53311746	25.826	24.032	P	B
backupUNC060481335	G	A	6	54057349	26.563	24.613	P	B
mUNC060379499	C	T	6	56109337	27.628	25.501	P	B
mUNC060379499b	C	T	6	56109337	27.628	25.501	P	B
gUNC11150827	G	A	6	56951519	27.754	25.62	P	B
gUNC11153623	G	A	6	57262360	27.774	25.639	P	B
gUNC11164825	A	G	6	58270497	27.986	25.783	P	B
gUNCHS017489	G	A	6	59349594	28.604	26.107	P	B
mbackupJAX00611376	T	C	6	59424023	28.646	26.114	P	B
gUNC11188169	A	G	6	60587574	29.061	26.339	P	B
gJAX00611543	C	T	6	60919553	29.168	26.359	P	B
gUNC11198411	T	C	6	61278491	29.261	26.375	P	B
S6J062459709	C	T	6	61492733	29.292	26.384	P	B
mUNC11205160	T	C	6	61840487	29.331	26.458	P	B
gUNC11225314	G	A	6	63391486	29.785	26.766	P	B
gJAX00141846	C	T	6	64077629	29.929	26.871	P	B
mJAX00612125	G	A	6	65273483	30.202	27.457	P	B
gUNC11256500	G	A	6	65894419	30.396	27.571	P	B
gUNC11262405	T	C	6	66417510	30.559	27.6	P	B
gUNCHS017593	G	A	6	66936168	30.721	27.653	P	B
gUNC11274880	G	A	6	67442904	30.878	27.968	P	B
mJAX00142147	A	G	6	68089901	31.08	28.219	P	B
gUNC11327606	T	C	6	70999326	32.075	28.582	P	B
backupUNC060640434	G	A	6	72586683	32.284	29.497	P	B
gbackupUNC060640434	G	A	6	72586683	32.284	29.497	P	B
gUNC11360077	G	A	6	73422998	32.396	30.069	P	B
gUNCHS017733	C	T	6	75291741	32.521	30.475	P	B
mbackupUNC060122218	C	A	6	76286896	33.005	30.717	P	B
UNC11408294	A	G	6	76569019	33.247	30.93	P	B
gUNC11413015	G	A	6	76940963	33.604	31.028	P	B
gUNC11441540	T	C	6	78772017	34.833	32.324	P	B
gUNC11449280	G	T	6	79490967	34.957	32.426	P	B
gUNC11454175	G	A	6	79940678	35.035	32.431	P	B
gUNC11464537	A	G	6	80727552	35.171	32.785	P	B
SFT063240234	C	T	6	81005872	35.257	32.906	P	B
gJAX00143111	G	A	6	81048592	35.283	32.915	P	B
mJAX00143192	A	G	6	82096845	35.831	33.417	P	B
gJAX00615860	T	C	6	82748779	35.903	33.484	P	B
mUNC060134544	G	T	6	83621585	36.08	33.794	P	B
mUNC060135212	T	C	6	84895149	36.953	34.269	P	B
mUNC11523350	A	G	6	85653358	37.485	34.555	P	B
gUNC11548556	G	A	6	87807246	38.784	35.411	P	B
gUNCHS018013	T	C	6	88726862	39.6	35.699	P	B
gUNC11567769	G	A	6	89558471	39.949	36.244	P	B
SFT063680717	G	T	6	92017932	40.927	37.739	P	B
gUNC11596384	C	T	6	92579984	41.102	37.896	P	B
S1L063730335	T	C	6	93258392	41.941	38.994	P	B
gbackupUNC060392916	C	T	6	96301222	44.733	40.882	P	B
mbackupUNC060149691	C	T	6	97014438	44.867	41.128	P	B
gUNC11669759	A	G	6	97716775	45.041	41.514	P	B
gJAX00619147	G	A	6	98410472	45.599	41.957	P	B
gUNC11689097	G	T	6	99441616	46.117	42.718	P	B
gUNC11699511	A	G	6	100199471	46.603	43.225	P	B
SFH064023216	A	G	6	100580423	46.826	43.501	P	B
mUNC060150606	G	T	6	101045373	46.958	43.533	P	B
gUNC11740270	A	G	6	102953593	47.689	44.276	P	B
gUNCHS018465	G	A	6	106372500	49.109	45.445	P	B
gUNC11802454	A	G	6	107737001	49.708	46.53	P	B
gUNC11813639	T	C	6	108559897	49.813	46.887	P	B
gUNC11828022	G	A	6	109614328	50.12	47.043	P	B
S3N064388763	A	G	6	109719097	50.169	47.049	P	B
gUNC11850399	G	A	6	111060313	51.554	48.205	P	B
S1H064449266	C	T	6	111231665	51.597	48.228	P	B
gUNC11866416	T	C	6	112144112	52.146	48.548	P	B
gUNCHS018580	A	G	6	112496201	52.29	48.727	P	B
gUNC11882717	A	G	6	113298572	52.749	49.548	P	B
gUNC11888607	G	A	6	113800060	52.863	49.689	P	B
mUNC11891485	T	C	6	114008879	52.924	50.013	P	B
mJAX00623083	C	T	6	115027529	53.177	50.594	P	B
gUNC11909297	C	T	6	115705596	53.639	51.026	P	B
S6J064646767	G	A	6	116169197	53.761	51.054	P	B
B10060116657	T	G	6	116657364	53.833	51.15	P	B
gUNC11925414	A	G	6	117020989	54.523	51.631	P	B
SFT064695201	A	G	6	117380044	54.968	51.891	P	B
SFT064732262	C	T	6	118306557	55.749	52.672	P	B
S2H064732280	G	A	6	118307008	55.749	52.672	P	B
S6Y064745300	T	C	6	118632510	56.024	52.772	P	B
S6Y064745303	A	G	6	118632577	56.024	52.772	P	B
S6H064759095	A	G	6	118977380	56.316	52.978	P	B
gUNC11964864	A	G	6	119928828	56.887	53.227	P	B
S6H064844780	C	T	6	121119502	57.078	53.484	P	B
gJAX00624588	T	C	6	121669253	57.369	53.82	P	B
gUNC11989670	C	T	6	122103441	57.568	53.91	P	B
S1H064904560	A	G	6	122614021	57.966	54.465	P	B
gUNC12020052	G	A	6	125346618	59.332	55.993	P	P
gUNC12026167	G	A	6	125777737	60.013	56.608	P	B
gUNC12029449	A	G	6	126033489	60.417	57.107	P	B
DSB065043569	G	A	6	126089245	60.505	57.306	P	B
gUNC12043026	G	A	6	127116108	62.037	57.971	P	B
gUNCHS018987	T	C	6	127819999	62.56	58.643	P	B
mUNC060222774	C	T	6	130817764	63.486	59.493	P	B
S6T065256784	T	C	6	131419618	63.641	59.514	P	B
gUNC12112182	T	G	6	132444954	63.904	59.639	P	B
SFT065299536	C	T	6	132488405	63.915	59.642	P	B
gUNC12120757	A	G	6	133064134	64.097	59.67	P	B
gUNC12124616	C	T	6	133370197	64.248	59.677	P	B
SFT065357356	A	G	6	133933910	64.525	60.001	P	B
gUNC12130510	C	T	6	133936670	64.527	60.002	P	B
gUNC12149101	T	C	6	135050852	65.963	60.802	P	B
S6T065447044	G	A	6	136176112	66.508	61.715	P	B
gUNC12178674	A	G	6	136765254	66.683	62.699	P	B
gUNC12197718	A	G	6	137837096	67.52	63.516	P	B
S6R065543032	A	G	6	138575801	69.237	63.803	P	B
S1H065543192	T	C	6	138579821	69.238	63.804	P	B
gUNC12228124	C	T	6	139838969	69.741	64.617	P	B
SFT065601790	C	A	6	140044774	69.801	64.708	P	B
gUNC12245354	C	T	6	140875770	71.178	65.185	P	PB
mUNC12251472	G	A	6	141269161	71.906	65.486	P	B
gUNCHS019244	T	C	6	142692756	74.542	66.344	P	B
SFT065721192	G	A	6	143029819	75.166	67.18	P	B
gUNC12282618	A	G	6	143400645	75.618	67.289	P	B
S2H065761690	C	T	6	144042254	76.2	67.714	P	B
S3C065770090	A	G	6	144252262	76.417	68.017	P	B
gUNC12295618	T	C	6	144322037	76.557	68.036	P	B
S1H065774336	T	C	6	144358405	76.629	68.042	P	B
gUNC12330708	A	G	6	146456114	77.697	70.692	N	B
S6J065910866	G	A	6	147771660	78.316	71.741	P	B
mUNC12359286	T	G	6	148644498	78.543	72.258	P	B
SBT070125779	A	C	7	3144489	1.914	0.074	P	B
SBJ070125933	C	T	7	3148340	1.916	0.075	P	B
SBT070127390	C	T	7	3184754	1.938	0.089	P	B
SBT070127539	G	A	7	3188483	1.941	0.09	P	B
SBJ070127987	G	A	7	3199690	1.947	0.094	P	B
SBJ070132448	A	G	7	3311202	2.015	0.136	P	B
SBJ070133596	C	T	7	3339924	2.033	0.146	P	B
SBJ070134822	G	A	7	3370550	2.051	0.158	P	B
SBJ070134853	C	T	7	3371326	2.052	0.158	P	B
SBJ070137116	A	C	7	3427917	2.086	0.179	P	B
SBT070144908	G	A	7	3622711	2.205	0.239	P	B
SBJ070145110	T	C	7	3627752	2.208	0.239	P	B
SBJ070145899	C	T	7	3647485	2.22	0.24	P	B
gUNC12372829	C	T	7	3649040	2.221	0.24	P	B
SBT070146680	G	A	7	3667010	2.232	0.24	P	B
SBJ070146690	T	G	7	3667263	2.232	0.24	P	B
gJAX00190001	C	T	7	4350873	2.648	0.317	P	B
SBJ070181233	C	T	7	4530835	2.758	0.321	P	B
SBT070181237	T	C	7	4530925	2.758	0.321	P	B
SBT070189898	C	T	7	4747455	2.889	0.327	P	B
SBJ070190060	A	G	7	4751503	2.892	0.327	P	B
SBJ070195041	G	A	7	4876043	2.968	0.451	P	B
SFT070245852	A	G	7	6146322	3.741	0.929	P	B
S6J070258813	A	C	7	6470346	3.938	1.071	P	B
gUNC12400258	C	T	7	6677334	4.064	1.108	P	B
S6Y070275621	G	A	7	6890526	4.194	1.548	P	B
S3N070284682	G	A	7	7117054	4.331	1.763	P	B
UNCHS019452	A	G	7	10369464	6.311	1.915	P	B
gICR1791	A	G	7	10616361	6.461	1.917	P	B
mbackupUNC070619888	A	G	7	11701512	7.122	1.927	P	B
gUNC12422348	C	T	7	12477383	7.541	2.025	P	B
gUNCHS019472	G	A	7	13041506	7.747	2.17	P	B
SBT070523467	C	T	7	13086698	7.764	2.184	P	B
SBT070525231	A	G	7	13130784	7.78	2.187	P	B
SBT070530495	C	T	7	13262390	7.828	2.196	P	B
SBT070530685	G	A	7	13267127	7.83	2.197	P	B
SBT070530772	C	T	7	13269321	7.831	2.197	P	B
mbackupUNC071736088	A	C	7	13979477	8.078	2.239	P	N
SBT070637398	A	G	7	15934950	8.639	2.347	P	B
gUNC12455891	T	C	7	16785596	8.929	3.273	P	B
mUNC070025817	A	C	7	18008132	9.247	3.499	P	B
gUNC12473470	A	G	7	18721256	9.383	3.572	B	B
S6T070767108	G	A	7	19177709	9.499	3.881	P	B
mbackupUNC070037076	A	G	7	19348890	9.597	4.092	P	B
S3C070778871	C	T	7	19471788	9.921	4.108	P	B
gJAX00633185	C	T	7	20042398	9.963	4.361	P	B
SSR070964701	A	C	7	24117545	10.263	4.634	P	B
gUNCHS019547	G	T	7	24286567	10.587	4.637	P	B
gUNC12511825	C	T	7	25184792	13.758	5.245	P	B
gJAX00633649	C	T	7	25577912	13.915	5.6	P	B
gJAX00633760	A	G	7	26551898	15.162	6.64	P	B
gUNC12528423	C	T	7	27077219	15.814	6.671	P	B
SFT071106644	G	T	7	27666124	15.93	7.097	P	B
backupUNC070627737	G	A	7	28041804	16.299	7.714	P	B
gUNC12541477	T	G	7	28069086	16.353	7.714	P	B
gUNC12548196	C	T	7	28721621	16.869	8.201	P	B
gUNC12563949	G	T	7	29950861	17.264	9.982	P	B
gUNCHS019637	T	C	7	30432397	17.664	10.425	P	B
UNC12577238	G	A	7	30823159	19.248	11.114	P	B
gUNC12580381	G	A	7	31044881	19.288	11.226	P	B
SS6071243138	C	T	7	31078452	19.293	11.286	P	B
gJAX00149954	G	T	7	33318143	19.354	11.476	P	B
mJAX00150020	C	T	7	34193094	19.451	11.51	P	B
S1H071368363	T	C	7	34209093	19.464	11.511	P	B
SS6071388190	C	T	7	34704762	20.614	12.192	P	B
ST2071443995	T	C	7	36099881	21.881	13.517	P	B
SX1071444008	T	C	7	36100220	21.881	13.518	P	B
ST2071444078	G	A	7	36101962	21.881	13.52	P	B
ST2071445034	C	T	7	36125871	21.889	13.786	P	B
SX1071447990	C	A	7	36199762	21.914	13.821	P	B
ST2071452643	A	C	7	36316086	21.952	13.873	P	B
gUNC12629908	A	G	7	36342091	21.961	13.884	P	B
ST2071454182	C	T	7	36354553	21.965	13.889	P	B
ST2071457642	C	T	7	36441053	22.13	14.316	P	B
ST2071464660	A	C	7	36616522	22.6	14.567	P	B
ST2071465150	A	G	7	36628751	22.632	14.603	P	B
gUNC12636653	C	A	7	36712182	22.855	14.777	P	B
SX1071471831	C	A	7	36795775	23.093	15.053	P	B
UNC12646173	C	T	7	37286478	24.191	15.412	P	B
JAX00636482	A	C	7	39543344	25.471	16.63	P	B
SS6071602326	T	C	7	40058156	25.905	16.935	P	B
gUNC12680979	G	A	7	40610778	27.75	17.903	P	B
gJAX00150542	T	C	7	41946975	28.134	18.345	P	B
gUNC12701119	G	T	7	42541810	28.247	18.448	P	B
gJAX00637020	G	A	7	42951951	28.253	18.521	P	B
gUNC12709504	T	C	7	43634698	28.263	18.79	P	B
gUNC12711275	T	C	7	43816702	28.272	18.904	P	B
mUNC070089575	C	T	7	44487385	28.847	19.299	P	B
SAH071783312	G	A	7	44582805	28.872	19.429	P	B
SX1071791093	C	T	7	44777340	28.922	19.734	P	B
SX1071810259	T	G	7	45256496	29.224	20.154	P	B
gUNC12731598	C	T	7	45575672	29.36	20.637	P	B
gUNC12743323	A	G	7	46297173	29.943	20.757	P	B
SX1071884735	T	C	7	47118392	30.672	21.732	P	B
mbackuprs31415664	C	A	7	48221905	31.016	21.895	P	B
SX1071929660	G	T	7	48241514	31.023	21.898	P	B
SX1071958202	C	T	7	48955051	31.189	22.052	P	B
gUNC12786478	T	C	7	48987736	31.195	22.059	P	B
SX1071959708	G	A	7	48992712	31.196	22.06	P	B
gUNCHS019932	G	A	7	49449114	31.359	22.183	P	B
SX1071986587	T	C	7	49664685	31.478	22.431	P	B
gUNC12810598	T	C	7	50593770	32.526	23.268	P	B
SX1072068249	C	T	7	51706237	32.8	23.632	P	B
SX1072069822	T	C	7	51745564	32.807	23.634	P	B
gUNC12854618	C	T	7	53282742	33.073	24.26	N	B
mbackupUNC070186230	A	G	7	53958726	33.129	24.508	P	B
S6J072200915	C	T	7	55022899	33.312	24.855	P	B
SX1072202530	C	T	7	55063256	33.321	24.868	P	B
SFR072213328	C	T	7	55333220	33.375	25.201	P	B
gUNCHS020003	A	C	7	55344851	33.376	25.214	P	B
SX1072219924	A	G	7	55498124	33.39	25.3	P	B
SX1072232531	T	G	7	55813293	33.418	25.458	P	B
gUNC12899972	A	C	7	56026009	33.434	25.706	P	B
gUNC12907010	G	A	7	56558671	33.471	26.047	P	B
S2T072271903	G	A	7	56797589	33.487	26.051	P	N
mUNC070217623	G	A	7	57442441	33.538	26.061	P	B
gUNC12930484	T	G	7	58032946	33.633	26.205	P	B
SX1072324560	C	T	7	58114011	33.668	26.21	P	B
mUNC12945770	G	A	7	59214988	33.959	26.834	P	B
SX1072403965	T	C	7	60099131	34.074	26.99	P	B
gUNC12952242	A	G	7	60542742	34.131	27.016	P	N
mJAX00151985	T	C	7	61823039	34.297	27.089	P	B
S6J072489609	G	A	7	62240225	34.351	27.18	P	B
SBT072492225	C	A	7	62305639	34.359	27.231	P	B
gUNCHS020098	G	A	7	62895166	34.436	27.249	P	B
S6Y072549999	C	T	7	63749998	34.546	27.57	P	P
mJAX00641392	T	C	7	64018218	34.581	27.575	P	B
S6J072575000	T	G	7	64375009	34.627	27.642	P	B
mUNC070517053	C	A	7	65856837	35.373	28.05	P	B
SX1072638562	T	C	7	65964060	35.432	28.058	P	B
gJAX00641895	G	A	7	66343308	35.675	28.45	P	B
SX1072670356	T	C	7	66758914	36.141	28.628	P	B
SFT072671918	C	T	7	66797950	36.184	28.645	P	B
S6J072677510	C	A	7	66937769	36.341	28.708	P	B
mUNC13036158	A	G	7	67042671	36.458	28.931	P	B
SX1072709435	G	A	7	67735897	37.159	29.391	P	B
S3N072713880	T	C	7	67847004	37.232	29.441	P	B
SX1072714427	T	G	7	67860682	37.241	29.451	P	B
mJAX00642310	C	T	7	68081323	37.385	29.901	P	B
SBT072729469	C	T	7	68236728	37.486	30.036	P	B
gUNC13076624	C	T	7	70111526	38.578	31.776	P	B
mUNC070311637	T	G	7	70481213	38.684	32.064	P	B
gUNC13090495	A	G	7	71176160	40.445	33.253	P	B
gUNC13104259	A	G	7	72089558	41.257	34.063	P	B
gUNC13117741	T	C	7	72921292	41.607	34.157	P	B
gUNC13123285	T	G	7	73337131	41.805	34.533	P	B
mUNC070320079	G	A	7	74210188	42.714	34.851	P	B
gUNC13158239	C	A	7	75768444	43.792	36.037	P	B
SAH073042490	G	A	7	76062261	43.848	36.06	P	B
S6R073044855	G	C	7	76121396	43.86	36.064	P	B
SX1073114636	C	T	7	77865913	43.976	36.312	P	B
gUNC13202249	A	G	7	79090932	44.891	37.07	P	B
SX1073164756	G	A	7	79118924	44.899	37.099	P	B
SS6073167508	A	G	7	79187706	44.924	37.226	P	B
mJAX00153376	G	A	7	80386493	45.625	37.826	P	B
gUNCHS020429	G	A	7	80743066	45.67	37.91	P	B
gUNC13225670	T	C	7	81132023	45.692	38.159	P	B
S3C073290825	C	T	7	82270633	47.074	39.163	P	B
mUNC13250985	C	T	7	82961053	47.324	39.404	P	B
mUNC070530383	A	G	7	83449428	47.512	39.531	P	B
UNC13264007	C	T	7	83950052	48.095	40.17	P	B
SFT073361149	T	C	7	84028736	48.187	40.192	P	B
gUNC13271165	T	C	7	84486306	48.362	40.452	P	B
gJAX00232530	A	G	7	85325639	48.406	40.51	P	P
SX1073420523	C	T	7	85513099	48.415	40.517	P	B
S6Y073462201	C	A	7	86555026	48.495	40.555	P	B
gJAX00153844	G	A	7	86663999	48.504	40.559	N	B
mUNC13315592	A	G	7	87691179	49.004	40.815	P	B
mUNC13315592b	A	G	7	87691179	49.004	40.815	P	B
gUNC13324767	A	C	7	88789676	49.257	41.527	P	B
ST2073572206	C	T	7	89305174	49.554	41.646	P	B
gUNCHS020605	G	A	7	89331132	49.578	41.657	P	B
SS1073583687	A	G	7	89592185	50.185	41.794	P	B
ST2073589975	C	T	7	89749399	50.314	41.814	P	B
mbackupJAX00646432	T	C	7	89749947	50.314	41.814	P	B
mbackupJAX00646432b	T	C	7	89749947	50.314	41.814	P	B
SS1073613162	C	T	7	90329057	50.546	42.245	P	B
gUNC13354082	C	T	7	91139032	51.083	42.517	P	B
gUNC13355832	A	C	7	91240296	51.122	42.54	P	B
S6J073692294	G	A	7	92307358	51.445	42.824	P	B
gUNC13380176	C	T	7	93000120	51.636	43.102	P	B
gUNC13399180	C	T	7	94335587	51.939	43.268	P	B
SFT073781347	G	A	7	94533699	51.985	43.373	P	B
mUNC070366427	G	A	7	94955416	52.084	43.526	P	B
S2R073811339	A	G	7	95283487	52.132	43.597	P	B
gUNC13419135	A	C	7	95764883	52.17	43.672	P	B
mUNC070678404	C	T	7	96037863	52.288	44.042	N	B
UNC13427270	G	A	7	96335811	52.586	44.233	P	B
gUNC13437800	T	C	7	97055885	53.381	44.62	P	B
gUNC13439071	T	C	7	97260868	53.428	44.629	P	B
gUNC13446795	G	T	7	97879330	53.57	44.896	P	B
gUNCHS020792	G	A	7	98809179	53.92	45.224	N	B
S1H073960130	C	T	7	99003270	53.97	45.444	P	B
S3C073968900	T	C	7	99222519	54.026	45.453	P	B
S3C073968904	C	T	7	99222621	54.026	45.453	P	B
gUNC13482701	G	A	7	100667736	54.395	45.734	P	B
gUNC13487524	C	T	7	101035331	54.475	45.859	P	B
gUNC13491180	G	A	7	101461889	54.56	45.864	P	B
S6T074067530	G	A	7	101688254	54.605	46.003	P	B
mJAX00649287	G	A	7	102262367	54.713	46.115	P	B
S6H074153127	G	A	7	103828179	55.118	46.314	P	B
gJAX00155180	A	G	7	104480595	55.621	46.322	P	B
mUNC13548497	T	C	7	105438447	55.881	46.454	P	B
S6J074222072	G	A	7	105551819	55.906	46.475	P	B
S6Y074277098	C	T	7	106927469	56.082	46.832	P	B
gUNC13568970	G	A	7	107601918	56.485	47.053	P	B
mbackupUNC070399178	G	A	7	107613105	56.494	47.057	P	B
gUNC13575506	G	A	7	108112151	56.931	47.102	P	B
mUNC070683191	C	T	7	110280353	57.695	47.731	P	B
gUNCHS021044	T	C	7	110492617	57.762	47.749	P	P
SS1074564579	T	C	7	114114482	59.297	49.624	P	B
gUNC13659520	C	T	7	114567736	59.834	49.728	P	B
gUNC13666424	A	G	7	115084385	60.7	50.238	P	B
SFT074620715	T	C	7	115517880	61.33	50.507	P	B
backupJAX00155998	G	A	7	115676795	61.382	50.547	P	B
S1J074637141	A	G	7	115928538	61.445	50.705	P	B
S2R074643963	C	T	7	116099096	61.563	50.804	P	B
SSH074661028	A	C	7	116525707	61.857	51.452	P	B
gUNC13682685	G	A	7	116558497	61.88	51.562	P	B
gUNCHS021261	C	T	7	117044155	62.354	51.808	P	B
UNC13702326	A	C	7	117831686	63.168	52.575	P	B
S2T074713370	G	T	7	117834273	63.17	52.575	P	B
UNC13704478	A	G	7	117953846	63.252	52.641	P	B
UNC13707837	C	T	7	118207086	63.425	52.656	P	B
UNC13708362	T	C	7	118274027	63.456	52.66	P	B
UNC13709012	G	T	7	118313290	63.469	52.663	P	B
gUNC13709012	G	T	7	118313290	63.469	52.663	P	B
UNC13710166	G	T	7	118380184	63.492	52.727	P	B
JAX00652846	G	A	7	118386014	63.494	52.727	P	B
UNC13714177	A	G	7	118591036	63.563	52.981	P	B
UNC13715322	G	T	7	118667709	63.588	53.106	P	B
UNC13717473	G	A	7	118788129	63.633	53.113	P	B
JAX00156239	C	T	7	118873619	63.668	53.239	P	B
UNC13719930	T	C	7	118929376	63.691	53.278	P	B
S3C074758538	G	A	7	118963470	63.705	53.402	P	B
UNC13722021	G	A	7	119072632	63.749	53.469	P	B
JAX00653136	G	T	7	119090538	63.756	53.474	P	B
UNC13722818	G	A	7	119130295	63.772	53.485	P	B
gUNC13723665	A	G	7	119216208	63.805	53.863	P	B
UNC13725957	T	C	7	119377489	63.86	53.993	P	B
JAX00156302	T	G	7	119704394	64.095	54.117	P	B
gJAX00156302	T	G	7	119704394	64.095	54.117	P	B
UNC13731124	T	C	7	119927223	64.276	54.168	P	B
UNC13733059	C	T	7	120096902	64.421	54.188	P	B
gUNC13734325	C	T	7	120192519	64.51	54.359	P	B
gUNC13741625	G	T	7	120959271	64.968	54.894	P	B
SAC074845633	T	C	7	121140839	65.005	54.943	P	B
gJAX00156443	G	A	7	121590756	65.202	55.2	P	B
ST2074876361	C	T	7	121909040	65.506	55.37	P	B
gUNCHS021434	C	T	7	123299178	67.418	56.581	P	B
gUNC13771702	C	T	7	123790670	67.504	56.689	P	P
gUNC13789085	G	T	7	125083362	68.401	58.102	P	B
S6J075004746	C	T	7	125118660	68.447	58.111	P	B
UNC13792351	T	C	7	125309706	68.712	58.315	P	B
JAX00654805	G	A	7	125334273	68.748	58.455	P	B
UNC13793270	G	A	7	125392961	68.79	58.497	P	B
gUNC13793270	G	A	7	125392961	68.79	58.497	P	B
UNC13800390	G	A	7	126085398	69.03	59.553	P	B
gUNC13800900	G	A	7	126163105	69.053	59.696	P	B
UNC13802208	G	A	7	126300086	69.095	59.813	P	B
S6R075068618	G	A	7	126715463	69.222	60.086	P	B
UNC13806960	G	T	7	126822234	69.255	60.097	P	B
S6J075080546	G	A	7	127013666	69.345	60.171	P	B
UNC13811649	C	T	7	127305407	69.483	60.794	P	B
mUNC13813881	T	G	7	127576739	69.61	61.054	N	B
UNC13816259	G	A	7	127882611	69.807	61.425	P	B
UNC13825909	T	G	7	128741846	70.477	62.076	P	B
UNC13828717	A	G	7	128906341	70.761	62.168	P	B
gUNC13828717	A	G	7	128906341	70.761	62.168	P	B
UNC13833491	C	T	7	129164453	71.207	62.312	P	B
UNC13837035	G	A	7	129357839	71.541	62.37	P	B
UNC13844829	C	A	7	129801949	72.307	62.947	P	B
gUNC13847409	G	A	7	129960836	72.581	63.174	P	B
gUNC13858606	C	T	7	130694128	73.193	63.618	P	B
UNC13870436	C	A	7	131621494	74.341	64.649	P	B
gUNC13871220	C	T	7	131677426	74.449	64.658	P	B
UNC13888519	C	T	7	132824725	76.312	65.742	P	B
JAX00656441	G	A	7	132897148	76.315	65.832	P	B
UNC13889260	A	C	7	132897544	76.315	65.832	P	B
gUNC13889260	A	C	7	132897544	76.315	65.832	P	B
JAX00656486	C	T	7	133078825	76.329	65.909	P	B
UNC13893173	G	A	7	133222921	76.563	66.026	P	B
UNC13896788	C	A	7	133459663	76.948	66.402	P	B
mUNC13899375	G	A	7	133649858	77.257	66.802	P	B
UNC13900625	G	A	7	133756187	77.43	66.98	P	B
UNC13902381	C	T	7	133881331	77.634	67.025	P	B
JAX00656658	T	C	7	133904275	77.671	67.034	P	B
UNC13906967	A	G	7	134201866	78.242	67.825	P	B
UNC13908981	G	A	7	134360217	78.62	67.948	P	B
UNC13909190	T	C	7	134371164	78.646	67.966	P	B
UNC13909527	T	C	7	134395012	78.703	68.057	P	B
UNC13910242	C	A	7	134435601	78.787	68.346	P	B
UNC13910491	G	A	7	134463638	78.829	68.72	P	B
UNC13911158	C	T	7	134507769	78.895	68.737	P	B
UNC13912308	C	T	7	134586350	79.012	68.743	P	B
UNC070580996	A	G	7	134685489	79.16	68.813	P	B
UNC13914188	T	C	7	134696482	79.273	68.842	P	B
ST2075392834	C	T	7	134820863	80.603	69.139	P	B
gUNCHS021796	C	T	7	136156191	81.66	70.812	P	B
gUNC13942733	G	A	7	136713526	81.965	71.047	P	B
gUNC13950386	G	A	7	137265978	82.271	71.8	P	B
gJAX00157670	A	C	7	137906730	82.644	72.575	P	B
gUNC13979374	T	C	7	138932873	83.761	73.709	P	B
ST2075558913	A	C	7	138972845	83.824	73.717	P	B
gUNC13980835	C	T	7	139001085	83.869	73.723	P	B
mUNC13982472	G	A	7	139130991	84.067	73.998	P	B
ST2075565371	T	G	7	139134277	84.071	74.045	P	B
mJAX00658025	G	A	7	139192116	84.15	74.708	P	B
gUNC13983934	G	A	7	139222009	84.19	74.711	P	B
ST2075570530	A	G	7	139263259	84.246	74.715	P	B
ST2075571799	T	C	7	139294990	84.289	74.718	P	B
gUNC13991887	A	C	7	139785941	84.824	74.861	P	B
gUNC13998623	T	C	7	140242325	85.35	75.547	P	N
gUNC14011266	C	T	7	141313834	86.629	76.35	P	P
gUNC14047362	T	C	7	144835603	88.897	79.167	P	B
gUNC14053566	A	G	8	3427000	1.773	0.136	P	B
ST2080142083	C	T	8	3552089	1.837	0.141	PB	B
mJAX00659337	A	G	8	3681569	1.904	0.145	P	B
gUNCHS022077	C	T	8	4471064	2.028	0.172	P	B
mbackupJAX00158395	C	T	8	5298832	2.167	0.199	P	B
gCEAJAX00659602	C	A	8	5781389	2.247	0.213	P	B
gJAX00659667	T	C	8	6288149	2.332	0.227	P	B
gUNC14112858	C	T	8	8172259	2.947	0.501	P	B
S6J080328477	C	T	8	8211944	2.992	0.517	P	B
gUNC14122889	C	T	8	8862519	3.735	0.798	P	B
S6J080406325	C	T	8	10158131	4.481	1.548	P	B
gJAX00158787	A	G	8	10499490	4.672	1.617	P	B
gUNC14160543	A	G	8	11303473	5.123	2.343	P	B
mUNC14168225	G	A	8	11914035	5.466	2.477	P	B
S6J080525021	A	G	8	13125528	6.09	2.744	P	B
gUNC14186755	G	A	8	13154463	6.104	2.744	P	B
gUNC14199451	C	T	8	14096129	6.527	2.981	P	B
mUNC080060264	G	T	8	15921720	8.379	4.301	P	B
mUNC080079721	G	A	8	22134556	11.108	7.007	P	B
B10080022967	C	T	8	22967500	11.43	7.51	P	B
mUNC14312283	C	T	8	23383780	11.474	7.786	P	B
UNC14317306	A	G	8	23718442	11.549	7.853	P	B
gUNC14318030	C	T	8	23766103	11.569	7.854	P	B
S1H080954574	A	C	8	23864362	11.702	7.916	P	B
gUNC14326048	G	A	8	24331483	12.464	8.188	P	B
gUNCHS022441	G	A	8	25227004	13.801	8.974	P	B
gUNC14358637	G	A	8	26751323	15.337	9.477	P	N
gUNC14367766	G	T	8	27417151	16.051	9.976	N	B
mJAX00160113	G	A	8	29035479	16.509	11.078	P	B
S6J081163883	C	T	8	29097075	16.516	11.187	P	B
gUNC14398815	T	C	8	29688293	16.589	11.589	P	B
gUNC14410560	G	A	8	30485818	17.104	12.007	P	B
UNCHS022552	T	G	8	31135047	18.009	12.48	P	B
gUNC14452078	C	T	8	32989110	19.248	14.68	P	B
mbackupUNC080134508	C	T	8	35616842	21.868	16.785	P	B
gUNC14577152	A	C	8	40702588	23.878	18.568	P	B
S1H081679368	C	T	8	41984216	24.125	18.882	P	B
gUNC14617468	G	A	8	43433088	24.407	19.38	P	B
gJAX00161235	T	C	8	44002480	24.518	19.58	P	B
gJAX00161292	G	A	8	44759943	24.702	19.8	P	B
gUNC14638649	T	C	8	45126038	25.088	19.968	P	B
gUNC14651086	G	A	8	45907709	25.912	20.372	P	B
SSH081869830	C	T	8	46745761	26.425	20.609	P	B
mbackuprs37146576	T	C	8	46900165	26.46	20.62	N	B
mbackupUNC081473870	G	A	8	47802530	26.925	21.212	P	B
JAX00667947	G	A	8	48008167	26.969	21.223	P	B
mUNC14704032	G	T	8	49639816	27.884	22.601	P	B
SFT081991160	G	A	8	49779017	27.997	22.61	P	B
SSR082054504	A	G	8	51362606	28.909	23.237	P	B
gUNC14727686	T	G	8	51374353	28.91	23.238	P	B
B10080055779	C	A	8	55779883	29.528	24.435	P	B
gUNC14789534	C	A	8	56478951	29.678	24.756	N	B
gUNC14802833	T	C	8	57590135	30.07	25.344	P	B
gUNC14814774	T	C	8	58412634	30.707	25.895	P	B
UNC080237919	T	G	8	58640684	30.73	25.904	P	B
gUNC14825627	G	A	8	59171276	30.784	26.104	P	B
gUNC14829851	T	C	8	59439300	30.811	26.111	B	B
gUNC14839179	G	A	8	60158988	30.863	26.118	P	B
gUNC14841376	G	A	8	60326945	30.874	26.12	P	B
gUNC14848296	C	A	8	60845204	30.91	26.246	P	B
gUNCHS023084	C	T	8	61639442	31.341	26.616	P	B
mJAX00670539	C	T	8	63836643	32.142	27.483	P	B
gUNC14911603	G	A	8	65479006	32.871	28.143	P	B
gUNC14919510	T	C	8	66061794	33.1	28.235	P	B
mJAX00671437	A	G	8	68343478	33.62	29.647	P	B
gUNC14978267	G	A	8	71439598	34.477	30.155	PB	B
gUNC15004266	A	G	8	74286125	35.394	30.722	P	B
S6T082984558	C	T	8	74613957	35.449	30.729	P	B
gJAX00163528	T	C	8	74916418	35.499	30.823	P	B
SAH082998569	A	G	8	74964233	35.507	30.855	P	B
mUNC15022023	G	T	8	75841238	35.655	30.98	P	B
gUNC15047570	T	G	8	77728768	36.676	31.911	P	B
gUNC15050081	A	G	8	77894776	36.712	31.914	P	B
gUNC15050525	A	G	8	77923916	36.719	31.914	P	B
gUNC15051586	G	A	8	77973527	36.73	31.916	P	B
UNC15053887	C	T	8	78107577	36.792	31.987	P	B
SX1083138170	T	C	8	78454269	37.007	32.497	P	B
mJAX00673493	C	T	8	78903753	37.286	32.713	P	B
gUNC15117286	C	A	8	82835462	39.559	34.776	P	B
S6T083317095	C	T	8	82927385	39.576	34.792	P	B
mUNC080510478	C	T	8	83484909	40.058	34.995	PB	B
gUNC15150708	G	A	8	85463574	41.598	35.937	P	B
gJAX00164358	C	T	8	86017501	41.672	36.062	P	B
SFH083446336	C	T	8	86158420	41.77	36.075	P	B
gUNC15169378	C	T	8	86830750	42.102	36.202	P	B
UNCHS023653	G	A	8	86876114	42.106	36.207	P	B
gUNCHS023667	C	T	8	87288563	42.148	36.634	P	B
gUNC15182447	A	G	8	87696861	42.353	36.765	P	B
S3C083510605	G	A	8	87765131	42.395	36.89	P	B
mUNC080521812	G	A	8	88285635	43.103	37.153	P	B
UNC15258145	T	G	8	92679700	44.944	39.249	P	B
mUNC15258145	T	G	8	92679700	44.944	39.249	P	B
gUNCHS023854	C	T	8	93461560	45.616	39.878	P	B
gUNC15280105	C	T	8	94048088	46.177	40.057	P	B
gUNC15288670	A	G	8	94744761	46.702	40.389	P	B
S6J083818594	T	C	8	95464853	47.311	41.732	P	B
S1H083826428	G	A	8	95660710	47.62	41.913	P	B
gUNC15311561	T	G	8	96687117	48.338	42.948	P	B
mUNC15329136	C	T	8	97896948	48.739	43.186	P	B
S3J083934130	C	T	8	98353259	49.042	43.22	P	B
gUNCHS023996	G	A	8	99457152	49.527	43.499	P	B
gUNC15363342	G	T	8	100213263	49.711	43.63	P	B
gUNC15379294	C	A	8	101299707	50.026	43.649	P	B
mUNC15391620	A	G	8	102118880	50.274	44.024	P	B
B10080102623	T	G	8	102623597	50.435	44.079	P	B
gUNC15429081	A	G	8	104944836	53.057	46.64	P	B
gUNC15434530	G	T	8	105517797	53.098	46.922	P	B
gUNC15438872	C	T	8	106009737	53.132	47.219	PB	B
gUNC15446340	C	T	8	106738488	53.204	47.84	P	B
S6J084270812	T	C	8	106770309	53.25	47.844	P	B
gJAX00165953	C	T	8	107251048	53.948	47.916	P	B
gUNCHS024142	T	C	8	107906205	54.9	48.206	P	B
gJAX00166095	A	G	8	109158640	56.639	49.508	P	B
gUNC15481239	A	G	8	109616627	57.132	49.984	B	B
gUNC15491356	A	C	8	110570263	57.588	50.376	P	B
gUNC15494386	T	C	8	111003579	57.776	51.038	P	B
mUNC15495823	T	C	8	111195972	57.859	51.121	P	B
UNC15496851	G	T	8	111349482	57.926	51.248	P	B
gUNC15499741	C	T	8	111610547	58.068	51.361	P	B
gJAX00680293	C	T	8	111724867	58.14	51.411	P	B
gUNC15502227	C	T	8	111818543	58.199	51.512	PB	B
gUNC15505417	G	A	8	112005017	58.317	51.653	P	B
UNC15509422	G	A	8	112247434	58.471	51.88	P	B
UNC15511451	C	T	8	112393447	58.563	52.008	P	B
UNC15515810	G	A	8	112716365	58.8	52.172	P	B
gUNC15518743	A	G	8	112978447	59.043	52.305	P	B
UNC15521980	G	A	8	113238511	59.283	52.813	P	B
UNC15522114	C	A	8	113256052	59.3	52.862	P	B
JAX00166407	G	A	8	113317644	59.356	52.892	P	B
gUNC15524007	C	T	8	113398224	59.431	52.929	N	B
gUNC15527048	C	T	8	113616045	59.632	53.257	P	B
gUNC15527593	G	A	8	113648035	59.688	53.359	P	B
gUNC15530876	T	C	8	113879018	60.224	53.975	P	B
UNC15531582	C	T	8	113917600	60.271	53.983	P	B
SX1084560526	T	C	8	114013153	60.387	54.001	P	B
gUNC15533516	T	C	8	114034046	60.412	54.005	P	B
gUNC15537918	T	C	8	114279702	60.728	54.318	P	B
mbackupUNC080390439	G	A	8	114459136	61.027	54.668	P	B
gUNC15544844	C	A	8	114642027	61.331	54.854	P	B
mUNC15546530	G	A	8	114747796	61.507	54.887	P	B
mUNC15546530b	G	A	8	114747796	61.507	54.887	P	B
gUNC15550042	T	G	8	114949106	61.842	55.026	P	B
S3R084640247	G	A	8	116006199	62.779	56.583	P	B
gUNC15567070	C	T	8	116119187	62.835	56.664	P	B
S1H084653043	G	A	8	116326092	62.937	56.948	P	B
gJAX00681656	A	G	8	117458598	64.213	57.669	P	B
gUNC15598756	C	T	8	118111065	65.895	58.882	P	B
gUNC15608163	G	A	8	118707026	66.344	59.977	P	B
gUNC15611317	C	T	8	118963898	66.827	60.18	P	B
gUNCHS024391	C	T	8	120322982	69.382	61.569	P	B
UNC15645911	A	C	8	121445574	70.58	62.648	P	B
UNC15651643	G	A	8	121808996	70.731	62.981	P	B
UNC15653414	A	C	8	121901455	70.761	63.126	P	B
S6T084886621	A	G	8	122165534	70.871	63.148	P	B
gUNC15658760	C	T	8	122200752	70.896	63.211	P	B
UNC15664769	A	G	8	122617877	71.92	63.689	N	N
gUNC15667636	A	G	8	122831571	71.964	63.792	P	B
UNC15673364	G	A	8	123302254	72.061	64.127	P	B
SBC084932507	T	C	8	123312686	72.063	64.139	P	B
gUNC15674177	G	A	8	123345352	72.069	64.192	P	B
UNC15675864	T	C	8	123463343	72.094	64.219	P	B
gUNC15677828	C	T	8	123721993	72.201	64.271	P	P
UNC15682502	T	C	8	124001194	72.329	64.294	P	B
UNC15682981	G	A	8	124049070	72.362	64.297	P	B
SX1084966861	A	C	8	124171540	72.444	64.304	P	B
SX1084966996	C	A	8	124174924	72.446	64.304	P	B
mUNC15693202	C	T	8	124559381	72.705	64.565	P	B
SAH084996621	G	A	8	124915539	73.025	64.57	P	B
gUNC15704048	T	C	8	125366763	73.608	65.148	P	B
S3C085019825	A	G	8	125495649	73.624	65.159	P	B
S6J085066393	C	T	8	126659828	74.495	66.411	P	B
gUNC15729350	G	A	8	127020584	74.65	66.438	P	B
gUNC15747739	C	T	8	128510817	75.912	67.062	P	B
UNC15748820	C	T	8	128601355	75.992	67.078	P	B
mJAX00167632	C	T	9	3582987	1.204	0.328	P	B
gJAX00167690	A	G	9	4374130	1.469	0.479	P	B
mUNC15772421	C	T	9	5290473	1.777	0.587	P	B
mUNC090008501	T	C	9	7043615	2.366	0.854	P	N
UNC15799430	T	C	9	7376429	2.46	0.864	P	B
gUNC15803388	A	G	9	7753359	2.476	1.025	N	B
UNC15809310	T	C	9	8306921	2.499	1.139	P	B
gUNC15814354	C	T	9	8815551	2.52	1.163	P	B
gJAX00168049	A	G	9	9261076	2.539	1.239	P	B
gUNC15832886	C	T	9	10126524	2.574	1.418	P	P
gUNC15835273	C	A	9	10353284	2.584	1.595	P	B
gUNC15840513	C	T	9	10818670	2.603	1.747	P	B
gUNC15849627	A	C	9	11602490	2.636	1.973	P	B
mJAX00168342	G	A	9	13135794	3.035	2.123	P	B
gUNC15872990	A	G	9	14293867	3.907	2.634	P	B
gUNCHS024741	C	A	9	14649664	4.214	2.77	P	B
gUNC15913786	C	A	9	17154517	5.432	4.255	N	B
mbackupUNC090017527	C	T	9	17839118	7.023	4.422	N	B
gUNC15934761	T	G	9	18599277	7.19	4.664	P	B
gICR1940	G	A	9	18978173	7.273	4.817	P	B
gUNC15954014	G	T	9	20289816	7.561	4.938	P	B
S6J090858005	C	T	9	21450142	7.815	5.221	P	B
gUNC15968951	C	T	9	21600423	7.848	5.233	P	B
SNT090891182	G	A	9	22279564	8.793	5.472	P	B
gUNC15991874	C	T	9	23372014	9.497	5.792	P	B
gUNC15995608	C	T	9	23621841	9.591	6.017	P	B
gUNC16008744	A	C	9	24441625	9.898	6.169	P	B
gUNCHS024901	T	C	9	25274997	10.21	6.273	P	B
gUNC16054540	T	C	9	28183015	14.322	7.975	P	B
S6J091131951	G	A	9	28298786	14.33	8.109	P	B
SFH091162154	A	C	9	29053854	14.381	8.994	P	B
gUNC16074692	G	T	9	29715646	15.278	9.474	P	B
gUNC16094003	C	T	9	31080611	16.536	10.847	P	B
gUNC16101351	G	A	9	31683726	16.976	11.15	P	B
gUNCHS025042	G	T	9	32075410	17.261	11.442	P	B
S2T091299856	T	G	9	32496424	17.568	12.244	P	B
mUNC16127130	C	T	9	33493770	18.115	13.198	P	B
gUNC16136209	T	C	9	34131352	18.28	13.511	N	B
mUNC16149306	A	G	9	35066452	19.691	14.519	P	B
gUNC16160978	G	A	9	36202052	20.601	15.206	P	B
gUNC16170224	T	C	9	37077144	20.717	15.587	P	B
gUNC16173150	G	A	9	37267461	20.737	15.779	P	B
gUNCHS025158	G	A	9	38305836	20.843	16.02	P	B
mUNC090043639	A	C	9	38612674	20.884	16.041	P	B
SFC091568633	A	G	9	39215842	20.95	16.302	N	B
mUNC16203872	G	A	9	39493937	20.977	16.348	P	B
mJAX00690974	A	G	9	39603494	21.019	16.428	P	B
gUNC16247047	C	T	9	42531188	23.817	19.248	P	B
SFR091782413	C	A	9	44560345	24.711	20.945	P	B
gUNC16277113	T	C	9	44955963	24.861	21.252	P	B
gUNC16281800	C	T	9	45263666	24.997	21.497	P	B
gUNCHS025347	C	A	9	46212174	25.396	21.932	P	B
gUNC16409210	C	T	9	55942673	30.127	27.349	P	B
gUNC16417316	C	T	9	56698657	30.277	27.445	P	B
mUNC16421405	T	G	9	57078190	30.772	27.723	P	B
gUNC16424723	A	G	9	57357584	30.981	27.778	P	B
SSH092408190	G	A	9	60204755	32.538	29.675	P	B
mUNC16457709	T	C	9	60327398	32.653	29.778	P	B
SBC092493412	C	T	9	62335324	33.651	31.16	P	B
gUNC16566972	A	G	9	68946415	38.083	34.235	P	B
mUNC16570891	C	T	9	69222914	38.413	34.256	P	B
S6H092811489	T	G	9	70287228	39.354	35.444	P	B
gUNCHS026206	A	C	9	71274275	39.782	35.87	P	B
S1H092865440	G	A	9	71636017	39.883	36.053	P	B
mUNC090141582	G	A	9	72578936	40.067	36.094	P	B
gUNC16618214	G	A	9	72949966	40.344	36.177	P	B
gUNC16634905	A	G	9	74034186	41.007	36.914	P	B
SAC093023725	C	T	9	75593142	42.319	37.555	P	B
SSH093063473	C	T	9	76586830	42.586	38.15	P	B
S3J093064517	T	C	9	76612927	42.593	38.151	P	B
gUNC16691683	G	A	9	78395969	43.573	38.752	P	B
gUNCHS026387	G	T	9	78880402	43.679	38.819	P	B
gbackupUNC090156067	C	T	9	79252402	43.726	38.899	P	B
gUNCHS026440	C	T	9	81295498	44.466	39.554	P	B
mUNC090455169	C	T	9	81929943	44.751	39.638	P	B
gUNCHS026454	C	A	9	82715470	45.104	39.827	P	P
gUNC16758798	A	G	9	83043960	45.252	40.005	P	B
S2H093344986	C	A	9	83624664	45.513	40.359	P	B
gJAX00173604	G	A	9	83778825	45.583	40.444	P	B
gUNC16784014	A	C	9	85029733	45.974	40.813	P	B
SAH093427887	G	A	9	85697192	46.314	41.128	P	B
gUNC16803490	A	G	9	86327029	46.517	41.591	P	B
gUNC16806346	A	G	9	86492887	46.555	41.641	P	B
gUNCHS026544	A	C	9	87009543	46.7	41.834	B	B
gUNC16819132	G	A	9	87438122	46.906	42.325	P	B
mJAX00174033	C	T	9	89571788	47.39	42.715	P	B
UNCHS026625	A	C	9	90786895	47.871	43.155	P	B
SFT093763581	C	T	9	94089529	48.716	43.944	P	B
gUNC16898435	T	C	9	94131153	48.754	43.944	P	B
S6Y093806293	C	T	9	95157340	49.842	44.496	P	B
mbackupUNC090355700	A	G	9	95329897	50.032	44.676	P	B
UNC16935049	A	G	9	96759960	50.702	45.272	P	B
gUNC16942982	T	C	9	97304723	51.002	45.764	P	B
gUNC16950294	A	C	9	97815927	51.272	45.9	P	B
gJAX00174781	C	T	9	99524828	51.873	46.609	P	B
UNC16977752	G	A	9	99891107	52.224	47.141	P	B
gUNC16977752	G	A	9	99891107	52.224	47.141	P	B
SX1094056282	A	G	9	101407054	53.411	47.702	P	B
UNC16999156	G	T	9	101451155	53.435	47.74	P	B
gJAX00703889	A	G	9	101968811	54.152	48.052	P	B
gUNC17006878	G	A	9	102038990	54.197	48.124	P	B
gUNC17014564	T	C	9	102718833	54.627	48.508	P	B
gUNC17041379	A	G	9	104419506	56.568	49.969	P	B
gJAX00175225	T	C	9	105418968	56.724	50.297	P	B
gUNC17067053	T	G	9	105872339	57.348	50.734	P	B
S3J094248111	T	C	9	106202785	57.448	50.881	P	B
S6J094284048	C	A	9	107101217	58.002	51.386	P	B
gUNCHS027093	G	A	9	108171395	59.219	52.57	P	B
gUNC17110506	G	A	9	110211151	59.877	53.999	P	B
gJAX00705519	G	A	9	111539540	61.54	54.644	P	B
gUNC17130263	A	G	9	111667129	61.92	54.973	P	B
mUNC090241296	G	T	9	113972503	64.171	57.185	P	B
gUNCHS027227	G	A	9	114740312	65.086	57.876	P	B
mJAX00176117	T	C	9	117383524	69.38	61.634	P	B
SAC094727434	T	C	9	118185855	69.952	61.919	P	B
SBT094786036	T	C	9	119650914	71.334	63.59	P	B
mbackupUNC090256482	T	C	9	119764760	71.358	63.842	P	B
S6J094800676	G	T	9	120016907	71.411	63.995	P	B
S3N094839317	G	A	9	120982946	72.197	64.624	P	B
JAX00707899	C	T	9	121141506	72.327	64.698	P	B
gJAX00176453	G	A	9	121849403	72.627	65.452	P	B
S3C094905310	T	C	9	122632757	73.102	65.706	P	B
S2H094962715	G	T	9	124067882	75.066	67.997	P	B
gICR258	G	T	10	3794077	0.969	0.429	P	B
SAH100169934	C	T	10	4248359	1.085	0.674	P	B
S6J100189269	C	T	10	4731748	1.208	0.936	P	B
gUNCHS027420	C	T	10	5021250	1.282	1.092	P	P
SAH100212633	A	G	10	5315843	1.357	1.251	P	B
SBC100276216	G	A	10	6905412	1.763	2.11	P	B
gJAX00281302	A	C	10	7069739	1.805	2.198	P	B
mUNC17374593	A	C	10	7954825	2.577	2.527	P	B
mUNC100012363	C	T	10	9210635	3.033	2.833	P	B
SX1100373661	T	C	10	9341542	3.073	2.955	P	B
gUNC17397568	C	A	10	9409584	3.094	2.974	P	B
SX1100378501	G	T	10	9462525	3.11	2.978	P	B
gUNC17404314	A	C	10	9859382	3.23	3.123	P	B
mUNC101395304	C	T	10	10667124	3.467	3.345	P	B
mUNC17416649	T	C	10	10938365	3.53	3.53	P	B
mUNC17416649b	T	C	10	10938365	3.53	3.53	P	B
backupUNC100196659	C	T	10	11173957	3.585	3.551	P	B
gUNC17427774	T	C	10	11891191	3.714	3.821	P	B
gUNC17428823	G	A	10	11962501	3.724	3.886	P	B
UNC17433685	C	T	10	12347187	3.79	4.285	P	B
mbackuprs33542876	T	C	10	12448285	3.818	4.383	P	B
SSH100517784	T	G	10	12944614	4.319	4.825	P	B
UNC17444261	A	G	10	12975076	4.365	4.944	P	B
SSH100522190	C	T	10	13054772	4.486	4.946	P	B
S6Y100524366	C	T	10	13109162	4.568	4.948	P	B
SSH100537793	T	C	10	13444831	4.86	5.07	P	B
UNC17458403	C	T	10	13932838	5.147	5.367	P	B
SSH100574268	G	T	10	14356724	5.394	5.605	P	B
SSH100576401	C	T	10	14410043	5.425	5.62	P	B
S1H100594746	T	C	10	14868652	5.531	5.714	N	B
S2R100601366	A	C	10	15034172	5.579	5.733	P	B
gUNC17474953	T	C	10	15169748	5.618	5.743	P	N
gUNC17501046	C	T	10	17299595	6.973	6.347	P	B
S6J100721919	G	T	10	18047992	7.469	6.722	P	B
gUNC17517490	T	G	10	18539196	7.795	6.983	P	B
mJAX00015566	C	T	10	19955197	8.884	8.009	P	B
mbackupJAX00285124	A	G	10	23627973	10.828	10.995	P	B
ST2100945711	A	G	10	23642779	10.844	11	P	B
ST2100952917	C	T	10	23822942	11.128	11.116	P	B
ST2100955596	C	T	10	23889916	11.245	11.14	P	B
S2R100998286	T	C	10	24957161	12.153	11.636	P	B
UNC17615761	C	T	10	25702204	12.591	11.879	P	B
gUNC17619183	G	T	10	25982714	13.006	12.069	P	B
gUNCHS027762	G	A	10	27572360	14.597	13.783	P	B
gUNC17645528	T	G	10	27749872	14.761	13.904	P	B
UNC17654311	G	A	10	28393378	15.567	14.517	P	B
JAX00016193	T	C	10	28410666	15.598	14.526	P	B
gUNC17655062	G	A	10	28442662	15.654	14.6	P	B
UNC17658157	C	A	10	28667396	16.044	14.717	P	B
UNC17661687	A	G	10	28896349	16.441	14.889	P	B
UNC17662729	G	A	10	28982196	16.485	14.925	P	B
UNC17665329	G	A	10	29193473	16.547	15.034	P	B
UNC17665798	C	T	10	29225558	16.558	15.042	P	B
gUNC17665798	C	T	10	29225558	16.558	15.042	P	B
gUNC17671522	A	G	10	29670905	16.715	15.201	P	B
gJAX00286489	A	C	10	30546956	17.072	15.332	P	B
gUNC17689735	C	T	10	31280651	17.361	15.898	P	P
backupJAX00016442	G	A	10	31718843	17.584	15.939	P	B
gUNC17699722	C	A	10	32061892	17.759	16.221	P	B
gUNC17705907	T	C	10	32541047	18.004	16.283	P	B
gUNCHS027855	G	T	10	33525269	18.505	16.471	N	B
gbackupUNC100621301	T	C	10	34177110	18.838	16.927	P	B
gJAX00016725	C	T	10	35493524	19.097	17.163	P	B
gUNC17754639	C	T	10	36361744	19.272	17.43	P	B
mJAX00287250	C	T	10	36989764	19.447	17.49	P	B
gUNC17773496	T	G	10	37861688	19.699	17.871	P	B
gJAX00287591	A	G	10	39261855	20.333	18.448	P	B
UNC17807224	A	G	10	40306743	21.774	19.138	P	B
UNC17810956	T	C	10	40601425	22.002	19.365	P	B
gUNCHS028026	C	T	10	41257076	22.233	19.636	P	B
UNC17824923	C	T	10	41737293	22.594	20.119	P	B
gUNC17824923	C	T	10	41737293	22.594	20.119	P	B
UNC17827232	T	C	10	41992607	22.777	20.211	P	B
UNC17828911	G	A	10	42094768	22.793	20.224	P	B
UNC17831450	G	A	10	42244097	22.815	20.243	P	B
ST2101700623	C	T	10	42515584	22.856	20.398	P	B
JAX00288153	G	T	10	43005585	22.928	20.449	P	B
JAX00288162	C	T	10	43053790	22.935	20.454	P	B
gUNC17846590	C	T	10	43390939	22.982	20.605	P	B
JAX00017325	C	A	10	43533951	23.003	20.678	P	B
gUNC17859104	C	T	10	44303125	23.19	21.585	P	B
gJAX00017394	C	T	10	44452750	23.215	21.596	P	B
UNC17866985	T	C	10	44961331	23.449	21.876	P	B
gUNC17881513	A	C	10	45957535	24.014	22.201	P	B
gUNC17891700	C	T	10	46749006	24.463	22.475	N	B
gbackupJAX00288802	A	C	10	47135718	24.524	22.584	P	B
gJAX00017599	A	C	10	47253852	24.538	22.599	P	B
gbackupJAX00017686	T	C	10	48476816	24.811	22.81	P	B
gbackupJAX00017686b	T	C	10	48476816	24.811	22.81	P	B
ST2101946616	T	G	10	48665404	24.82	22.833	P	B
gUNC17926662	A	G	10	49300790	24.85	22.931	P	B
gUNC17926662b	A	G	10	49300790	24.85	22.931	P	B
gUNC17935737	C	T	10	50054210	25.064	23.221	P	B
gUNC17936006	G	T	10	50079474	25.081	23.225	P	B
gUNC17940826	G	T	10	50435599	25.32	23.272	P	B
gJAX00289411	T	G	10	51959138	26.34	23.779	P	B
gUNC17964718	C	T	10	52625407	26.753	24.12	P	B
mbackupJAX00289573	C	A	10	53006807	26.945	24.323	P	B
gUNC18003112	C	T	10	55876985	28.385	24.82	P	B
gJAX00290057	C	T	10	56634312	28.765	25.159	P	B
SSR102265373	C	T	10	56634335	28.765	25.159	P	B
gUNC18012538	T	C	10	56654618	28.775	25.161	P	B
SSR102274860	T	C	10	56871505	28.884	25.201	P	B
SSR102275149	A	G	10	56878736	28.888	25.204	P	B
gUNC18022023	G	T	10	57413069	29.156	25.374	P	B
S6J102311553	A	G	10	57788834	29.246	25.701	P	B
gUNC18048671	G	A	10	59896247	29.65	26.883	P	B
gUNC18051465	C	T	10	60165510	29.701	27.037	P	B
gUNC18061716	G	A	10	60901401	31.928	27.838	P	B
mJAX00195713	T	G	10	62254893	32.332	28.555	P	B
UNC18090723	A	G	10	63213040	32.49	28.685	P	B
UNC18093847	G	A	10	63506568	32.539	28.726	P	B
UNC18095276	A	G	10	63625642	32.558	28.742	P	B
backupJAX00290965	A	G	10	63736116	32.668	28.76	P	B
JAX00018803	A	G	10	63825192	32.811	28.775	P	B
JAX00018805	C	T	10	63825730	32.811	28.775	P	B
UNC18097690	G	A	10	63828610	32.816	28.776	P	B
UNC18098815	T	C	10	63896954	32.925	28.787	P	B
UNC100067000	G	T	10	63933519	32.984	28.793	P	B
JAX00018835	T	G	10	64229601	33.457	28.872	P	B
UNC18103051	A	G	10	64232913	33.462	28.873	P	B
JAX00291022	G	A	10	64249522	33.489	28.877	P	B
UNC18103560	G	A	10	64275202	33.53	28.897	P	B
UNC18103638	G	A	10	64284106	33.544	28.907	N	B
UNC18103943	C	T	10	64323245	33.606	28.949	P	B
UNC18104900	A	G	10	64406736	33.74	29.101	P	B
UNC18105059	G	A	10	64424603	33.768	29.106	P	B
UNC18105901	A	G	10	64490008	33.873	29.226	P	B
UNC18106552	C	T	10	64550022	33.969	29.284	P	B
UNC18106657	T	G	10	64564609	33.992	29.323	P	B
UNC18107390	C	T	10	64620782	34.082	29.392	P	B
UNC18109171	T	C	10	64749447	34.116	29.474	P	B
UNC18110527	C	T	10	64853290	34.129	29.492	P	B
UNC18111299	A	G	10	64902352	34.135	29.5	P	B
JAX00291150	G	A	10	65215799	34.175	29.553	P	B
JAX00018909	G	A	10	65225097	34.177	29.555	P	B
gUNC18116815	A	G	10	65307594	34.187	29.576	P	B
UNC18117566	G	A	10	65360895	34.194	29.593	P	B
UNC18120441	C	T	10	65562744	34.329	29.657	P	B
[truncated: 1,805 more rows]
